# Supplementary material for: Four clinically utilized drugs were identified and validated for treatment of adrenocortical cancer using quantitative high-throughput screening
Source: J Transl Med. 2012 Sep 21;10:198. doi: 10.1186/1479-5876-10-198 (PMC3493320; doi:10.1186/1479-5876-10-198)
Supplement: Additional file 1 — The list of 2,816, clinically utilized, compounds used in quantitative high-throughput screening. [file 1479-5876-10-198-S1.xls]

## Sheet: TPC-1
Sample ID	Structure	Sample Name	Curve Class	IC50(uM)	Efficacy(%)
NCGC00168751-01	O=C(N[C@@H](CC2=CC=CC=C2)C(N[C@@H](CC(C)C)B(O)O)=O)C1=NC=CN=C1	Bortezomib	-1.1	0.0211	-101.257
NCGC00181022-01	O=C(N[C@@H](CC2=CC=CC=C2)C(N[C@@H](CC(C)C)B(O)O)=O)C1=NC=CN=C1	Bortezomib	-1.1	0.0237	-94.382
NCGC00013319-01	O[C@]([C@@]([H])2CC3)(CC[C@@H]4[C@@](CO5)=CC5=O)[C@]4(C)C[C@@H](O)[C@]2([H])[C@]1(CO)[C@@]3(O)C[C@@H](O[C@H]6[C@H](O)[C@H](O)[C@@H](O)[C@H](C)O6)C[C@H]1O	Ouabain	-1.1	0.0531	-70.503
NCGC00159344-02	CC(=O)[C@@]4(O)C[C@H](O[C@H]1C[C@H](N)[C@H](O)[C@H](C)O1)c5c(O)c3C(=O)c2c(O)cccc2C(=O)c3c(O)c5C4	Carminomycin	-1.1	0.5957	-64.8655
NCGC00181140-01	NC(OCC(C(C3=O)=C(C(C(C)=C3N2CC2)=O)N1CC1)OC)=O	Carboquone	-1.1	1.4963	-80.996
NCGC00091933-01	[O-]N(C=CC=C1)C1=S.[O-]N(C=CC=C2)C2=S.[Zn+2]	Zinc pyrithione	-1.1	2.3715	-91.1837
NCGC00091050-02	CC(=O)O[Hg]C1=CC=CC=C1	Phenylmercuric acetate	-1.1	2.6609	-99.3769
NCGC00094791-01	[Na+].[O-]C(=O)c1ccccc1S[Hg]CC	Thimerosal	-1.1	2.6609	-93.3457
NCGC00094893-01	Cl.Cl.COc1ccc(cc1)C[C@@H](N)C(=O)N[C@@H]4[C@@H](CO)O[C@@H](n3cnc2c3ncnc2N(C)C)[C@@H]4O	Puromycin dihydrochloride	-1.1	5.3091	-93.6137
NCGC00181129-01	OCCN1CCN(C2=CC(NC3=NC=C(C(NC4=C(C)C=CC=C4Cl)=O)S3)=NC(C)=N2)CC1	Dasatinib	-1.2	0.0106	-42.5788
NCGC00164618-01	O=C2C1=C(N=C(C)N2)C=CC(CN(C)C3=CC=C(C(N[C@H](C(O)=O)CCC(O)=O)=O)S3)=C1	Raltitrexed	-1.2	0.0119	-48.1107
NCGC00016447-01	[C@@]42([C@@]([C@@H](/C/1=C/OC(\C=C\1)=O)CC2)(CC[C@@H]5[C@]\3(CC[C@@H](/C=C/3CC[C@@H]45)O[C@H]6[C@@H]([C@@H]([C@H]([C@@H](O6)C)O)O)O)C)C)O	Proscillaridin	-1.2	0.0143	-60.3437
NCGC00163473-01	O[C@]([C@@]([H])2CC3)(CC[C@@H]4[C@@](CO5)=CC5=O)[C@]4(C)C[C@@H](O)[C@]2([H])[C@]1(CO)[C@@]3(O)C[C@@H](O[C@H]6[C@H](O)[C@H](O)[C@@H](O)[C@H](C)O6)C[C@H]1O	Ouabain	-1.2	0.0266	-59.3486
NCGC00167486-01	O=C3C1=C(NC(N)=N3)NC=C1CCC2=CC=C(C(N[C@H]([C@@]([O-])=O)CCC([O-])=O)=O)C=C2.[Na+].[Na+]	Pemetrexed disodium	-1.2	0.0266	-35.6204
NCGC00159428-02	O=C\1OC/C(=C/1)[C@H]8CC[C@@]7(O)[C@]8(C)CC[C@H]2[C@H]7CC[C@@H]3C[C@H](CC[C@]23C)O[C@@H]6O[C@H](C)[C@@H](O[C@H]5C[C@H](O)[C@H](O[C@H]4C[C@H](O)[C@H](O)[C@@H](C)O4)[C@@H](C)O5)[C@@H](O)C6	Digitoxin	-1.2	0.0299	-59.826
NCGC00164625-02	O[C@@H](C[C@H](CC([O-])=O)O)/C=C/C(C(C2=CC=C(C=C2)F)=C1COC)=C(C(C)C)N=C1C(C)C.[Na+]	Cerivastatin sodium	-1.2	0.0376	-45.7874
NCGC00022001-05	COc1cc(cc(OC)c1OC)[C@@H]3c2cc5OCOc5cc2[C@H](O)[C@H]4COC(=O)[C@H]34	Podofilox	-1.2	0.0376	-52.8477
NCGC00090797-03	O=C\1OC/C(=C/1)[C@H]2CC[C@@]8(O)[C@]2(C)[C@H](O)C[C@H]3[C@H]8CC[C@@H]4C[C@H](CC[C@]34C)O[C@@H]7O[C@H](C)[C@@H](O[C@H]6C[C@H](O)[C@H](O[C@H]5C[C@H](O)[C@H](O)[C@@H](C)O5)[C@@H](C)O6)[C@@H](O)C7	Digoxin	-1.2	0.0473	-57.7101
NCGC00160523-01	[C@@]82([C@@]([C@@H](/C1=C/C(=O)OC1)CC2)(CC[C@@H]9[C@]7(CCC(O[C@@H]3O[C@@H]([C@H]([C@H](C3)O)O[C@@H]6O[C@@H]([C@@H](O[C@@H]5O[C@@H]([C@@H](O[C@H]4[C@@H]([C@@H](O)[C@@H]([C@H](O4)CO)O)O)[C@H](C5)OC(=O)C)C)[C@H](C6)O)C)C)C[C@H]7CC[C@@H]89)C)C)O	Lanatoside A	-1.2	0.0944	-62.7385
NCGC00164367-01	O=C(N[C@@H](c1ccccc1)[C@@H](O)C(=O)O[C@H]3C[C@@]4(O)[C@@H](OC(=O)c2ccccc2)[C@@H]5[C@]6(OC(C)=O)CO[C@@H]6C[C@H](O)[C@@]5(C)C(=O)[C@H](OC(C)=O)\C(=C3/C)C4(C)C)c7ccccc7	Paclitaxel	-1.2	0.0944	-51.6586
NCGC00016706-01	O=C(OC)Nc1nc2ccc(cc2n1)CCCC	Parbendazole	-1.2	0.1014	-41.0275
NCGC00168746-01	O[C@H]2C[C@@H](O[C@H](C)[C@H]2O[C@@H]3O[C@H](C)[C@@H](O[C@H]4C[C@H](O)[C@H](OC)[C@@H](C)O4)[C@@H](O)C3)O[C@H]1CC[C@@]5(C)[C@@](CC[C@]6([H])[C@@]([H])5C[C@@H](O)[C@@]7(C)[C@@](O)6CC[C@@H]7[C@@](CO8)=CC8=O)([H])C1	Methyldigoxin	-1.2	0.1189	-58.3006
NCGC00159441-02	O=C\1OC/C(=C/1)[C@H]2CC[C@@]9(O)[C@]2(C)[C@H](O)C[C@H]3[C@H]9CC[C@@H]4C[C@H](CC[C@]34C)O[C@@H]8O[C@H](C)[C@@H](O[C@@H]7O[C@H](C)[C@@H](O[C@@H]6O[C@H](C)[C@@H](O[C@@H]5O[C@H](CO)[C@@H](O)[C@H](O)[C@H]5O)[C@@H](O)C6)[C@@H](O)C7)[C@@H](O)C8	Deslanoside	-1.2	0.1334	-64.8309
NCGC00025125-07	O=C1C=C([C@H]3NC(C)=O)C(C2=C(CC3)C=C(OC)C(OC)=C2OC)=CC=C1OC	Colchicine	-1.2	0.1679	-51.0786
NCGC00094932-01	[C@@]32([C@@]([C@@H](/C1=C/C(=O)OC1)CC2)([C@H](O)C[C@H]4[C@H]3CC[C@H]9[C@@]4(CC[C@H](O[C@@H]5O[C@@H]([C@H]([C@H](C5)O)O[C@@H]8O[C@@H]([C@@H](O[C@@H]7O[C@@H]([C@@H](O[C@H]6[C@@H]([C@@H](O)[C@@H]([C@H](O6)CO)O)O)[C@H](C7)OC(=O)C)C)C(C8)O)C)C)C9)C)C)O	Lanatoside C	-1.2	0.1679	-78.2813
NCGC00095189-01	Cl.CN(C)Cc1c2cc3CN4C(=O)C=5COC(=O)[C@](O)(CC)C=5C=C4c3nc2ccc1O	Topotecan hydrochloride	-1.2	0.1679	-25.1856
NCGC00025060-04	NC1=C2C(=NC(=N1)N)N=CC(=N2)CN(C3=CC=C(C=C3)C(=O)N[C@@H](CCC(=O)O)C(=O)O)C	Methotrexate	-1.2	0.2114	-49.9446
NCGC00095285-01	O[C@@]1(CC)C[C@H](C2)C[C@@]([C@]7=C(OC)C=C6N(C)[C@]5([H])[C@@](C6=C7)(CC9)[C@](N9CC=C8)([H])[C@]8(CC)[C@@H](OC(C)=O)[C@@](O)5[C@@](OC)=O)([C@](OC)=O)C(NC4=CC=CC=C34)=C3CCN2C1.O=S(O)(O)=O	Vinblastine sulfate	-1.2	0.2114	-64.2438
NCGC00166035-01	COC1=C(C(=CC2=C1C3=CC=C(OC)C(=O)C=C3[C@@H](NC)CC2)OC)OC	Colcemid	-1.2	0.2371	-41.3532
NCGC00181127-01	O[C@@]1(CC)C[C@H](C2)C[C@@]([C@]7=C(OC)C=C6N(C)[C@]5([H])[C@@](C6=C7)(CC9)[C@](N9CC=C8)([H])[C@]8(CC)[C@@H](OC(C)=O)[C@@](O)5[C@@](OC)=O)([C@](OC)=O)C(NC4=CC=CC=C34)=C3CCN2C1.O=S(O)(O)=O	Vinblastine sulfate	-1.2	0.2371	-52.6781
NCGC00015735-07	O=C(NC2=CC=C([N+]([O-])=O)C=C2Cl)C1=C(O)C=CC(Cl)=C1	Niclosamide	-1.2	0.2661	-64.3107
NCGC00163424-01	O=C(/C(C)=C/C=C\[C@@H]([C@@H](OC(N)=O)/C(C)=C/[C@H](C)[C@H]([C@@H](OC)C[C@H](C)CC(C2=O)=C1NCC=C)O)OC)NC2=CC1=O	Tanespimycin	-1.2	0.2661	-36.1442
NCGC00161419-02	NC(N=C3N)=NC(C=C2)=C3C(C)=C2CNC1=CC(OC)=C(C(OC)=C1)OC.Cl.Cl.Cl	Trimetrexate trihydrochloride	-1.2	0.2661	-47.9827
NCGC00160675-01	CC(=O)[C@@]4(O)C[C@H](O[C@H]1C[C@H](N)[C@H](O)[C@H](C)O1)c5c(O)c3C(=O)c2c(O)cccc2C(=O)c3c(O)c5C4	Carminomycin	-1.2	0.4732	-61.4977
NCGC00017358-05	O=C([C@](C(C=C4OC)=C(C=C4OC)OC3)([H])[C@]3([H])O2)C(C=C5)=C2C1=C5O[C@@H]([C@@](C)=C)C1	Rotenone	-1.2	0.5309	-32.532
NCGC00163700-01	O=[C@@](OC)[C@](C(N3)=C4C2=C3C=CC=C2)([C@@]5=CC([C@]69[C@]8([H])[C@](C=CCN8CC9)(CC)[C@@H](OC(C)=O)[C@](O)([C@](OC)=O)[C@@]([H])6N7C=O)=C7C=C5OC)C[C@H]1C[C@](CC)(O)CN(CC4)C1	Vincristine	-1.2	0.5309	-55.2008
NCGC00016855-01	O=C(OC)NC2=NC1=CC(SC3=CC=CC=C3)=CC=C1N2	Fenbendazole	-1.2	0.5701	-48.6545
NCGC00023722-05	F\C1=C\N(C(=O)NC1=O)[C@H]2C[C@H](O)[C@@H](CO)O2	Floxuridine	-1.2	0.5957	-66.8291
NCGC00015647-05	O=C(OC)NC1=NC(C=C(C=C3)C(C2=CC=CS2)=O)=C3N1	Nocodazole	-1.2	0.5957	-52.1313
NCGC00016876-01	COC(=O)NC=1Nc2ccc(cc2N=1)SCCC	Albendazole	-1.2	0.6396	-36.6774
NCGC00018238-04	O=C(OC)Nc1nc2cc(ccc2n1)OCCC	Oxibendazole	-1.2	0.6684	-45.7272
NCGC00181021-01	[H][C@]1(CC3)[C@]([C@H]5C[C@@H]4[C@@](C=C6)=COC6=O)(O5)[C@]4(C)CC[C@]([C@]2(C)[C@@]3([H])C[C@@H](O)CC2)1[H]	Bufogenin	-1.2	0.7499	-65.8321
NCGC00165966-02	O=[C@@](OC)[C@](C(N3)=C(C4)C2=C3C=CC=C2)([C@@]5=CC([C@]69[C@]8([H])[C@](C=CCN8CC9)(CC)[C@@H](OC(C)=O)[C@](O)([C@](OC)=O)[C@@]([H])6N7C)=C7C=C5OC)C[C@]1([H])C=C(CC)CN4C1.O=C(O)C(O)C(O)C(O)=O.O=C(O)C(O)C(O)C(O)=O	Vinorelbine tartrate	-1.2	0.7499	-54.6071
NCGC00164566-01	O[C@@H](CC([O-])=O)C[C@@H](/C=C/C3=C(C2=C(N=C3C4CC4)C=CC=C2)C1=CC=C(C=C1)F)O.O[C@@H](CC([O-])=O)C[C@@H](/C=C/C7=C(C6=C(N=C7C8CC8)C=CC=C6)C5=CC=C(C=C5)F)O.[Ca+2]	Pitavastatin calcium	-1.2	0.8414	-53.1214
NCGC00164604-01	O=C([O-])C[C@H](O)C[C@H](O)/C=C/C1=C(C3=CC=C(F)C=C3)C2=C(C=CC=C2)N1C(C)C.[Na+]	Fluvastatin sodium	-1.2	1.1886	-67.7837
NCGC00016247-01	O=C(O3)[C@@]2(C)C1CCC([C@](C)2C3=O)O1	Cantharidin	-1.2	1.2762	-69.0324
NCGC00096122-03	OC[C@H]([C@H]1O)O[C@@H](N2C=NC3=C2N=CN=C3S)[C@@H]1O	Thioinosine	-1.2	1.6789	-67.7862
NCGC00091641-01	S=C1NC=NC2=C1N=CN2	6-Mercaptopurine	-1.2	2.1136	-65.601
NCGC00181143-01	OC1=C(C(NC2=CC(C(F)(F)F)=CC=C2)=O)C=C(Br)C=C1Br	Fluorosalan	-1.2	2.1136	-53.8168
NCGC00181023-01	NC(NC3=O)=NC(C=C2)=C3C(SC1=CC=NC=C1)=C2C.Cl.Cl	Nolatrexed dihydrochloride	-1.2	2.3715	-33.4177
NCGC00160369-01	O=C2C(C1=C(C3=CC=CN=C23)C=CC=N1)=O	Phanquinone	-1.2	2.3715	-31.9078
NCGC00092314-01	NC2=NN(C)C1=NC=NC3=C1C2=CN3[C@@H]([C@H](O)[C@@H]4O)O[C@@H]4CO	Tricirbine	-1.2	2.3715	-31.9555
NCGC00160275-02	O=C(C(C(O)=CC(C)=C4C(O)=C5)=C4C2=C5C(C)(C)C3=O)C1=C2C3=C(O)C=C1O	Geliomycin	-1.2	2.6609	-53.3582
NCGC00091195-04	OC1=C(C=C(C(=C1CC2=C(C(=CC(=C2Cl)Cl)Cl)O)Cl)Cl)Cl	Hexachlorophene	-1.2	2.6609	-44.4105
NCGC00090879-01	S=C1C2=C(N=CN2)N=C(N)N1	6-Thioguanine	-1.2	2.9855	-50.5406
NCGC00167496-01	[Cl-].CN(C)c1ccc2nc3ccc(cc3[s+]c2c1)N(C)C	Methylene blue	-1.2	2.9855	-53.0914
NCGC00160481-01	O=C(OC)NC(SC1=C2)=NC1=CC=C2OCCC	Tioxidazole	-1.2	2.9855	-34.131
NCGC00095264-01	C1(Cl)=CC(Cl)=C2C(=C1O)N=CC=C2	Chloroxine	-1.2	3.3498	-42.6996
NCGC00023509-03	C[C@@H](CC)C(=O)O[C@H]2C[C@@H](C)\C=C3\C=C/[C@H](C)[C@H](CC[C@@H]1C[C@@H](O)CC(=O)O1)[C@@H]23	Lovastatin	-1.2	3.3498	-68.1158
NCGC00015060-06	[O-][N+](C(N=C3)=C(SC1=NC=NC2=C1NC=N2)N3C)=O	Azathioprine	-1.2	4.2172	-60.6958
NCGC00181110-01	O=C(OC(C)C)NC3=CC1=C(C=C3)NC(C2=CSC=N2)=N1	Cambendazole	-1.2	4.7318	-39.3861
NCGC00166312-01	N#CC(C(C=C3)=CC=C3Cl)C(C=C2C)=C(Cl)C=C2NC(C1=CC(I)=CC(I)=C1O)=O	Closantel	-1.2	5.3091	-46.8262
NCGC00090774-01	O=C(NC2=NC=C([N+]([O-])=O)S2)C1=C(OC(C)=O)C=CC=C1	Nitazoxanide	-1.2	6.6838	-49.2372
NCGC00181131-01	O=C(O[C@@](C[C@@]2([H])[C@@](O2)(C)CCC[C@H](C)[C@H](O)[C@H]1C)(/C(C)=C/C3=CSC(C)=N3)[H])C[C@H](O)C(C)(C)C1=O	Epothilone B	-1.4	0.0024	-24.3851
NCGC00181159-01	O[C@@H]([C@@](CC(C=C(C)C(OC)=C1O)=C1[C@]23[H])([H])N3C)N4[C@@]2([H])[C@@](SC[C@@]5(NCC6)C7=C6C=C(O)C(OC)=C7)([H])C8=C(C(OCO9)=C9C(C)=C8OC(C)=O)[C@]4([H])COC5=O	Trabectedin	-1.4	0.0047	-20.7929
NCGC00181306-01	O[C@@H]1C4=C(C)[C@@H](OC([C@H](O)[C@H]([C@@]6=CC=CC=C6)NC(OC(C)(C)C)=O)=O)C[C@@](C(C)4C)(O)[C@@H](OC(C5=CC=CC=C5)=O)[C@@]([C@]2(OC(C)=O)CO[C@@H]2C[C@@H]3O)([H])[C@]3(C)C1=O	Docetaxel	-1.4	0.0106	-26.7267
NCGC00093976-03	Cl.CC(=O)[C@@]4(O)C[C@H](O[C@H]1C[C@H](N)[C@H](O)[C@H](C)O1)c5c(O)c3C(=O)c2ccccc2C(=O)c3c(O)c5C4	Idarubicin hydrochloride	-2.1	0.9441	-92.8697
NCGC00095098-01	C23C(c1cc5c(cc1[C@H]([C@H]2C(=O)OC3)c4cc(c(c(c4)OC)O)OC)OCO5)O[C@H]6[C@@H]([C@H]([C@H]7[C@H](O6)COC(O7)c8sccc8)O)O	Teniposide	-2.1	4.7318	-105.868
NCGC00181158-01	OC1=C([Hg]Cl)C=CC=C1	o-(Chloromercuri)phenol	-2.1	6.6838	-101.191
NCGC00181330-01	[O-][N+](C1=CC=C(/C=C/C(/C=C/C2=CC=C([N+]([O-])=O)O2)=N/NC(N)=N)O1)=O	Nitrovin	-2.1	7.4993	-93.0164
NCGC00094807-01	O=C([C@@H](NC([C@H]([C@@H](C)C)NC([C@@H](NC([C@@H](NC([C@@H](NC([C@H](NC([C@@H](NC([C@]4([H])CCCN4C([C@H](NC6=O)CC5=CC=CC=C5)=O)=O)CC3=CC=CC=C3)=O)CC2=CC=CC=C2)=O)CC(O)=O)=O)CCC(O)=O)=O)CC1=CC=C(C=C1)O)=O)=O)CCCN)N[C@H]6CC(C)C	Tyrothricin	-2.1	7.4993	-106.614
NCGC00095843-01	[H][C@@]([C@@](CC6)([H])[C@@]5([H])[C@]2(C)[C@]6([H])C[C@@H](O[C@H]7[C@H](O)[C@@H](O)[C@@H](O[C@H]8[C@H](O[C@H]9[C@H](O)[C@@H](O)[C@H](O)[C@@H](CO)O9)[C@@H](O[C@H]%10[C@H](O)[C@@H](O)[C@H](O)CO%10)[C@H](O)[C@@H](CO)O8)[C@@H](CO)O7)CC2)(C3)[C@@](CC5)(C)[C@]1([H])[C@@]3([H])O[C@@]4(CC[C@H](C)CN4)[C@H]1C	alpha-Tomatine	-2.1	7.4993	-92.2096
NCGC00017042-01	[O-]C(=O)c4cc1ccccc1c(Cc2c3ccccc3cc(C([O-])=O)c2O)c4O.CN(C)c1ccc2[n+](C)c(ccc2c1)/C=C/c4cc(C)n(c3ccccc3)c4C.CN(C)c1ccc2[n+](C)c(ccc2c1)/C=C/c4cc(C)n(c3ccccc3)c4C	Pyrvinium pamoate	-2.1	9.0349	-108.797
NCGC00181142-02	OC1=CC=C(C=C1)[Hg]Cl	4-Chloromercuriphenol	-2.1	9.4411	-98.1857
NCGC00161826-01	OB(O)O[Hg]C1=CC=CC=C1	Phenylmercuric borate	-2.1	9.4411	-103.912
NCGC00167516-01	O=C(N[C@H](C(N[C@H](C(N[C@@H](C(N[C@H](C(N[C@@H](CCCNC(N)=N)C(N6CCC[C@H]6[C@](NCC)=O)=O)=O)CC(C)C)=O)CC4=CNC5=C4C=CC=C5)=O)CC3=CC=C(O)C=C3)=O)CO)[C@@H](NC([C@@H](N[C@]([C@@H](N8)CCC8=O)=O)CC7=CNC=N7)=O)CC1=CNC2=C1C=CC=C2.O=C(C)O	Deslorelin acetate	-2.1	11.8856	-94.1766
NCGC00168772-01	O[C@@]1(CO)[C@](O[C@](N3C2=C(C4=C3C7=C(C6=C8C=CC=C6)C5=C4C(NC5)=O)C=CC=C2)([H])C1)(N78)C	Lestaurtinib	-2.1	13.3359	-112.008
NCGC00167495-01	CN(C)C3=CC=C(C=C3)/C(C2=CC=C(N(C)C)C=C2)=C(C=C1)/C=C/C1=N/C	Methyl violet	-2.1	16.7889	-108.337
NCGC00164617-01	OC(C6=CC5=CC=C(C=C5C=C6)C1=CC(C2(CC4C3)CC3CC(C4)C2)=C(OC)C=C1)=O	Adapalene	-2.1	18.8375	-121.624
NCGC00166120-01	CCCCCCCCCCCCCCCC[N+](C)(C)CC.[Br-]	Ethylhexadecyldimethylammonium bromide	-2.1	18.8375	-100.738
NCGC00015959-03	C[N+]1=CC(C3=C5OCO3)=C(C=C5)C(C=C4)=C1C2=C4C=C6C(OCO6)=C2	Sanguinarine	-2.1	18.8375	-90.9391
NCGC00166288-01	CC[N+](C3=CC=CC=C3S4)=C4C=CC=C(SC2=CC=CC=C12)N1CC.[I-]	3,3'-Diethylthiacarbocyanine iodide	-2.1	21.136	-114.404
NCGC00095016-01	Clc2cc(Cl)ccc2Cc1cc(ccc1O)C(C)(C)CC(C)(C)C	Clofoctol	-2.1	21.136	-104.373
NCGC00091112-02	[Cl-].C/[N+](C)=C1\C=C/C(C=C1)=C(\c2ccc(cc2)N(C)C)c3ccc(cc3)N(C)C	Gentian violet	-2.1	21.136	-119.946
NCGC00090755-02	[O-][Cr](=O)(=O)O[Cr]([O-])(=O)=O.[K+].[K+]	Potassium dichromate	-2.1	21.136	-126.026
NCGC00093644-01	COC1=C(NC2=C3C=CC=CC3=NC4=C2C=CC=C4)C=CC(=C1)N[S+](C)([O-])=O	Amsacrine hydrochloride	-2.1	23.715	-120.096
NCGC00181104-01	CC[N+]1=C(C=CC=CC=C3N(CC)C(C=CC=C4)=C4S3)SC2=C1C=CC=C2.[I-]	Dithiazanine iodide	-2.1	23.715	-121.583
NCGC00164603-01	O=C(CCCN2CCC(OC(C4=CC=CC=C4)C3=CC=CC=C3)CC2)C(C=C1)=CC=C1C(C)(C)C	Ebastine	-2.1	23.715	-125.669
NCGC00163233-01	O[C@@]12[C@]3([H])C(O[C@@](C[C@]5(CC[C@H](C)[C@]([C@@H](C)CC)([H])O5)O4)([H])C[C@@]4([H])C/C=C(C)/[C@@H](O[C@]6([H])O[C@@H](C)[C@H](O[C@@]7([H])C[C@H](OC)[C@@H](O)[C@H](C)O7)[C@@H](OC)C6)[C@@H](C)/C=C/C=C1\CO[C@@]([H])2[C@H](O)C(C)=C3)=O	Ivermectin B1a	-2.1	23.715	-118.999
NCGC00094089-01	C[C@@H](C)[C@H]1C3=C(C=C(F)C=C3)CC[C@@](OC(COC)=O)1CCN(C)CCCC4=NC2=C(N4)C=CC=C2.Cl.Cl	Mibefradil dihydrochloride	-2.1	23.715	-118.409
NCGC00015889-05	O=C(C4=CC=C(OCCN5CCCCC5)C=C4)C(C2=CC=C(O)C=C2S3)=C3C1=CC=C(O)C=C1.Cl	Raloxifene hydrochloride	-2.1	23.715	-121.337
NCGC00091922-02	[O-][Cr](=O)(O[Cr](=O)([O-])=O)=O.[Na+].[Na+].O.O	Sodium dichromate(VI) dihydrate	-2.1	23.715	-119.051
NCGC00014648-01	Cl.Clc4ccc5Sc1ccccc1N(CCCN2CCC3(CC2)NC(=O)CS3)c5c4	Spiclomazine hydrochloride	-2.1	23.715	-114.858
NCGC00166247-01	CC[N+]1=C(/C=C/C=C3\N(CC)C(C=CC=C4)=C4C=C3)C=CC2=C1C=CC=C2.[I-]	Carbocyanine	-2.1	26.6086	-122.245
NCGC00094424-01	Cl.Cc4cc(C)cc(C)c4\N=C2/C=C1c3cc(OC)c(OC)cc3CCN1C(=O)N2C	Trequinsin hydrochloride	-2.1	26.6086	-123.187
NCGC00091441-01	[H][C@]36N(C[C@@H](C)CC6)[C@]2([H])[C@@]([C@@H]3C)([H])[C@@]([C@@]4([H])C2)(C)CC[C@]5([H])[C@@](C(C7)=CC[C@@]45[H])(C)CCC7O[C@H]1[C@H](O[C@@H]8[C@H](O)[C@H](O)[C@@H](O)[C@H](C)O8)[C@@H](O[C@H]9[C@H](O)[C@@H](O)[C@H](O)[C@@H](CO)O9)[C@@H](O)[C@@H](CO)O1	alpha-Solanine	-2.1	26.6086	-129.958
NCGC00016806-01	O=C(OC)NC1=NC(C=C(C=C2)C(C3=CC=CC=C3)=O)=C2N1	Mebendazole	-2.2	0.9035	-49.5102
NCGC00163543-01	OC[C@@]([C@@](C[C@@H](C4=C(C(C(C2=C(C=CC=C23)OC)=O)=C(C(O)=C4C5)C3=O)O)O[C@H](O1)C[C@@H]([C@@H]([C@@H]1C)O)N)5O)=O.Cl	Adriamycin hydrochloride	-2.2	3.3498	-88.2356
NCGC00025155-01		Omacetaxine mepesuccinate	-2.2	3.7586	-77.8574
NCGC00181351-01	O=C(NC2=CC=C(C=C2)NC(NC(C1=CC=C(C(C)(C)C)C=C1)=O)=S)C	Tenovin-1	-2.2	5.3091	-52.0315
NCGC00168784-01	FC1(F)[C@@H](O[C@H](CO)[C@H]1O)N(C=CC(N)=N2)C2=O.Cl	Gemcitabine hydrochloride	-2.2	5.9569	-37.1616
NCGC00181307-01	O=C(OC)NC(NC(OC)=O)=NC1=C(C=C(SC2=CC=CC=C2)C=C1)NC(COC)=O	Febantel	-2.2	6.6838	-33.52
NCGC00095942-01	O=C([C@@H](C)CC)O[C@@H]1[C@@]([C@H]2CC[C@H]3OC(C[C@H](O)C3)=O)([H])C(C=C[C@@H]2C)=CCC1	Mevastatin	-2.2	6.6838	-66.5536
NCGC00015693-02	O=C(C2=C1C(O)=CC=C2O)C(C(NCCNCCO)=CC=C3NCCNCCO)=C3C1=O.Cl.Cl	Mitoxantrone dihydrochloride	-2.2	8.0524	-90.3952
NCGC00016940-01	O=C(C(C)(C)CC)O[C@@H]1[C@@]2([H])C(C=C[C@H](C)[C@@H]2CC[C@H]3OC(C[C@H](O)C3)=O)=C[C@H](C)C1	Simvastatin	-2.2	8.0524	-76.9712
NCGC00018163-06	OC1=C(C=C(C=C1SC2=C(C(=CC(=C2)Cl)Cl)O)Cl)Cl	Bithionol	-2.2	8.4144	-55.4931
NCGC00167550-01	OC([C@H](CC)[C@@]1([H])[C@H](C[C@H](C)[C@@]([C@H]([C@H](O)[C@@H](C([C@@H]([C@]2([H])[C@@H](C)C[C@@H](C)[C@@]3(C=C[C@@H](O)[C@@]4(O[C@@]([C@@]5([H])CC[C@@](CC)(O)[C@H](C)O5)(C)CC4)O3)O2)CC)=O)C)C)([H])O1)C)=O	Narasin	-2.2	9.4411	-42.43
NCGC00159508-02	[Na+].[Na+].[O-]C(=O)c4c(Cl)c(Cl)c(Cl)c(Cl)c4C=2c3cc(I)c([O-])c(I)c3OC=1C=2\C=C(\I)C(=O)C=1I	Rose bengal sodium	-2.2	9.4411	-45.712
NCGC00167554-01	NC2=CC(S([O-])(=O)=O)=CC(C2=C3O)=CC(S([O-])(=O)=O)=C3N=NC1=CC=C(C4=CC(C)=C(N=NC6=C(S([O-])(=O)=O)C=C(C5=C6O)C=C(S([O-])(=O)=O)C=C5N)C=C4)C=C1C.[Na+].[Na+].[Na+].[Na+]	C.I. Direct blue 14	-2.2	10.5931	-94.2229
NCGC00166248-01	[O-]S(C1=C(O)C(\C(C4=CC=C(N(C)C)C=C4)=C(C=C2)/C=C/C2=[N+](C)\C)=C(C=C3)C(C=C3S([O-])(=O)=O)=C1)(=O)=O.[Na+]	Acid green 50	-2.2	11.8856	-77.4899
NCGC00167982-01	O=C1C(C(O)=C4C([C@@H](O[C@@H]5O[C@@H](C)[C@@H](O[C@@H]6CCCCO6)[C@@H](N)C5)C[C@@]([C@](CO)=O)(O)C4)=C3O)=C3C(C2=C1C=CC=C2OC)=O	Pirarubicin	-2.2	11.8856	-44.8885
NCGC00167969-01	O=[N+](C5=CC=CC4=NC3=C(C=C45)CN2C(C1=C(C=C23)[C@](CC)(O)C(OC1)=O)=O)[O-]	Rubitecan	-2.2	11.8856	-54.5008
NCGC00168085-01	O=C(CCCCCCC(NO)=O)NC1=CC=CC=C1	Suberoylanilide hydroxamic acid	-2.2	11.8856	-64.9971
NCGC00159476-02	C(=O)(Nc1ccc(Br)cc1)c2cc(Br)cc(Br)c2O	Tribromosalan	-2.2	11.8856	-68.7276
NCGC00090851-04	N/C1=N/C(=O)N(/C=N1)[C@@H]2O[C@H](CO)[C@@H](O)[C@H]2O	5-Azacytidine	-2.2	13.3359	-72.061
NCGC00095996-01	ClC1=NO[C@@]([C@@H](C(O)=O)N)([H])C1	Acivicin	-2.2	13.3359	-62.4301
NCGC00094813-01	[Cl-].C[n+]1c3cc(N)ccc3cc2ccc(N)cc12.Nc1cc2nc3cc(N)ccc3cc2cc1	Acriflavine hydrochloride	-2.2	13.3359	-51.2165
NCGC00165983-01	C12(C(=CC(=C(C=1/N=N/C3=C4C(=C(C=C3)S(=O)(=O)[O-])C=CC=C4)O)S(=O)(=O)[O-])C=C(C=C2)S(=O)(=O)[O-]).[Na+].[Na+].[Na+]	Amaranth	-2.2	13.3359	-44.3775
NCGC00091708-04	O[C@H]1[C@@H]([C@H]([C@H](C4=C(C(C(C2=C(C(C(O)=O)=C(C=C23)O)C)=O)=C(C(O)=C4O)C3=O)O)O[C@@H]1CO)O)O	Cochineal	-2.2	13.3359	-36.0222
NCGC00160664-01	OC1=CC=C([N+]([O-])=O)C2=C1N=CC=C2	Nitroxoline	-2.2	13.3359	-79.7885
NCGC00091950-01	Cl.O.Nc1c3ccccc3nc2ccccc12	9-Aminoacridine, monohydrochloride, monohydrate	-2.2	14.9631	-56.601
NCGC00166250-01	O=S(C(C3=C(C=C5)NC4=CC=CC=C4)=CC=CC3=C5N=NC2=C1C(O)=CC(S([O-])(=O)=O)=CC1=CC(S([O-])(=O)=O)=C2)([O-])=O.[Na+].[Na+].[Na+]	Anazolene sodium	-2.2	14.9631	-62.3864
NCGC00159458-03	CC(C)C1=C(C(NC4=CC=CC=C4)=O)C(C2=CC=CC=C2)=C(C3=CC=C(F)C=C3)N1CC[C@@H](O)C[C@@H](O)CC([O-])=O.CC(C)C5=C(C(NC8=CC=CC=C8)=O)C(C6=CC=CC=C6)=C(C7=CC=C(F)C=C7)N5CC[C@@H](O)C[C@@H](O)CC([O-])=O.[Ca+2]	Atorvastatin calcium	-2.2	14.9631	-62.1345
NCGC00090782-03	OC1=CC=CC(C(N[C@@H](CSC2=CC=CC=C2)[C@@H](CN3[C@H]([C@@](NC(C)(C)C)=O)C[C@@]4([H])[C@@](CCCC4)([H])C3)O)=O)=C1C.O=S(O)(C)=O	Nelfinavir mesylate	-2.2	14.9631	-39.8311
NCGC00167513-01	BrC(C=C1F)=CC=C1NC(N=CN=C2C=C3OCC4CCN(CC4)C)=C2C=C3OC	Vandetanib	-2.2	14.9631	-69.5405
NCGC00166241-01	OC1=C(C=C([N+]([O-])=O)C=C1I)I	2,6-Diiodo-4-nitrophenol	-2.2	16.7889	-36.7043
NCGC00160648-01	O=C(C1=CC=NC=C1)N/N=C/C(C=CC=C2)=C2O	Salinazid	-2.2	16.7889	-53.3402
NCGC00160655-01	[O-][N+](C1=CN=C(NC(C2=CC=CS2)=O)S1)=O	Tenonitrozole	-2.2	16.7889	-51.9486
NCGC00164738-01	O=C(C2=C(O)C(C[C@](C(COC(CCCC)=O)=O)(O)C[C@@H]4O[C@@H]5O[C@@H](C)[C@@H](O)[C@@H](NC(C(F)(F)F)=O)C5)=C4C(O)=C2C3=O)C1=C3C(OC)=CC=C1	Valrubicin	-2.2	16.7889	-72.9936
NCGC00095992-01	O=C2N1CCC[C@H]1C(N[C@@H](C(C)C)C(N[C@@H](CCCN)C(N[C@@H](CC(C)C)C(N[C@H](CC4=CC=CC=C4)C(N(CCC5)[C@@H]5C(N[C@@H](C(C)C)C(N[C@@H](CCCN)C(N[C@@H](CC(C)C)C(N[C@@H]2CC3=CC=CC=C3)=O)=O)=O)=O)=O)=O)=O)=O)=O	Gramicidin S	-2.2	18.8375	-95.2603
NCGC00016373-03	[Cl-].CC(C)(C)CC(C)(C)c2ccc(OCCOCC[N+](C)(C)Cc1ccccc1)cc2	Benzethonium chloride	-2.2	21.136	-57.3204
NCGC00160566-01	OC1=C(Br)C=C(Br)C2=C1N=C(C)C=C2	Broquinaldol	-2.2	21.136	-92.5245
NCGC00166015-01	NC(C(C)=C2)=CC=C2/C(C1=CC=C(N)C=C1)=C3/C=CC(C=C3)=N.Cl	C.I. Basic violet 14	-2.2	21.136	-64.6312
NCGC00091387-01	[Br-].CC[n+]3c4cc(N)ccc4c1ccc(N)cc1c3c2ccccc2	Ethidium bromide	-2.2	21.136	-51.3144
NCGC00166245-01	NC3=CC=C2C=C1C=CC(N)=CC1=NC2=C3.NC6=CC=C5C=C4C=CC(N)=CC4=NC5=C6.O=S(O)(O)=O	Proflavin hemisulfate	-2.2	21.136	-75.3272
NCGC00095101-01	O=C(C2=CC(O)=C(O)C(OC(C3=CC(O)=C(O)C(O)=C3)=O)=C2)O[C@H]1[C@H](OC(C6=CC(O)=C(O)C(OC(C7=CC(O)=C(O)C(O)=C7)=O)=C6)=O)[C@@H](COC(C%10=CC(O)=C(O)C(OC(C%11=CC(O)=C(O)C(O)=C%11)=O)=C%10)=O)O[C@@H](OC(C8=CC(O)=C(O)C(OC(C9=CC(O)=C(O)C(O)=C9)=O)=C8)=O)[C@@H]1OC(C4=CC(O)=C(O)C(OC(C5=CC(O)=C(O)C(O)=C5)=O)=C4)=O	Tannic acid	-2.2	21.136	-87.3457
NCGC00091071-01	ClC(C(C1=CC=C(C=C1)Cl)C2=CC=C(C=C2)Cl)(Cl)Cl	p,p'-DDT	-2.2	21.136	-54.1507
NCGC00095258-01	O=C(C(C)=C4N)C2=C(C4=O)[C@](COC(N)=O)([H])[C@@](N2C3)(OC)[C@@]1([H])N[C@@]31[H]	Mitomycin C	-2.2	23.715	-93.1576
NCGC00164572-01	O=C(NN2CCCCC2)C1=NN(C3=CC=C(C=C3Cl)Cl)C(C4=CC=C(C=C4)Cl)=C1C	Rimonabant	-2.2	23.715	-88.8745
NCGC00167488-01	O=C(C1=CC(OC3=CC=C(C=C3)NC(NC2=CC=C(C(C(F)(F)F)=C2)Cl)=O)=CC=N1)NC.OS(C4=CC=C(C)C=C4)(=O)=O	Sorafenib tosylate	-2.2	26.6086	-96.6335
NCGC00166121-01	C[N+](C)(C)CCCCCCCCCCCCCC.[Br-]	Tetradonium bromide	-2.2	26.6086	-82.6743
NCGC00160391-01	CC(=O)O[C@H]1[C@@H]([C@H](O[C@H]([C@@H]1OC(=O)C)COC(=O)C)S[Au]=P(CC)(CC)CC)OC(=O)C	Auranofin	-2.3	2.6609	-93.25
NCGC00016786-01	O=C(OC2)C1=C2C(C)=C(OC)C(C/C=C(C)/CCC(O)=O)=C1O	Mycophenolic acid	-2.4	1.0137	-24.4479
NCGC00016522-05	C3=CC(C(C1=CC=C(OC(C)=O)C=C1)C2=CC=C(OC(C)=O)C=C2)=NC=C3	Bisacodyl	-2.4	1.1886	-22.2949
NCGC00164553-01	NC1=NC(Cl)=NC2=C1N=CN2[C@@H]([C@H]3F)O[C@@H]([C@H]3O)CO	Clofarabine	-2.4	1.3336	-23.2899
NCGC00159459-02	C2(C)=C(OC)C(CC=C(C)CCC(=O)OCCN1CCOCC1)=C(O)C3=C2COC3=O	Mycophenolate mofetil	-2.4	1.6789	-22.7474
NCGC00164574-01	COCCOC2=CC1=NC=NC(NC3=CC=CC(C#C)=C3)=C1C=C2OCCOC	Erlotinib	-2.4	1.8837	-24.0239
NCGC00163699-01	O=C(O)/C=C/C=C/C=C/C=C/C(O[C@H](CC2)[C@@H](OC)[C@@]([C@@]3(C)O[C@@H]3C/C=C(C)/C)([H])[C@@]12OC1)=O	Fumagillin	-2.4	2.9855	-20.3644
NCGC00166323-01	O=C(NC(C(C(F)(F)F)=C1)=O)N1[C@@H](C[C@@H]2O)O[C@@H]2CO	Trifluridine	-2.4	5.3091	-32.2135
NCGC00164567-01	O=C1N(C([C@]2([H])[C@@]1([H])CCCC2)=O)CCCCN3CCN(C4=NSC5=C4C=CC=C5)CC3.Cl	Perospirone hydrochloride	-2.4	6.6838	-29.3811
NCGC00024246-05	CC(=O)[C@@]4(O)C[C@H](O[C@H]1C[C@H](N)[C@H](O)[C@H](C)O1)c5c(O)c3C(=O)c2c(OC)cccc2C(=O)c3c(O)c5C4	Daunorubicin	-2.4	7.4993	-49.9304
NCGC00024928-06	CC/C(C2=CC=CC=C2)=C(C1=CC=CC=C1)/C(C=C3)=CC=C3OCCN(C)C.OC(C(CC(O)=O)(O)CC(O)=O)=O	Tamoxifen citrate	-2.4	7.4993	-24.35
NCGC00167478-01	O=C(/C=C/C6=CC=C(O)C(OC)=C6)O[C@@H]4C(C)(C)[C@@]5([H])[C@]1(CC4)[C@]3([C@](CC5)([H])[C@]2(C)CC[C@@]([C@H](C)CC/C=C(C)\C)([H])[C@](C)2CC3)C1	gamma-Oryzanol	-2.4	7.4993	-23.8696
NCGC00160514-01	O=C1C(OC)=C(OC)C(C(C)=C1CCCCCCCCCCO)=O	Idebenone	-2.4	9.4411	-26.9983
NCGC00015747-03	C3(C)=C(C(=O)OC)C(C1=CC=CC(N(=O)=O)=C1)C(C(=O)OCCN(C)CC2=CC=CC=C2)=C(C)N3	Nicardipine	-2.4	9.4411	-21.8609
NCGC00016815-01	C2=CC=CC(C(=O)C1SC(C(C)C(=O)O)=CC=1)=C2	Tiaprofenic acid	-2.4	10.1374	-30.9671
NCGC00015096-07	C1=CC=C3C(=C1)OC(CCCC)=C3C(=O)C2=CC(I)=C(OCCN(CC)CC)C(I)=C2	Amiodarone	-2.4	10.5931	-24.9853
NCGC00159510-02	ClC1=CC=CC(N4CCN(CC4)CCCCOC3=CC=C2CCC(NC2=C3)=O)=C1Cl	Aripiprazole	-2.4	10.5931	-30.1146
NCGC00018102-06	Fc1ccc(cc1)C(c2ccc(F)cc2)N3CCN(CC3)C/C=C/c4ccccc4	Flunarizine	-2.4	10.5931	-32.6688
NCGC00016335-01	OC(C=C1)=CC=C1/C(/C(C2=CC=C(O)C=C2)=C/C)=C\C	Dienestrol	-2.4	11.3743	-32.4507
NCGC00024595-03	C2=CC=CC=C2C1(C(=O)OCCOCCN(CC)CC)CCCC1	Carbetapentane	-2.4	13.3359	-26.8919
NCGC00164559-01	CNCC[C@@H](C3=CC=CS3)OC2=C1C=CC=CC1=CC=C2.Cl	Duloxetine hydrochloride	-2.4	13.3359	-28.1024
NCGC00018271-03	Clc1ccc(cc1)C(c2ccccc2)N3CCCN(C)CC3	Homochlorcyclizine	-2.4	13.3359	-31.4382
NCGC00164601-01	S=C(N(C)C3=NC(OC)=CC=C3)OC2=CC1=C(C=C2)CCCC1	Liranaftate	-2.4	13.3359	-30.9345
NCGC00016526-02	COC5=C4C=[N+](C3=CC4=CC=C5OC)CCC2=C3C=C1OCOC1=C2.[Cl-]	Berberine chloride	-2.4	14.9631	-27.1402
NCGC00095193-01	O=C([O-])C1=C(C)/C2=C/C4=N\C(C(C)=C4CC)=C/C([N-]3)=C(C=C)C(C)=C3/C=C5\N=C(C(CCC([O-])=O)C5C)/C(CC([O-])=O)=C1\[N-]2.[Cu+2].[Na+].[Na+].[Na+]	Chlorophyllide Cu complex Na salt	-2.4	14.9631	-28.2778
NCGC00091325-05	OC1=CC=C(Cl)C=C1CC2=CC(Cl)=CC=C2O	Dichlorophen	-2.4	14.9631	-27.7694
NCGC00015410-04	CCC2(C3=NCCN3)CC1=C(O2)C=CC=C1	Efaroxan	-2.4	14.9631	-32.1937
NCGC00018098-04	C1(I)=CC(I)=C2C(=C1O)N=CC=C2	Iodoquinol	-2.4	14.9631	-31.2087
NCGC00159361-02	CC(C)C1CCC(C)CC1OC(=O)C1=C(N)C=CC=C1	Menthyl anthranilate	-2.4	14.9631	-26.6644
NCGC00095150-01	C1=CC=C6C(=C1)N=C(C2=CC5=C(C(C)=C2)N=C(CCC)N5CC4=CC=C(C3=CC=CC=C3C(O)=O)C=C4)N6C	Telmisartan	-2.4	14.9631	-28.2429
NCGC00015998-04	O=S(C4=CC\2=C(C=C4)SC1=CC=CC=C1C2=C/CCN3CCN(C)CC3)(N(C)C)=O	Thiothixene	-2.4	14.9631	-24.7787
NCGC00018258-03	[O-][N+](O)=O.Clc3ccc(C(OCc1ccc(Cl)cc1)Cn2ccnc2)c(Cl)c3	Econazole nitrate	-2.4	16.7889	-28.1463
NCGC00167514-01	CC[C@]2(O)CC[C@H]3[C@@H]4CC\C1=C\CCC[C@@H]1[C@H]4CC[C@]23C	Ethylestrenol	-2.4	16.7889	-22.9849
NCGC00094815-01	Oc1c(Br)cc(Br)c2cccnc12	Broxyquinoline	-2.4	18.8375	-24.2262
NCGC00181318-01	O=C(C)O[Co]N1\C2=C(C)/C([C@](CC(N)=O)(C)[C@@H]3CCC(N)=O)=N\C3=C/C5=N\C([C@@H](CCC(N)=O)C(C)5C)=C(C)/C([C@@](CCC(NCC(C)OP(O)(O[C@@H]6[C@@H](CO)O[C@H](N8C7=C(N=C8)C=C(C)C(C)=C7)[C@@H]6O)=O)=O)(C)[C@H]4CC(N)=O)=N[C@@]4([H])[C@](C)1[C@](CC(N)=O)(C)[C@@H]2CCC(N)=O	Hydroxocobalamin acetate	-2.4	18.8375	-28.9576
NCGC00090749-04	OC2=CC=C(C=C2)/C(CC)=C(CC)/C1=CC=C(O)C=C1	(Z,E)-Diethylstilbestrol	-2.4	21.136	-30.889
NCGC00167472-01	C1=C(C(C)C)C=C2C(=C1)OC3=C(C2=O)C=C(C(=O)O)C(N)=N3	Amlenanox	-2.4	21.136	-28.6476
NCGC00014485-01	CN(C)CC(C)CN1C(C=C(CC)C=C3)=C3SC2=C1C=CC=C2.Cl	Etymemazine hydrochloride	-2.4	21.136	-38.2515
NCGC00015479-09	O=C(C(C(C=C3)=CC=C3O)=CO2)C1=C2C=C(O)C=C1O	Genistein	-2.4	21.136	-30.6456
NCGC00166146-01	O[C@@](C#C)3[C@]2(C)[C@](CC3)([H])[C@]1([H])CCC4=C(C=CC(OC5CCCC5)=C4)[C@]([H])1CC2	Quinestrol	-2.4	21.136	-36.1449
NCGC00016913-08	C1=CC=C5C(=C1)N(CC2=CC=C(F)C=C2)C(NC4CCN(CCC3=CC=C(OC)C=C3)CC4)=N5	Astemizole	-2.4	23.715	-33.5325
NCGC00181024-01	[Na+].[O-]S(=O)(=O)CCCC[N+]=6c2ccc1ccccc1c2C(C)(C)C=6/C=C/C=C/C=C/C=C5\N(CCCCS([O-])(=O)=O)c4ccc3ccccc3c4C5(C)C	Indocyanine green	-2.4	23.715	-26.3459
NCGC00015619-09	C4(=C1C3=C(CCC2=C1C=CC(Cl)=C2)C=CC=N3)CCN(C(=O)OCC)CC4	Loratadine	-2.4	23.715	-31.8922
NCGC00094205-01	O=C(O)/C=C\C(=O)O.CN1CCN(CC1)C2Cc4ccccc4Sc3ccc(Cl)cc23	Octoclothepine maleate	-2.4	23.715	-32.3041
NCGC00094897-01	O=C(O)/C=C\C(=O)O.CN1CC/C(CC1)=C2/c4ccccc4Sc3ccccc23	Pimethixene maleate	-2.4	23.715	-25.3805
NCGC00015802-08	C1=CC5=C(C=C1)N(C4CCN(CCCC(C2=CC=C(F)C=C2)C3=CC=C(F)C=C3)CC4)C(=O)N5	Pimozide	-2.4	23.715	-36.802
NCGC00016059-05	C1=CC=C3C(=C1)N(CCC2CCCCN2C)C4=C(S3)C=CC(SC)=C4	Thioridazine	-2.4	23.715	-33.6666
NCGC00160448-01	O=C(NC2=CC=C(Br)C=C2)C1=CC(Br)=C(Br)S1	Tibrofan	-2.4	23.715	-31.4658
NCGC00016705-05	Cc2c(Nc1ccccc1C(=O)O)cccc2Cl	Tolfenamic acid	-2.4	23.715	-23.0517
NCGC00093372-02	N[C@H](CC1=CNC2=CC=CC=C12)C(O)=O	d-Tryptophan	-2.4	23.715	-29.2853
NCGC00017245-02	OC1C2=C3C(C(OC4C3=C(C=C(C=4O)O)C(=O)O2)=O)=CC=1O	Ellagic acid	-2.4	26.6086	-30.0728
NCGC00166134-01	Oc4cc5CC[C@@H]1[C@H](CC[C@]2(C)[C@H](CC[C@@H]12)OC(=O)CCC3CCCC3)c5cc4	Estradiol cypionate	-2.4	26.6086	-26.7814
NCGC00166205-01	O=C(NC(NC2=CC(OC3=NC=C(C(F)(F)F)C=C3Cl)=C(Cl)C=C2)=O)C1=C(F)C=CC=C1F	Fluazuron	-2.4	26.6086	-31.8179
NCGC00091120-01	O=C2C1=C(OC)C=C(OC)C(Cl)=C1O[C@]32C(OC)=CC(C[C@@](C)3[H])=O	Griseofulvin	-2.4	26.6086	-34.794
NCGC00159460-02	O[C@H](CN1CCN(CC4=CC=CN=C4)C[C@H]1[C@@](NC(C)(C)C)=O)C[C@@H](CC5=CC=CC=C5)C(N[C@@H]2[C@H](O)CC3=C2C=CC=C3)=O.O=S(O)(O)=O	Indinavir sulfate	-2.4	26.6086	-30.7221
NCGC00163509-01	ClC2=CC=C1C=CC(/C=C/C3=CC=CC(C(SCCC(N(C)C)=O)SCCC([O-])=O)=C3)=NC1=C2.[Na+]	MK-571 sodium	-2.4	26.6086	-38.3981
NCGC00025302-01	FC1=CC=C(C(C2CCN(CCN4C(C3=CC=CC=C3NC4=S)=O)CC2)=O)C=C1.Cl	Altanserin hydrochloride	-2.4	29.8554	-32.145
NCGC00015273-11	C1=CC2=C(C=C1)N(CCCN(C)C)C3=C(S2)C=CC(Cl)=C3	Chlorpromazine	-2.4	29.8554	-31.5373
NCGC00013226-01	FC(F)(F)C3=CC1=C(C=C3)SC4=C(C=CC=C4)N1CCCN2CCN(C)CC2.Cl.Cl	Fluoperazine dihydrochloride	-2.4	29.8554	-36.659
NCGC00094700-01	O=C(O)C(C)c1ccc(cc1)N2Cc3ccccc3C2=O	Indoprofen	-2.4	29.8554	-33.5502
NCGC00168785-01	ClC1=CC=C(C(C2=C(C=C(N3N=CC(NC3=O)=O)C=C2Cl)Cl)C#N)C=C1	Diclazuril	-2.4	33.4983	-28.3242
NCGC00015560-06	C1(C2COC3=C(C=CC=C3)O2)=NCCN1	Idazoxan	-2.4	33.4983	-26.4043
NCGC00160442-01	O=C(C=CC(C=C2)=CC=C2OC)C1=C(OC)C=C(OC)C=C1	Metochalcone	-2.4	33.4983	-27.357
NCGC00015640-02	OC[C@@H]1[C@@H](O)[C@@H](O)[C@H](N(C=N4)C2=C4C(NCC(C=CC=C3)=C3C)=NC=N2)O1	Metrifudil	-2.4	33.4983	-29.2311
NCGC00016748-01	O=C3O[C@@H]2[C@@H]1O[C@@](C)1CC/C=C(C)/CC[C@H]2[C@@]3=C	Parthenolide	-2.4	33.4983	-29.3738
NCGC00018130-04	Cl.Nc2nc(N)ccc2/N=N/c1ccccc1	Phenazopyridine hydrochloride	-2.4	33.4983	-25.5593
NCGC00181017-01	O=C1CC(C)C(C3=CC2=C(C=C3)NC(C4=CC=C(OC)C=C4)=N2)=NN1.Cl	Pimobendan hydrochloride	-2.4	33.4983	-33.156
NCGC00167430-01	ClC1=C(COC(CN3C=NC=C3)C2=C(Cl)C=C(Cl)C=C2)C=CS1	Tioconazole	-2.4	33.4983	-33.5764
NCGC00164610-01	ClC(C(OC3=CC2=C(C=C3Cl)N=C(SC)N2)=CC=C1)=C1Cl	Triclabendazole	-2.4	33.4983	-27.2936
NCGC00091572-01	[Hg+2].[Cl-].[Cl-]	Mercuric chloride	-3	4.7318	-50.2711
NCGC00016296-01	O=C1OC2=CC=CC=C2C(O)=C1CC3=C(O)C4=CC=CC=C4OC3=O	Dicumarol	-3	9.0349	-43.9614
NCGC00014750-02	O=C4N(C3=C2C=CC=C3)C1=C2CCN5[C@@]([C@](CCC5)(CC)C4)1[H]	(-)-Eburnamonine	-3	10.1374	-50.8461
NCGC00166262-01	O=S(C2=CC1=C(C=C2)NC(C3=CC=CC=C3)=N1)(O)=O	Ensulizole	-3	16.7889	-34.4027
NCGC00167576-01	CCN(CC)CCCN(C3=CC=CC=C3)C2CC1=CC=CC=C1C2.Cl	Aprindine hydrochloride	-3	18.8375	-40.0462
NCGC00168759-02	OC(C1=CC=CC(C2=NOC(C3=CC=CC=C3F)=N2)=C1)=O	Ataluren	-3	18.8375	-35.9916
NCGC00016391-05	C1(I)=CC(Cl)=C2C(=C1O)N=CC=C2	Clioquinol	-3	18.8375	-48.2693
NCGC00164545-01	O=C(OCC)C1=C(C)NC(C)=C(C(OCC)=O)C1C2=C(/C=C/C(OC(C)(C)C)=O)C=CC=C2	Lacidipine	-3	18.8375	-86.2743
NCGC00016258-02	C1=CC=C2C(=C1)C(=O)C(C)=CC2=O	Menadione	-3	18.8375	-57.17
NCGC00168257-01	OC2=C1[C@@](C=C(C)CC3)([H])[C@]3([H])C(C)(C)OC1=CC(CCCCC)=C2	1-trans-delta-9-Tetrahydrocannabinol	-3	21.136	-88.8123
NCGC00013895-01	C1=CC=C3C(=C1)OC(CC)=C3C(=O)C2=CC(Br)=C(O)C(Br)=C2	Benzbromarone	-3	21.136	-48.4889
NCGC00166405-01	C[N+](CC1=CC=CC=C1)(C)CCCCCCCCCCCCCC.O.[Cl-].O	Benzyldimethyltetradecylammonium chloride dihydrate	-3	21.136	-54.5897
NCGC00167566-01	O=C1C(C(C3=CC=CC=C3)CC(O)C(C=C4)=CC=C4C2=CC=C(Br)C=C2)=C(O)C(C=CC=C5)=C5O1	Bromadiolone	-3	21.136	-89.2854
NCGC00091034-02	O=C1N(C(=O)C2C1CC=CC2)SC(Cl)(Cl)Cl	Captan	-3	21.136	-54.0892
NCGC00160548-01	NC(C=C(N)C=C1)=C1N=NC(C=C2)=CC=C2OCC	Ethoxazene	-3	21.136	-33.6769
NCGC00015424-04	O=C1C2(CCN(CCCC(C5=CC=C(F)C=C5)C4=CC=C(F)C=C4)CC2)N(C3=CC=CC=C3)CN1	Fluspirilene	-3	21.136	-106.501
NCGC00164283-01	C[N+](C)(C)CCCCCCCCCCCCCCCC.[Br-]	Hexadecyltrimethylammonium bromide	-3	21.136	-75.7598
NCGC00163135-01	O=C(OC)C1=C(C)NC(C)=C(C(OCCCN3CCC(C4=CC=CC=C4)(C5=CC=CC=C5)CC3)=O)C1C2=CC([N+]([O-])=O)=CC=C2.Cl	Niguldipine hydrochloride	-3	21.136	-61.7188
NCGC00016256-08	NC1=C(C(=NC(=N1)N)CC)C2=CC=C(C=C2)Cl	Pyrimethamine	-3	21.136	-36.1008
NCGC00015882-09	NC1=NC2=C(C=C(C=C2)OC(F)(F)F)S1	Riluzole	-3	21.136	-42.4564
NCGC00091563-01	S=C(N(C)C)SSC(=S)N(C)C	Thiram	-3	21.136	-59.3054
NCGC00091533-04	[H][C@]14[C@@]([C@]3([H])CC[C@@](O)(C#C)[C@](C)3CC4)([H])CCC2=CC(O)=CC=C12	17alpha-Ethinylestradiol	-3	23.715	-38.4394
NCGC00167582-01	C[N+](CC1=CC=CC=C1)(C)CCCCCCCCCCCCCCCC.[Cl-]	Benzylhexadecyldimethylammonium chloride	-3	23.715	-100.785
NCGC00095005-01	Cl.CN(Cc1cc(Br)cc(Br)c1N)C2CCCCC2	Bromhexine hydrochloride	-3	23.715	-44.4383
NCGC00091010-01	C[N+](CCOC1=CC=CC=C1)(C)CCCCCCCCCCCC.[Br-]	Domiphen bromide	-3	23.715	-53.4339
NCGC00013034-01	Oc4cc5CC[C@@H]1[C@H](CC[C@]2(C)[C@H](CC[C@@H]12)OC(=O)CCC3CCCC3)c5cc4	Estradiol cypionate	-3	23.715	-49.6394
NCGC00015300-05	FC1=CC=C(C(OCCN4CCN(CC4)CCCC3=CC=CC=C3)C2=CC=C(F)C=C2)C=C1.Cl.Cl	GBR 12909 dihydrochloride	-3	23.715	-100.679
NCGC00167567-01	[O-][N+](C(C=C3)=CC=C3N1[N+](C2=CC=C(C5=CC=C([N+]6=NC(C8=CC=CC=C8)=NN6C7=CC=C([N+]([O-])=O)C=C7)C(OC)=C5)C=C2OC)=NC(C4=CC=CC=C4)=N1)=O.[Cl-].[Cl-]	Nitroblue tetrazolium dichloride	-3	23.715	-100.499
NCGC00024885-01	CCCCCCCC\C=C/CCCCCCCC(=O)NCC1=CC(OC)=C(O)C=C1	Olvanil	-3	23.715	-104.5
NCGC00159481-02	CC(C)=CCOC2=CC=C(C=CC(=O)C1=CC=C(OCC=C(C)C)C=C1OCC(O)=O)C=C2	Sofalcone	-3	23.715	-59.4604
NCGC00016064-06	C4=CC=CC(C(O)(C1=CC=CC=C1)C3CCN(CCCC(O)C2=CC=C(C(C)(C)C)C=C2)CC3)=C4	Terfenadine	-3	23.715	-119.269
NCGC00015226-07	ClC(C(C1=C(C=CC=C1)Cl)C2=CC=C(C=C2)Cl)Cl	o,p'-DDD	-3	23.715	-43.437
NCGC00091810-01	[N+](=O)([O-])c1cc(ccc1F)[N+](=O)[O-]	1-Fluoro-2,4-dinitrobenzene	-3	26.6086	-58.1001
NCGC00091023-01	CCCCCCCCCCCCCCCC[N+]1=CC=CC=C1.[Br-]	Cetylpyridinium bromide	-3	26.6086	-88.2483
NCGC00160536-01	O=C(C3)C([C@@](CC2)(C)[C@@]3([H])[C@H](C)CCCC(C)C)=C1[C@@]2([H])[C@](CC[C@H](O)C4)(C)[C@@]4([H])CC1	Colestolone	-3	26.6086	-44.1294
NCGC00017159-05	O=C(CC(/C=C/C2=CC=C(O)C(OC)=C2)=O)/C=C/C1=CC=C(O)C(OC)=C1	Curcumin	-3	26.6086	-94.1075
NCGC00166066-01	C[N+](CCCCCCCCCC)(C)CCCCCCCCCC.[Br-]	Didecyldimethylammonium bromide	-3	26.6086	-114.344
NCGC00095029-01	O=C([O-])C1=C(CC[C@@H](C)[C@@H]([C@H](C)C([C@@H]([C@]2([H])[C@@H](C)C[C@]([C@@]3([H])CC[C@](O)(CC)[C@H](C)O3)(CC)O2)CC)=O)O)C=CC(C)=C1O.[Na+]	Lasalocid sodium	-3	26.6086	-78.9714
NCGC00181100-01	CC2(C)[C@@H]([C@]4=CC=CC=C4)[C@H]([C@]3=CC=C(OCCN5CCCC5)C=C3)C1=CC=C(OC)C=C1O2	Ormeloxifene	-3	26.6086	-106.299
NCGC00015877-06	FC3=CC=C(C=C3)\C(C2=CC=C(F)C=C2)=C1CCN(CCC4=C(C)N=C5N(C=CS5)C4=O)CC/1	Ritanserin	-3	26.6086	-55.3454
NCGC00181099-01	OC1=CC(C)=CC2=C1[C@H](OC3)[C@]([C@@]4(C)O2)([H])C3(CCC5)[C@](CC4)([H])C5(C)C	Siccanin	-3	26.6086	-50.5745
NCGC00181146-01	C3([C@@H]1CCCCN1C(=O)C([C@@]2(O[C@@H](CC[C@H]2C)C[C@@H](/C(C)=C/C=C/C=C/[C@H](C[C@H](C([C@@H]([C@@H](/C(=C/[C@H](C(C[C@H](O3)[C@@H](C[C@@H]4CC[C@H]([C@@H](C4)OC)O)C)=O)C)C)O)OC)=O)C)C)OC)O)=O)=O	Sirolimus	-3	26.6086	-112.73
NCGC00181122-01	CCCCCCCCCCCC[N+]2=CC1=C(C=C2)C=CC=C1.[O-]S(C3=CC=C(C)C=C3)(=O)=O	2-Dodecylisoquinolinium tosylate	-3	29.8554	-112.686
NCGC00090752-03	O=C(NC2=CC=C(O)C=C2)/C=C(C)/C=C/C=C(C)/C=C/C1=C(C)CCCC(C)1C	4-Hydroxyphenyl retinamide	-3	29.8554	-117.266
NCGC00167436-01	[O-][N+](C1=CC=CC(C2C(C(OC3CN(C(C5=CC=CC=C5)C4=CC=CC=C4)C3)=O)=C(NC(C)=C2C(OC(C)C)=O)N)=C1)=O	Azelnidipine	-3	29.8554	-105.88
NCGC00024822-02	[O-]S(=O)(C1=CC(S([O-])(=O)=O)=C(C2=C1C=CC(/N=N/C3=CC=C(C6=CC=C(C(C)=C6)/N=N/C5=CC=C(C4=C5O)C(S([O-])(=O)=O)=CC(S([O-])(=O)=O)=C4N)C=C3C)=C2O)N)=O.[Na+].[Na+].[Na+].[Na+]	C.I. Direct blue 53	-3	29.8554	-53.8992
NCGC00161326-04	O[C@@H]1C/C(C(=C)CC1)=C/C=C3\CCC[C@@]2(C)[C@H]3CC[C@@H]2[C@H](C)CCCC(C)(C)O	Calcifediol	-3	29.8554	-108.579
NCGC00161327-04	O[C@@H]3C\C(=C\C=C2/CCC[C@@]1(C)[C@H]2CC[C@@H]1[C@H](C)CCCC(C)(C)O)C(=C)[C@@H](O)C3	Calcitriol	-3	29.8554	-96.4834
NCGC00015195-03	ClC3=CC=C(C=C3)C(C4=CC=CC=C4)OC1CC(CC2)N(C)C2C1	Clobenztropine	-3	29.8554	-70.4646
NCGC00164486-01	OC1=CC=C(C=C(C3=O)CCCC3=CC2=CC=C(C(OC)=C2)O)C=C1OC	Cyclovalone	-3	29.8554	-109.277
NCGC00016000-08	S=C(N(CC)CC)SSC(=S)N(CC)CC	Disulfiram	-3	29.8554	-46.0659
NCGC00160568-01	ClC1=CC=C3C(N=C(S3)C(C=C2)=CC=C2OCCN(CC)CC)=C1.Cl	Halethazole hydrochloride	-3	29.8554	-102.346
NCGC00095128-01	C1([C@@H](CCCCCC)[C@H](C[C@@H](OC(=O)C(CC(C)C)NC=O)CCCCCCCCCCC)O1)=O	Orlistat	-3	29.8554	-106.276
NCGC00167586-01	O=C1C=C(C)C=C(N1O)CC(CC(C)(C)C)C.NCCO	Piroctone olamine	-3	29.8554	-43.9883
NCGC00160556-01	OC1=C(C(NC3=CC=C(C(Cl)=C3)OC2=CC=C(C=C2)Cl)=O)C=C(C=C1I)I	Rafoxanide	-3	29.8554	-66.8826
NCGC00018301-02	CC(C)Sc1ccc(cc1)C(O)[C@@H](C)NCCCCCCCC	Suloctdil	-3	29.8554	-116.033
NCGC00024762-02	CCN(CCOc1ccc(cc1)Cc2ccccc2)CC	Tesmilifene	-3	29.8554	-110.74
NCGC00164547-01	C5=CC=CC(C)=C5S(=O)(=O)NC(=O)C4=CC=C(CC1=CN(C)C3=C1C=C(NC(=O)OC2CCCC2)C=C3)C(OC)=C4	Zafirlukast	-3	29.8554	-64.5826
NCGC00013051-05	CC(C)(C)c1cc(O)ccc1O	tert-Butylhydroquinone	-3	29.8554	-104.489
NCGC00094996-01	Cl.Cl.CCCCC(CC)CNC(=N)NC(=N)NCCCCCCNC(=N)NC(=N)NCC(CC)CCCC	Alexidine dihydrochloride	-3	33.4983	-115.233
NCGC00181014-01	O[C@@H]3C\C(=C\C=C2/CCC[C@@]1(C)[C@H]2CC[C@@H]1[C@H](C)CCCC(C)C)C(=C)[C@@H](O)C3	Alfacalcidol	-3	33.4983	-101.509
NCGC00181016-01	OC(C3=CC=C(C=C3)C(C2=CC1=C(C=C2C)C(C)(C)CCC(C)1C)=C)=O	Bexarotene	-3	33.4983	-113.969
NCGC00160554-01	O=S(C2=CC(Cl)=CC(Cl)=C2O)C1=CC(Cl)=CC(Cl)=C1O	Bithionoloxide	-3	33.4983	-47.4167
NCGC00166203-01	ClC12C(CBr)CC(C(Cl)=C2Cl)(Cl)C(Cl)1Cl	Bromociclen	-3	33.4983	-51.3586
NCGC00167474-01	CCOC1=NC2=C(C(C(O)=O)=CC=C2)N1CC3=CC=C(C4=CC=CC=C4C5=NN=NN5)C=C3	Candesartan	-3	33.4983	-103.656
NCGC00164446-01	O=C(N2)C(SC2=O)CC1=CC=C(OCC3(C)CCCCC3)C=C1	Ciglitizone	-3	33.4983	-58.2423
NCGC00181002-01	FC(F)(F)C1=CC(CCCN[C@@H](C2=CC=CC3=CC=CC=C23)C)=CC=C1.Cl	Cinacalcet hydrochloride	-3	33.4983	-107.161
NCGC00167561-01	C12=C(C(=C(C(=C1C)C)[O]C(=O)CCC(=O)O)C)CC[C@]([O]2)(CCC[C@@H](CCC[C@@H](CCCC(C)C)C)C)C	D-alpha-Tocopheryl succinate	-3	33.4983	-115.037
NCGC00166113-01	O=C1C(C3=CC=CC=C3)=C1C2=CC=CC=C2	Diphenylcyclopropenone	-3	33.4983	-111.202
NCGC00167512-01	O=C(O[C@](CC([C@H](C)/C=C(C)/[C@@H](O)[C@@H](OC)C4=O)=O)([H])[C@H](C)C[C@]2([H])CC[C@@H](OCCO)[C@H](OC)C2)[C@]1([H])CCCCN1C(C([C@]3(O)O[C@@](C[C@H](OC)/C(C)=C/C=C/C=C/[C@@H](C)C[C@H]4C)([H])CC[C@H]3C)=O)=O	Everolimus	-3	33.4983	-111.154
NCGC00016423-03	C1(O)=C(O)C(C(C)C)=C4C(=C1C=O)C(O)=C(C2=C(C)C=C3C(=C2O)C(C=O)=C(O)C(O)=C3C(C)C)C(C)=C4	Gossypol	-3	33.4983	-104.798
NCGC00168349-01	[O-]C(C(I)=C2)=C(I)C=C2/C(C(C=CC=C3)=C3C([O-])=O)=C1\C=C(I)C(C(I)=C1)=O.[Na+].[Na+]	Iodophthalein sodium	-3	33.4983	-107.242
NCGC00181085-01	CC(C=C1)=CC=[N+]1CCCCCCCCCCCCCC.[Cl-]	Miripirium chloride	-3	33.4983	-87.8238
NCGC00168787-01	O[C@]4(C#C)[C@]1(CC)[C@](CC4)([H])[C@]([C@]2([H])CC1)([H])CCC([C@@]([H])2CC3)=C/C3=N/O	Norelgestromin	-3	33.4983	-68.1674
NCGC00166290-02	OCCOCCOCCOCCOCCOCCOCCOCCOCCOCCCCCCCCCCCC	Polyoxyethylen-9-lauryl ether	-3	33.4983	-76.6386
NCGC00021305-05	C3([C@@H]1CCCCN1C(=O)C([C@@]2(O[C@@H](CC[C@H]2C)C[C@@H](/C(C)=C/C=C/C=C/[C@H](C[C@H](C([C@@H]([C@@H](/C(=C/[C@H](C(C[C@H](O3)[C@@H](C[C@@H]4CC[C@H]([C@@H](C4)OC)O)C)=O)C)C)O)OC)=O)C)C)OC)O)=O)=O	Sirolimus	-3	33.4983	-109.364
NCGC00091881-01	ClC2(Cl)C1(Cl)C(=C)C(CCl)(CCl)C2(Cl)C(Cl)C1Cl	Toxaphene	-3	33.4983	-102.516
NCGC00163158-01	O=C(N(CC)CC)N[C@@H]4C=C(C2=C1C(C3)=CNC1=CC=C2)[C@@]3([H])N(C4)C	(-)-(5S,8R)-Lisuride	4
NCGC00166100-01	[H][C@]1(C(C)(C)C2=C)CC[C@]2([H])C1	(-)-Camphene	4
NCGC00016954-05	Cl.CCCN1CCC[C@@H]2Cc3nncc3C[C@@H]12	(-)-Quinpirole hydrochloride	4
NCGC00181029-01	O=C(OCC(OC(CCCCCCCCCCCCC)=O)COP([O-])(OCC[N+](C)(C)C)=O)CCCCCCCCCCCCC	1,2-Ditetradecanoyl-rac-glycerol-3-phosphocholine	4
NCGC00166266-02	OC(C2=CC=C(C=C2)OCCCOC1=CC=C(C(O)=O)C=C1)=O	1,3-Bis(4-carboxyphenoxy)propane	4
NCGC00091351-02	[O-][N+](C1=CC=CC([N+]([O-])=O)=C1)=O	1,3-Dinitrobenzene	4
NCGC00091666-01	CC2(C)OC1(C)CCC2CC1	1,8-Cineol	4
NCGC00094390-01	COC1=C(N2CCNCC2)C=CC=C1.Cl	1-(2-Methoxyphenyl)piperazine hydrochloride	4
NCGC00166217-01	BrC(F)(F)C(F)(F)C(F)(F)C(F)(F)C(F)(F)C(F)(F)C(F)(F)C(F)(F)F	1-Bromoheptadecafluorooctane	4
NCGC00168346-01	C1(N2C=NN=N2)=CC=CC=C1	1-Phenyl-1H-tetrazole	4
NCGC00164015-01	O=C1N(C2=CC=CC=C2)N=C(C1)C	1-Phenyl-3-methyl-5-pyrazolone	4
NCGC00181155-01	SC(N1CCNCC1)=S	1-Piperazinecarbodithioic acid	4
NCGC00160487-01	N#CC1(N2CCCCC2)CCCCC1	1-Piperidinocyclohexanecarbonitrile	4
NCGC00016047-03	FC(F)(C1=C(N2C=CN=C2)C=CC=C1)F	1-[2-(Trifluoromethyl)phenyl]-1H-imidazole	4
NCGC00159425-02	O=C(O)CCCCCCCCC=C	10-Undecenoic acid	4
NCGC00091238-02	N1=C(SSC2=NC3=C(C=CC=C3)S2)SC4=C1C=CC=C4	2,2'-Dithiobisbenzothiazole	4
NCGC00166144-02	O=C(CCCCCCC)OCC(O)CO	2,3-Dihydroxypropyl octanoate	4
NCGC00091196-01	ClC1=C(O)C=C(Cl)C(Cl)=C1	2,4,5-Trichlorophenol	4
NCGC00094806-01	NC(C)CCCCC.O=S(=O)(O)O.CC(N)CCCCC	2-Aminoheptane sulfate	4
NCGC00095792-01	O=C(O)C1=CC=CC(C)=C1O	2-Hydroxy-3-methylbenzoic acid	4
NCGC00091414-02	C1(O)=CC=CC=C1C(=O)N	2-Hydroxybenzamide	4
NCGC00160456-01	OC(CNC(C1=CC=CC=C1I)=O)=O	2-Iodohippuric acid	4
NCGC00090827-02	C1=CC=CC(OC)=C1O	2-Methoxyphenol	4
NCGC00091456-01	CC1=NC=CN1	2-Methylimidazole	4
NCGC00160644-01	N1=C(C)C=CC=C1	2-Methylpyridine	4
NCGC00016292-01	O=[C@](CO)[C@@H]2[C@](CC1)(C)[C@](CC2)([H])[C@@](CC4)([H])[C@@]1([H])[C@](CC3)(C)C4=CC3=O	21-Hydroxyprogesterone	4
NCGC00161328-03	CC(C)(O)[C@H](O)CC[C@@H](C)[C@H]1CC[C@H]2C(\CCC[C@]12C)=C\C=C3\C[C@@H](O)CCC3=C	24R,25-Dihydroxyvitamin D3	4
NCGC00181327-01	O[C@@H]4CC([C@@](CC4)(C)[C@]([H])2CC3)=CC[C@@]2([H])[C@@]1([H])[C@@]3(C)[C@]([C@H](C)CCCC(O)(C)C)([H])CC1	25-Hydroxycholesterol	4
NCGC00023945-05	O=C(N1)N([C@@H]2O[C@H](CO)[C@@H](N=[N+]=[N-])C2)C=C(C)C1=O	3'-Azido-3'-deoxythymidine	4
NCGC00181338-01	N[C@H](C(O)=O)CC2=CC(I)=C(C=C2)OC1=CC(I)=C(C(I)=C1)O	3,3',5'-Triiodo-L-thyronine	4
NCGC00160581-01	OC1CC(C)(C)CC(C)C1	3,3,5-Trimethylcyclohexanol	4
NCGC00168253-01	O=C(C)OC1=C2C([C@@]([C@](C=C[C@@H]4OC(C)=O)([H])[C@H](N(C)CC5)C3)5[C@H]4O2)=C3C=C1	3,6-Diacetylmorphine	4
NCGC00091423-02	OC1=CC(NC(=O)C)=CC=C1	3-Acetamidophenol	4
NCGC00093569-01	NCCC#N.O=C(O)/C=C/C(=O)O.N#CCCN	3-Aminopropionitrile fumarate	4
NCGC00094011-01	Ic1cc(CNC(=N)N)ccc1.O=S(=O)(O)O.N=C(N)NCc1cc(I)ccc1	3-Iodobenzylguanidine hemisulfate	4
NCGC00167540-01	CC1=CNC2=C1C=CC=C2	3-Methylindole	4
NCGC00166097-01	OCC=CC1=CC=CC=C1	3-Phenyl-2-propen-1-ol	4
NCGC00164487-01	O=S(C(C=C2N)=C(C=C2)C=CC1=C(C=C(N)C=C1)S(=O)(O)=O)(O)=O	4,4í-Diamino-2,2í-stilbenedisulfonic acid	4
NCGC00063561-02	c1ccc(cc1)c2ncnc2c3ccccc3	4,5-Diphenylimidazole	4
NCGC00091655-02	C(C1C=CC(=CC=1)O)(CC)(C)C	4-(2-Methylbutan-2-yl)phenol	4
NCGC00015038-03	NC(N=C(N)N=C1N=C2)=C1N=C2CNC3=CC=C(C=C3)C(N[C@@H](CCC(O)=O)C(O)=O)=O	4-Aminofolic acid	4
NCGC00015009-08	Nc1ccncc1	4-Aminopyridine	4
NCGC00016372-01	O[As](=O)(C1=CC(=C(C=C1)O)[N+](=O)[O-])O	4-Hydroxy-3-nitrophenylarsonic acid	4
NCGC00159448-02	COC1=CC=C(C=C1)/C=C/C(O)=O	4-Methoxy-(2E)-cinnamic acid	4
NCGC00094071-01	Cl.Cc1cnnc1	4-Methylpyrazole hydrochloride	4
NCGC00016345-01	c1(O)cc2OC(=O)C=C(C)c2cc1	4-Methylumbelliferone	4
NCGC00166301-01	O=S(OC(CCC(CC)CCCC)CC(C)C)([O-])=O.[Na+]	4-Undecanol, 7-ethyl-2-methyl-, hydrogen sulfate, sodium salt	4
NCGC00181041-01	O=C1N(C)SC(Cl)=C1	5-Chloro-2-methyl-3(2H)-isothiazolone	4
NCGC00160264-01	O=C1NC(NC2=C1C=C(OC)C(OC)=C2)=O	6,7-Dimethoxyquinazoline-2,4(1H,3H)-dione	4
NCGC00015092-02	OC(=O)CCCCCN	6-Aminocaproic acid	4
NCGC00160198-01	O=C2N1[C@]([C@@]([H])2N)([H])SC(C)(C)[C@@H]1[C@@](O)=O	6-Aminopenicillanic acid	4
NCGC00167564-01	O=C(N(C)C2=O)N(C)C1=C2NC(Br)=N1	8-Bromotheophylline	4
NCGC00016418-07	COC1=C2C(=CC3=C1OC=C3)C=CC(=O)O2	8-Methoxypsoralen	4
NCGC00013042-01	OC(C1=C(C=CC=C1)O)=O.OC3=C2N=CC=CC2=CC=C3	8-Quinolinol Salicylic acid (1:1)	4
NCGC00164329-02	NCCCCCCCC\C=C/CCCCCCCC	9-Octadecen-1-amine, (9Z)-	4
NCGC00025002-02	CCN(CC)CC1CCCCN1CC(=O)N1C2=C(C=CC=C2)C(=O)NC2=C1N=CC=C2	AF-DX 116	4
NCGC00024633-02	FC2=CC=C(C=C2)OCCCN1CCC3(N(C4=CC=CC=C4)CNC3=O)CC1	AMI-193	4
NCGC00094556-01	CO[C@H]1C[C@@H](O[C@@H](C)[C@@H]1O)O[C@@H]2[C@@H](OC)C[C@@H](O[C@H]2C)O[C@@H]3C(\C)=C\C[C@@H]7C[C@H](OC(=O)[C@@H]4/C=C(/C)[C@@H](O)[C@H]5OC/C(=C\C=C\[C@@H]3C)[C@@]45O)C[C@]6(/C=C\[C@H](C)[C@H](O6)[C@@H](C)CC)O7	Abamectin	4
NCGC00167462-01	O=S(CCCNC(C)=O)([O-])=O.[O-]S(CCCNC(C)=O)(=O)=O.[Ca+2]	Acamprosate calcium	4
NCGC00159353-02	C[C@H]1O[C@H](O[C@@H]2[C@@H](CO)O[C@H](O[C@@H]3[C@@H](CO)O[C@@H](O)[C@H](O)[C@H]3O)[C@H](O)[C@H]2O)[C@H](O)[C@@H](O)[C@@H]1N[C@H]1C=C(CO)[C@@H](O)[C@H](O)[C@H]1O	Acarbose	4
NCGC00024733-02	O=C(C)OC2C1CCN(C2)CC1	Aceclidine	4
NCGC00090729-01	O=S([N-]C1=O)(OC(C)=C1)=O.[K+]	Acesulfame potassium	4
NCGC00091076-01	CCOC(C)OCC	Acetal	4
NCGC00015074-10	N1N=C(S(N)(=O)=O)SC=1NC(C)=O	Acetazolamide	4
NCGC00181301-01	O=C(OCCCC)CC(C(OCCCC)=O)(OC(C)=O)CC(OCCCC)=O	Acetyl tributyl citrate	4
NCGC00160362-01	O=C(NC(C1=CC=CC=C1O)=O)C	Acetylsalicylamide	4
NCGC00094990-01	O=C(O)CCCCCNC(C)=O	Acexamic acid	4
NCGC00160519-01	[O-][N+]1=C(C)C=NC(C(O)=O)=C1	Acipimox	4
NCGC00167497-01	[O-][N+]1=C(C)C=NC(C(O)=O)=C1	Acipimox	4
NCGC00160674-01	OC(COC(C=CC=C1)=C1/C=N/NC(C2=CC=NC=C2)=O)=O	Aconiazide	4
NCGC00166018-01	O=S(C1=CC=C(OCC)C2=C1C=CC=N2)(O)=O	Actinoquinol	4
NCGC00160658-01	O=C(COC4=CC=C(Cl)C=C4)OCCNC12CC(CC(C3)C2)CC3C1	Adafenoxate	4
NCGC00160539-01	NC1=NC=NC2=C1N=CN2CCOCP(O)(O)=O	Adefovir	4
NCGC00163319-01	OP(O)(=O)OC[C@H]3O[C@@H](n2cnc1c(N)ncnc12)[C@@H](O)[C@@H]3O	Adenosine-5-phosphate	4
NCGC00094995-01	Cl.CCN(CC)CCOC(=O)C(c1ccccc1)c2ccccc2	Adiphenine hydrochloride	4
NCGC00042134-02	O=C(O)C(NC(C)=O)Cc1ccccc1	Afalanine	4
NCGC00167443-01	C1(N)=CC=C3C(=C1)C(=O)N(C2=CC=CC=C2C)C(CF)=N3	Afloqualone	4
NCGC00167547-01	O=C(O)C(CC(O)=O)(O)C(CCCCCCCCCCCCCCCC)C(O)=O	Agaric acid	4
NCGC00164496-01	O=P(O)([C@H](C)NC([C@H](C)N)=O)O	Alafosfalin	4
NCGC00159495-02	C=CCN1C(=O)C(CC(C)C)NC1=S	Albutoin	4
NCGC00159495-03	C=CCN1C(=O)C(CC(C)C)NC1=S	Albutoin	4
NCGC00016783-01	CC(=O)OCC(=O)C1CCC2C3CCC4CC(O)CCC4(C)C3C(=O)CC12C	Alfadolone acetate	4
NCGC00164629-01	O=C(NCCO)C1=C(O)C(OC)=CC(CC=C)=C1	Alibendol	4
NCGC00162175-01	C2=CC=C(Cl)C(N(CC=C)C1=NCCN1)=C2Cl	Alinidine	4
NCGC00015094-02	N1C=NC2=C(C=1O)C=NN2	Allopurinol	4
NCGC00024613-01	O=C(O)CN3C(=O)c2cccc1cccc(c12)C3=O	Alrestatin	4
NCGC00094855-01	NS(=O)(=O)c2cc1c(NC(NS1(=O)=O)CSCC=C)cc2Cl	Althiazide	4
NCGC00160496-01	NC1=NC(NC2=CC=CC=C2)=NC=N1	Amanozine	4
NCGC00015073-02	P(O)(=O)(O)SCCNCCCN	Amifostine	4
NCGC00164483-01	O=C(OCCN(C)C)C2=CC=C1N(CCN(C)C)C(C)=C(C)C1=C2	Amindocate	4
NCGC00016379-01	N2C(=O)CCC(C1=CC=C(N)C=C1)(CC)C2=O	Aminoglutethimide	4
NCGC00096053-01	NNC(N)=N.OS(O)(=O)=O.NNC(N)=N	Aminoguanidine hemisulfate	4
NCGC00013130-03	O=C(NC2=CC=C(C1=C2)N=C(C=C1N)C)NC(C=C3C(N)=C4)=CC=C3N=C4C.Cl.Cl	Aminoquinuride dihydrochloride	4
NCGC00164489-01	NC(N=C(N)S2)=C2C1=CC=CC=C1	Amiphenazole	4
NCGC00095000-01	O[C@H](CO)[C@H]1O[C@H](OC(C)(C)O2)[C@H]2[C@H]1OCCCN(C)C.Cl	Amiprilose hydrochloride	4
NCGC00159389-02	C1=C(NC(C)=O)C=CC(C=NNC(N)=S)=C1	Amithiozone	4
NCGC00159389-03	C1=C(NC(C)=O)C=CC(C=NNC(N)=S)=C1	Amithiozone	4
NCGC00094586-01	O=[C@]([C@@H]3N([C@@H]2SC(C)3C)C([C@H]2NC([C@@H](C1=CC=C(C=C1)O)N)=O)=O)O	Amoxicillin	4
NCGC00090808-01	O[C@H]3[C@@H](N)[C@H](O)[C@@H](C)O[C@H]3O[C@H]1/C=C/C=C/C=C/C=C/C=C/C=C/C=C/[C@H](C)[C@@H](O)[C@@H](C)[C@H](C)OC(=O)C[C@H](O)C[C@H](O)CC[C@@H](O)[C@H](O)C[C@H](O)C[C@]2(O)C[C@H](O)[C@@H](C(O)=O)[C@H](C1)O2	Amphotericin B	4
NCGC00017020-01	NC(N=C(CCC)N=C2)=C2C[N+]1=CC=CC=C1C.[Cl-].Cl	Amprolium hydrochloride	4
NCGC00180998-01	OC1=CC(C)=CC=C1CCCCC	Amylmetacresol	4
NCGC00167575-01	OC2=CN1CC3=C(C=CC(Cl)=C3Cl)NC1=N2.Cl	Anagrelide hydrochloride	4
NCGC00167559-01	[H][C@@]1(CC3)[C@]([C@](CC4)(C)[C@]3([H])CC4=O)([H])CC[C@@]2(C)[C@]([H])1CC=C2	Androstenone	4
NCGC00181018-01	O=C(COC(C)=O)[C@](CC2)(O)[C@@]1([C@]2([H])[C@@](CC4)([H])C([C@](CC3)(C)C4=CC3=O)=CC1)C	Anecortave acetate	4
NCGC00021394-03	O=C(C(CCC)CCC)O[C@@H]1C[C@H](CC2)[N@@+](C)(C)[C@H]2C1.[Br-]	Anisotropine methylbromide	4
NCGC00024740-02	Clc2nc(SC1CCNCC1)ccc2	Anpirtoline	4
NCGC00016613-01	Cl.C(c1ccccc1)N(CC2=NCCN2)c3ccccc3	Antazoline hydrochloride	4
NCGC00093552-01	Cl.Clc2cc(N)cc(Cl)c2NC1=NCCN1	Apraclonidine hydrochloride	4
NCGC00016836-01	O[C@@H]4[C@@H](O)[C@H](N)[C@@H](CO)O[C@@H]4O[C@H]2O[C@H]3C[C@@H](N)[C@@H](O[C@@H]1[C@@H](N)C[C@@H](N)[C@H](O)[C@H]1O)O[C@@H]3[C@H](O)[C@@H]2NC	Apramycin	4
NCGC00160676-01	O=C(C(C2=CC=CC=C2)(C)C1=CC=CC=C1)OCCN(CC)CC	Aprofene	4
NCGC00167530-01	N[C@H]1C[C@@H](NC([C@@H](O)CCN)=O)[C@H](O[C@@H]3[C@H](O)[C@@H](N)[C@H](O)[C@@H](CO)O3)[C@@H](O)[C@@H]1O[C@@H]2[C@H](N)CC[C@@H](CN)O2.O=S(O)(O)=O	Arbekacin sulfate	4
NCGC00181107-01	O=C(N)C2=CC=C(S2)C1=CSC(SCC(O)CNC(C)(C)C)=N1.Cl	Arotinolol hydrochloride	4
NCGC00091104-02	O=C([C@H](CC1=CC=CC=C1)NC(=O)[C@H](CC(=O)O)N)OC	Aspartame	4
NCGC00095160-01	O=C([C@H](CC1=CC=CC=C1)NC(=O)[C@H](CC(=O)O)N)OC	Aspartame	4
NCGC00015067-04	OC(=O)C1=C(C=CC=C1)OC(=O)C	Aspirin	4
NCGC00181352-01	O=C1N2[C@@](SC(C)(C)[C@@H]2[C@@](O)=O)([H])[C@@]([H])1NC([C@H](NC([C@H](N)CC(NC)=O)=O)[C@@]3=CC=C(O)C=C3)=O	Aspoxicillin	4
NCGC00016056-02	CC1=C(O[C@H](CCNC)[C@@]2=CC=CC=C2)C=CC=C1.Cl	Atomoxetine hydrochloride	4
NCGC00159345-02	O=C(O[C@@H]2C[C@H](CC3)N(C)[C@H]3C2)C(CO)C1=CC=CC=C1	Atropine	4
NCGC00016649-01	Cl.C[N+]2([O-])[C@H]1C[C@@H](C[C@@H]2CC1)OC(=O)C(CO)c3ccccc3	Atropine-N-oxide hydrochloride	4
NCGC00160491-01	FC1=CC=C(C(CCCN3CCN2CCCC2C3)=O)C=C1	Azabuperone	4
NCGC00093658-01	Cl.Cl.CCN1CCc2oc(N)nc2CC1	Azepexole hydrochloride	4
NCGC00164634-01	OC(C=C2)=C(C(O)=O)C=C2/N=N/C1=CC=C(C(NCCC(O)=O)=O)C=C1	Balsalazide	4
NCGC00160423-01	OC(CNCCCC)C(C=C1)=CC=C1O	Bamethan	4
NCGC00164402-01	Cl[C@]1([C@](C)2C=C3)[C@@H](O)C[C@@]([C@]([C@@](CO)=O)(O)[C@H]4C)(C)[C@](C4)([H])[C@@]([H])1CCC2=CC3=O	Beclomethasone	4
NCGC00181170-01	ClCCN(CCCl)C2=CC1=C(C=C2)N(C(CCCC(O)=O)=N1)C	Bendamustine	4
NCGC00167461-01	[O-]C(COC1=NN(CC3=CC=CC=C3)C2=C1C=CC=C2)=O.[Na+]	Bendazac sodium	4
NCGC00160545-01	O=C(C1=CC=CC=C1)NNC(C2=CC=CC=C2)C	Benmoxin	4
NCGC00016709-01	Cl.Oc1ccc(CNNC(=O)C(N)CO)c(O)c1O	Benserazide hydrochloride	4
NCGC00159342-02	O=C2N1[C@]([C@@]([H])2NC(CC3=CC=CC=C3)=O)([H])SC(C)(C)[C@@H]1[C@@](O)=O.O=C5N4[C@]([C@@]([H])5NC(CC6=CC=CC=C6)=O)([H])SC(C)(C)[C@@H]4[C@@](O)=O.C7(CNCCNCC8=CC=CC=C8)=CC=CC=C7	Benzathine penicillin G	4
NCGC00166238-01	[O-][N+](C1=NC=CN1CC(NCC2=CC=CC=C2)=O)=O	Benznidazole	4
NCGC00160414-01	O=C(NC(N2C(C1=CC=CC=C1)=O)=O)C(C2=O)(C3=CC=CC=C3)CC	Benzobarbital	4
NCGC00091396-02	C1=CC=CC(=C1)C(C(C2=CC=CC=C2)=O)O	Benzoin	4
NCGC00164513-01	OC(C2=CC=C(C=C2O)NC(C1=CC=CC=C1)=O)=O	Benzoylpas	4
NCGC00094981-03	O=C(OCC2=CC=CC=C2)C1=CC=CC=C1	Benzyl benzoate	4
NCGC00160364-01	NC1=CC=C(S(=O)(NCC2=CC=CC=C2)=O)C=C1	Benzylsulfamide	4
NCGC00160587-01	S=C(OCC)SSC(OCC)=S	Bis(ethylxanthogen)	4
NCGC00167456-01	O=CN(CC2=C(N)N=C(C)N=C2)\C(C)=C(CCOC(C(C)C)=O)/SS/C(CCOC(C(C)C)=O)=C(C)\N(C=O)CC1=C(N)N=C(C)N=C1	Bisibutiamine	4
NCGC00167440-01	O=S(NC(N=C(C4=NC=CC=N4)N=C3OCCO)=C3OC1=CC=CC=C1OC)(C2=CC=C(C(C)(C)C)C=C2)=O	Bosentan	4
NCGC00016119-02	Brc1ccccc1C[N+](C)(C)CC.[O-]S(=O)(=O)c1ccc(C)cc1	Bretylium tosylate	4
NCGC00093656-01	Br\C=C\C1=CN(C(=O)NC1=O)[C@H]2C[C@H](O)[C@@H](CO)O2	Brivudine	4
NCGC00160590-01	BrC1=CC=C(C3C(C2=CC=CC=C2C3=O)=O)C=C1	Bromindione	4
NCGC00024584-03	BrC=7Nc1cccc\6c1C=7C[C@@H]2C/6=C/[C@H](CN2C)C(=O)N[C@@]3(O[C@]5(O)N(C3=O)[C@@H](CC(C)C)C(=O)N4CCC[C@H]45)C(C)C	Bromocriptine	4
NCGC00016646-02	Nc1cc(OC)c(cc1Br)C(=O)NCCN(CC)CC	Bromopride	4
NCGC00164057-01	[O-][N+](C(CO)(CO)Br)=O	Bronopol	4
NCGC00167817-01	OC(COC3=C(C#N)C=CC=C3)CNC(C)(C)CC1=CNC2=C1C=CC=C2	Bucindolol	4
NCGC00016831-01	O=C(CCCN2CCCC2)C1=C(OC)C=C(OC)C=C1OC.Cl	Buflomedil hydrochloride	4
NCGC00160363-01	O=C(NC2=C(C)C=C(C)C=C2C)C1CCCN1CCCC	Bumecaine	4
NCGC00166260-01	OC1=C(C(C)(C)C)C=C(C)C=C1N3N=C2C=CC(Cl)=CC2=N3	Bumetrizole	4
NCGC00167562-01	O=C(OCC)C1=C(O)C(C=C2OCC(C)C)=C(C=C2OCC(C)C)N=C1	Buquinolate	4
NCGC00160645-01	OC(C(CC(O)=O)(O)CC(O)=O)=O.O=C(OCCOCCN(CC)CC)C(C1=CC=CC=C1)CC	Butamirate citrate	4
NCGC00160677-01	OC(C1=CC=CC=C1)(C2=CC=CC=C2)C#CCN3CCCC3	Butinoline	4
NCGC00016860-01	O=S(=O)(O)O.O=S(=O)(O)O.NCC[C@H](O)C(=O)N[C@@H]3C[C@H](N)[C@@H](O[C@H]1O[C@H](CN)[C@@H](O)[C@H](O)[C@H]1N)[C@H](O[C@@H]2O[C@H](CO)[C@H](O)[C@H]2O)[C@H]3O	Butirosin disulfate	4
NCGC00167476-01	OCC([C@H](C(NCCCC([O-])=O)=O)O)(C)C.O=C(NCCCC([O-])=O)[C@H](O)C(C)(C)CO.[Ca+2]	Calcium hopantenate	4
NCGC00167526-01	O=C(CC1=CC=C(C=C1)OC(=O)C2=CC=C(C=C2)NC(=N)N)OCC(=O)N(C)C.O=S(=O)(C)O	Camostat mesylate	4
NCGC00016486-01	C1=C(OC)C(OC)=C2C(=C1)CC3N(C2)CCC4=C3C=C5C(=C4)OCO5	Canadine	4
NCGC00027960-02	COc1c(cc(cc1OC)C(=O)NCCCCCC(=O)O)OC	Capobenic acid	4
NCGC00167473-01	NCCCC(CC(NCC1NC(C(NC(C(CNC(C(C(N2)CCNC2=N)NC(/C(NC1=O)=C/NC(N)=O)=O)=O)N)=O)CO)=O)=O)N.O=S(O)(O)=O	Capreomycin sulfate	4
NCGC00167426-01	O=S(CCS(=O)(O)=O)(O)=O.O=C(C1(C2=CC=CC=C2)CCCC1)OCCN(CC)CC.O=C(C3(C4=CC=CC=C4)CCCC3)OCCN(CC)CC	Caramiphen edisylate	4
NCGC00094607-01	[Na+].[Na+].O=C([O-])[C@@H]2N3C(=O)[C@@H](NC(=O)C(c1ccccc1)C([O-])=O)[C@H]3SC2(C)C	Carbenicillin disodium	4
NCGC00091016-02	ClC(Cl)(Cl)Cl	Carbon tetrachloride	4
NCGC00015278-09	C(C)(CCC)(COC(N)=O)COC(=O)NC(C)C	Carisoprodol	4
NCGC00092328-01	O=C(O)C1=CC(C(CCCCN3CC=C(C4=CC=CC=C4)CC3)=CN2)=C2C=C1	Carmoxirole	4
NCGC00181355-01	O=C(CCC[N+](C)(C)C)OC.[Cl-]	Carpronium chloride	4
NCGC00166265-01	O=C2NC(C1=CC=CC=C1O2)=O	Carsalam	4
NCGC00167556-01	O=C1N(S(=O)([O-])=O)[C@@](COC(N)=O)([H])[C@@]([H])1NC(\C(C2=CSC(N)=N2)=N/OCC([O-])=O)=O.[Na+].[Na+]	Carumonam sodium	4
NCGC00160359-01	O=C(N[C@]([C@]23[H])([H])C(N2C(C(O)=O)=C(COC(C)=O)CS3)=O)CC1=CC=CC=C1	Cefaloram	4
NCGC00017147-01	[Cl-].Cl.O.Nc1scc(n1)\C(=N\OC)C(=O)N[C@@H]4C(=O)N3C(=C(C[N+]2(C)CCCC2)CS[C@@H]34)C(=O)O	Cefepime chloride hydrochloride hydrate	4
NCGC00016938-01	O=C1N(C(C(O)=O)=C(C=C)CS2)[C@@]2([H])[C@@H]1NC(C(C3=CSC(N)=N3)=NOCC(O)=O)=O	Cefixime	4
NCGC00017120-01	[Na+].N#CCSCC(=O)N[C@]3(OC)C(=O)N2C(=C(CSc1nnnn1C)CS[C@@H]23)C([O-])=O	Cefmetazole sodium	4
NCGC00167458-01	O=C1N(C(C([O-])=O)=C(CSC4=NN=NN4CS(=O)([O-])=O)CS2)[C@@]2([H])[C@@]([H])1NC([C@H](O)C3=CC=CC=C3)=O.[Na+].[Na+]	Cefonicid sodium	4
NCGC00017128-01	O=C1N(C(C([O-])=O)=C(COC(C)=O)CS2)[C@@]2([H])[C@@]([H])1NC(/C(C3=CSC(N)=N3)=N/OC)=O.[Na+]	Cefotaxime sodium	4
NCGC00167444-01	O=C1N(C(C(O)=O)=C(CSC4=NN=NN4C)CS2)[C@@]2([H])[C@@]([H])1NC([C@@H]([C@@](C=C5)=CC=C5O)NC(C3=C(O)C=C(C)N=C3)=O)=O	Cefpiramide acid	4
NCGC00159513-02	O=C1N(C(C(O)=O)=C2C=CC)[C@@](SC2)([H])[C@@]([H])1NC([C@@H](C3=CC=C(O)C=C3)N)=O.O	Cefprozil monohydrate	4
NCGC00167460-01	O=C1N(C(C([O-])=O)=CCS2)[C@@]2([H])[C@@]([H])1NC(\C(C3=CSC(N)=N3)=N/OC)=O.[Na+]	Ceftizoxime sodium	4
NCGC00095007-01	O=C1N(C(C([O-])=O)=C(CSC4=NC(C([O-])=NN4C)=O)CS2)[C@@]2([H])[C@@]([H])1NC(\C(C3=CSC(N)=N3)=N/OC)=O.[Na+].[Na+].O.O.O	Ceftriaxone disodium trihydrate	4
NCGC00164584-01	O=[C@@]([C@@H]2CC[C@@H](CN)CC2)OC1=CC=C(CCC(O)=O)C=C1.Cl	Cetraxate hydrochloride	4
NCGC00095201-01	O=C(CCCCCCCCCCCCC1CCCC1)Nc2ccc(cc2)S(=O)(=O)c3ccc(cc3)NC(=O)CCCCCCCCCCCCC4CCCC4	Chaulmosulfone	4
NCGC00159484-02	O[C@H]1[C@@H]([C@H](O)CO)O[C@H]2[C@@H]1O[C@@H]([C@@](Cl)(Cl)Cl)O2	Chloralose	4
NCGC00015199-08	ClCCN(C1=CC=C(C=C1)CCCC(=O)O)CCCl	Chlorambucil	4
NCGC00163745-03	O=P(OC(C1=C(Cl)C=C(Cl)C=C1)=CCl)(OCC)OCC	Chlorfenvinphos	4
NCGC00160589-01	ClC1=CC=C(O)C2=C1CCC2	Chlorindanol	4
NCGC00159351-02	O[C@@H]4CC([C@@](CC4)(C)[C@]([H])2CC3)=CC[C@@]2([H])[C@@]1([H])[C@@]3(C)[C@]([C@H](C)CCCC(C)C)([H])CC1	Cholesterol	4
NCGC00162222-01	O=C(CCC(O)=O)O.C1(C2CC(C4=CC=CC=C4)2C3=CC=CC=C3)=NCCN1	Cifenline succinate	4
NCGC00015207-07	O=C2NC1=CC=C(OCCCCC3=NN=NN3C4CCCCC4)C=C1CC2	Cilostazol	4
NCGC00092300-01	O=C(O)C(CC)(CC)CC(=O)Nc3cc(/C=C/c1nc(cs1)C2CCC2)ccc3	Cinalukast	4
NCGC00024599-02	CN(C)CCCSc2ccccc2NC(=O)/C=C/c1ccccc1	Cinanserin	4
NCGC00181123-01	O=C(CN2CCN(C(/C=C/C3=CC(OC)=C(C(OC)=C3)OC)=O)CC2)N1CCCC1.O=C(O)/C=C\C(O)=O	Cinepazide maleate	4
NCGC00160446-01	FC1=CC(/C=C/C(NC2CC2)=O)=CC=C1	Cinflumide	4
NCGC00093701-01	[Na+].C[N+](C)(C)COP([O-])(=O)OP([O-])(=O)OC[C@H]2O[C@@H](N1C=CC(N)=NC1=O)[C@H](O)[C@@H]2O	Citicoline sodium	4
NCGC00095015-01	O=C(C)NC1SCCC1=O	Citiolone	4
NCGC00016710-01	CN3CCC[C@@H]3CCO[C@](C)(c1ccccc1)c2ccc(Cl)cc2.O=C(O)/C=C/C(=O)O	Clemastine fumarate	4
NCGC00016752-01	Cl.O[C@@H]1[C@@H](O)[C@@H](O)[C@H](O[C@@H]1SC)[C@H](NC(=O)[C@@H]2C[C@@H](CCC)CN2C)[C@H](C)Cl	Clindamycin hydrochloride	4
NCGC00160424-01	ClC1=CC=CC=C1CNC(C)CC2=CC=CC=C2.Cl	Clobenzorex hydrochloride	4
NCGC00016824-01	CC(C)(C)C(=O)OCC(=O)[C@H]4[C@H](C)C[C@@H]3[C@]4(C)C[C@H](O)[C@@]2(Cl)[C@H]3C[C@H](F)C1=CC(=O)C=C[C@@]12C	Clocortolone pivalate	4
NCGC00016141-02	OP([O-])(C(Cl)(P(O)([O-])=O)Cl)=O.[Na+].[Na+]	Clodronic acid, disodium salt	4
NCGC00160444-01	O=S(C1=CC(S(=O)(N)=O)=CC=C1Cl)(N)=O	Clofenamide	4
NCGC00016527-01	C2=C(Cl)C(S(=O)(=O)N)=CC(C(=O)NN1C(C)CCCC1C)=C2	Clopamide	4
NCGC00160452-01	O=C(O)CC1=C(C)N(C2=CC=C(Cl)C=C2)C(C)=C1	Clopirac	4
NCGC00165774-02	O[C@H]2C[C@@H](O)[C@@H]([C@H]2C\C=C/CCCC([O-])=O)/C=C/[C@@H](O)COC1=CC=CC(Cl)=C1.[Na+]	Cloprostenol sodium	4
NCGC00094088-01	Cl.Clc1cc(Cl)ccc1OCCCN(C)CC#C	Clorgyline hydrochloride	4
NCGC00160617-01	O=P(O)(O)OP(OCCC1=C(C)[N+](CC2=CN=C(C)N=C2N)=CS1)(O)=O.[Cl-]	Cocarboxylase chloride	4
NCGC00167568-01	O=C(OC[C@@H](OC(CCCCCCCCCCCCCCC)=O)COP([O-])(OCC[N+](C)(C)C)=O)CCCCCCCCCCCCCCC	Colfosceril palmitate	4
NCGC00095844-01	[H][C@@]([C@@]2([H])[C@@]3([H])[C@]4(C)C(C[C@@H](N(C)C)CC4)=CC2)(CC5)[C@]1(CC3)[C@@]5([H])[C@H](C)N(C)C1	Conessine	4
NCGC00021222-03	O=[C@](CO)[C@](CC2)(O)[C@](CC1)(C)[C@]2([H])[C@@](CC4)([H])[C@@]1([H])[C@](CC3)(C)C4=CC3=O	Cortodoxone	4
NCGC00093739-04	O=C1N(C)[C@H](C2=CN=CC=C2)CC1	Cotinine	4
NCGC00095762-01	N=C(N(C)C1)NC1=O	Creatinine	4
NCGC00160471-01	O[C@H]1[C@H](OC[C@H]2O[C@@H](OC(/C(C)=C/C=C/C(C)=C/C=C/C=C(C)/C=C/C=C(C)/C(O[C@H]3[C@H](O)[C@@H](O)[C@H](O)[C@@H](CO[C@H]4[C@H](O)[C@@H](O)[C@H](O)[C@@H](CO)O4)O3)=O)=O)[C@H](O)[C@@H](O)[C@@H]2O)O[C@H](CO)[C@@H](O)[C@@H]1O	Crocin	4
NCGC00095321-04	O=C(CC(/C=C/C1=CC(OC)=C(O)C=C1)=O)/C=C/C2=CC(OC)=C(O)C=C2	Curcumin	4
NCGC00166240-01	NNC(CC#N)=O	Cyacetacide	4
NCGC00165999-01	O=S(NC1CCCCC1)(O)=O	Cyclamic acid	4
NCGC00013841-01	CN(C)CC/C=C1C(C=CC=C3)=C3C=CC2=C\1C=CC=C2.Cl	Cyclobenzaprine hydrochloride	4
NCGC00165767-02	C3=C(OC(=O)C)C=CC(C(=C1CCCCC1)C2=CC=C(OC(C)=O)C=C2)=C3	Cyclofenil	4
NCGC00166143-01	NC(C2C1=CC=CC=C1CCC3=CC=CC=C23)=O	Cyheptamide	4
NCGC00163803-03	Nc2nc(N)nc(NC1CC1)n2	Cyromazine	4
NCGC00181302-01		Cytochrome C	4
NCGC00024493-02	C[C@@H](N)C(=O)O	D-Alanine	4
NCGC00166321-01	O[C@H]1[C@H](O)[C@@H](COP(O)([O-])=O)O[C@@](O)1COP([O-])([O-])=O.[Na+].[Na+].[Na+]	D-Fructose 1,6-bisphosphate trisodium	4
NCGC00163334-03	N[C@@H](C(O)=O)C(C)CC	D-Isoleucine	4
NCGC00164246-01	O[C@@H]([C@H](O)[C@H](O)CO)[C@H](O)CO	D-Mannitol	4
NCGC00013012-01	OCC([C@H]([C@@H]([C@H](C([O-])=O)O)O)O)=O.OCC([C@H]([C@@H]([C@H](C([O-])=O)O)O)O)=O.[Ca+2]	D-Xylo-5-hexulosonic acid, calcium salt	4
NCGC00181164-01	NC(C(O)=O)C(C)CC	DL-Isoleucine	4
NCGC00167557-01	NC(C(O)=O)CC[S+](C)C.[Cl-]	DL-Methionine methylsulfonium chloride	4
NCGC00165787-02	O=S(C1=CC=C(Cl)C=C1)(NCCC2=CC=C(C=C2)CC(O)=O)=O	Daltroban	4
NCGC00168773-01	O[C@@H]([C@@H](NC(O[C@H]2CO[C@@]3([H])OCC[C@@]23[H])=O)CC1=CC=CC=C1)CN(S(=O)(C4=CC=C(C=C4)N)=O)CC(C)C	Darunavir	4
NCGC00018938-03	O=C(O)c2ccc(OCCn1ccnc1)cc2	Dazoxiben	4
NCGC00181109-01	O=C(OCC)C1=C(O)C(C=C2OCCCCCCCCCC)=C(C=C2OCC)N=C1	Decoquinate	4
NCGC00167425-01	OC1=C(C)N(C)C=CC1=O	Deferiprone	4
NCGC00167508-01	CC(=O)OCC(=O)[C@@]53/N=C(/C)O[C@@H]5C[C@H]2[C@@H]4CC\C1=C\C(=O)\C=C/[C@]1(C)[C@H]4[C@@H](O)C[C@@]23C	Deflazacort	4
NCGC00095777-01	OC(=O)CC[C@@H](C)[C@H]4CC[C@@H]3[C@]4(C)C(=O)C[C@H]1[C@H]3C(=O)C[C@@H]2CC(=O)CC[C@]12C	Dehydrocholic acid	4
NCGC00168776-01	CS(=O)(=O)Nc1cc2\C=C(/Nc2cc1)C(=O)N3CCN(CC3)c4ncccc4NC(C)C	Delavirdine	4
NCGC00016250-01	O=C(OC1=C([N+](C)(C)C)C=CC=C1)N(C)CCCCCCCCCCN(C(OC2=C([N+](C)(C)C)C=CC=C2)=O)C.[Br-].[Br-]	Demecarium bromide	4
NCGC00016290-01	O=C(C(C(N)=O)=C(O)[C@@H](N(C)C)[C@@]([H])1C[C@@]([H])2[C@H](O)C4=C3C(O)=CC=C4Cl)[C@@]1(O)C(O)=C2C3=O.Cl	Demeclocycline hydrochloride	4
NCGC00160447-01	[O-][N+](C2)=C(C1=CC=CC=C1)C(C=C3Cl)=C(C=C3)NC2=O	Demoxepam	4
NCGC00017039-01	CN5[C@@H]1CC[C@@H]5CC(C1)OC3c4ccccc4CCc2ccccc23.O=C(O)C(O)(CC(=O)O)CC(=O)O	Deptropine citrate	4
NCGC00018274-04	CC(=O)Oc3cccc2C(=O)c1cc(cc(OC(C)=O)c1C(=O)c23)C(=O)O	Diacerein	4
NCGC00160605-01	O=C(C)NC1=CC=C(OC(C)=O)C=C1	Diacetamate	4
NCGC00095290-01	C=CCSSSCC=C	Diallyl trisulfide	4
NCGC00160517-01	NC1=NC(N)=NC=C1CC2=CC=C(OC)C(OC)=C2	Diaveridine	4
NCGC00160499-01	CC(C=C3)=CC2=C3NC1CCN(C)CC12	Dicarbine	4
NCGC00090974-03	CCOC(=O)C1=CC=CC=C1C(=O)OCC	Diethyl phthalate	4
NCGC00181038-01	O[C@H]1[C@H](OCCN(CC)CC)[C@@H](O)[C@H](O)[C@@H](COCCN(CC)CC)O1	DiethylaminoethylñSephacel	4
NCGC00167475-01	O=C(C(N(CC)CC)C)C1=CC=CC=C1.Cl	Diethylpropion hydrochloride	4
NCGC00159421-02	C1=CC=CC2=C(NN)N=NC(NN)=C12	Dihydralazine	4
NCGC00168783-01	O=P(OC(C)C)(F)OC(C)C	Diisopropyl fluorophosphate	4
NCGC00091070-01	N(C(C)C)C(C)C	Diisopropylamine	4
NCGC00166284-01	[O-][C@@]([C@@]13[C@@]([C@]2([H])OC(C)(C)OC[C@@]([H])2O3)([H])OC(C)(C)O1)=O.[Na+]	Dikegulac sodium	4
NCGC00181097-01	O=C(C(C)=C(C3=CC=CC=C3)O2)C(C=C1)=C2C(CN(C)C)=C1OC.Cl	Dimefline hydrochloride	4
NCGC00016532-02	CC1(C(=O)NC(=O)O1)C	Dimethadione	4
NCGC00163935-02	O=C(CCl)N(C(C)COC)C1=C(C)SC=C1C	Dimethenamid	4
NCGC00017108-01	COC(N)(CO)CO.CCCCC[C@H](O)\C=C\[C@H]1[C@H](O)C[C@H](O)[C@@H]1C\C=C/CCCC(O)=O	Dinoprost tromethamine	4
NCGC00092361-05	O[C@@H]1CC(=O)[C@H](C/C=C\CCCC(O)=O)[C@H]1/C=C/[C@@H](O)CCCCC	Dinoprostone	4
NCGC00095022-01	COc1ccc(cc1O)C2=CC(=O)c3c(O)cc(cc3O2)O[C@@H]5O[C@H](CO[C@@H]4O[C@@H](C)[C@H](O)[C@@H](O)[C@H]4O)[C@@H](O)[C@H](O)[C@H]5O	Diosmin	4
NCGC00160553-01	O=C1C(C(C(C4=CC=CC=C4)C3=CC=CC=C3)=O)C(C2=C1C=CC=C2)=O	Diphacinone	4
NCGC00160564-01	NC(OC2=CC=C(C=C2)CC1=CC=CC=C1)=O	Diphenan	4
NCGC00181053-01	OC(C([O-])=O)CC([O-])=O.[Na+].[Na+]	Disodium 2-hydroxybutanedioate	4
NCGC00181027-01	O=C(NC(C([O-])=O)CCC([O-])=O)C(C=C1)=CC=C1NCC(CNC3=NC(N)=NC(O)=C23)N2C.[Na+].[Na+]	Disodium 5-methyltetrahydrofolate	4
NCGC00167583-01	[O-]S(=O)(CCCS([O-])(=O)=O)=O.[Na+].[Na+]	Disodium propane-1,3-disulfonate	4
NCGC00016985-01	CC(C)N(CCC(c1ccccn1)(c2ccccc2)C(N)=O)C(C)C	Disopyramide	4
NCGC00094525-01	ClC1=C(C=CC(=C1)NC(=O)N(C)C)Cl	Diuron	4
NCGC00161345-04	O=C(O)CC/C=C/C\C=C/C\C=C/C\C=C/C\C=C/C\C=C/CC	Docosahexaenoic acid	4
NCGC00167510-01	O[C@@H]([C@]2([H])[C@@]1([H])[C@H](C(S[C@@H](C3)CN[C@@H]3CNS(N)(=O)=O)=C(C(O)=O)N1C2=O)C)C	Doripenem	4
NCGC00016977-01	Cl.NS(=O)(=O)c1cc2[C@H](C[C@H](C)S(=O)(=O)c2s1)NCC	Dorzolamide hydrochloride	4
NCGC00167459-01	O=C(N(CC3CCN4CCOCC4)CC)C(C2=CC=CC=C2)3C1=CC=CC=C1.Cl	Doxapram hydrochloride	4
NCGC00017136-01	CS(O)(=O)=O.COC1=CC2=C(C=C1OC)C(N)=NC(=N2)N1CCN(CC1)C(=O)C1COC2=C(O1)C=CC=C2	Doxazosin mesylate	4
NCGC00159330-02	N1(C)C(=O)N(C)C3=C(C1=O)N(CC2OCCO2)C=N3	Doxofylline	4
NCGC00018230-03	OC(CN1CCN(CC1)c2ccccc2)CO	Dropropizine	4
NCGC00016455-01	N1(C)C(=O)N(C)C2=C(C1=O)N(CC(O)CO)C=N2	Dyphylline	4
NCGC00015409-02	C1(O)=CC=CC([N+](C)(C)CC)=C1.[Cl-]	Edrophonium chloride	4
NCGC00015416-02	OC(CN(CC(O)=O)CCOCCOCCN(CC(O)=O)CC(O)=O)=O	Egtazic Acid	4
NCGC00161344-03	O=C(O)CCC/C=C\C/C=C\C/C=C\C/C=C\C/C=C\CC	Eicosapentaenoic acid	4
NCGC00164564-01	OC[C@H]1SC[C@@H](N2C=C(F)C(N)=NC2=O)O1	Emtricitabine	4
NCGC00091352-02	ClC4=C(Cl)[C@]5(Cl)[C@@]2([H])[C@]([C@](Cl)4[C@](Cl)5Cl)([H])[C@H]3[C@@H]1O[C@@H]1[C@@H]2C3	Endrin	4
NCGC00167422-01	FC(C(F)Cl)(OC(F)F)F	Enflurane	4
NCGC00016927-01	C2(F)=C(N1CCNCC1)N=C3C(=C2)C(=O)C(C(O)=O)=CN3CC	Enoxacin	4
NCGC00015400-02	O=C(C(N2)=C(NC2=O)C)C(C=C1)=CC=C1SC	Enoximone	4
NCGC00015824-07	O=C(N1)N(CCC)C(N=CN2)=C2C1=O	Enprofylline	4
NCGC00164563-01	NC1=NC2=C(N=CN2[C@@H](C[C@H](O)[C@H]3CO)C3=C)C(N1)=O	Entecavir	4
NCGC00091792-01	ClCC1CO1	Epichlorohydrin	4
NCGC00164516-01	ClC1=CC=C(C(NCCCN2CCOCC2)=O)C=C1	Eprobemide	4
NCGC00160521-01	CN(C)[C@H]3C[C@@H](C)O[C@@H](O[C@@H]2[C@@H](C)[C@H](O[C@H]1C[C@@](C)(OC)[C@@H](O)[C@H](C)O1)[C@@H](C)C(=O)O[C@H](CC)[C@@](C)(O)[C@H](O)[C@@H](C)C(=O)[C@H](C)C[C@@]2(C)O)[C@@H]3O	Erythromycin	4
NCGC00016491-01	O=C3OC(C=C2O)=C(C=C3)C=C2O[C@@H]1O[C@H](CO)[C@@H](O)[C@H](O)[C@H]1O	Esculin	4
NCGC00159515-02	O=C1N(C3=NC=C(Cl)C=C3)[C@@H](OC(N4CCN(C)CC4)=O)C2=NC=CN=C12	Eszopiclone	4
NCGC00160484-01	O=C(CCC1=CC=CC=C1)C(C=CC=C2)=C2OCCN(CC)CC	Etafenone	4
NCGC00075916-01	O=C(N2COC)C(C(N(COC)C2=O)=O)(CC)C1=CC=CC=C1	Eterobarb	4
NCGC00015397-06	C1(OC)=C(O)C=CC(C(=O)N(CC)CC)=C1	Ethamivan	4
NCGC00160437-01	C1(S(=O)(=O)N(CC)CC)=CC=C(C(=O)O)C=C1	Ethebenecid	4
NCGC00160540-01	O=S(C1=C2C=C(Cl)C(S(=O)(N)=O)=C1)(NC(CC)N2)=O	Ethiazide	4
NCGC00016320-01	C1(C)(CC)CC(=O)NC1=O	Ethosuximide	4
NCGC00016348-02	CC1=CC(NC2=C1C=C(C=C2)OCC)(C)C	Ethoxyquin	4
NCGC00181039-01	O=C(CCCCCCC/C=C\C\C=C/CCCCC)OCC	Ethyl linoleate	4
NCGC00181161-01	C1=CC=CC(O)=C1C(=O)OCC	Ethyl salicylate	4
NCGC00091527-01	NCCN	Ethylenediamine	4
NCGC00180997-01	O=C(C(C1=CC=CC=C1)CC)NC(=O)N	Ethylphenylacetylurea	4
NCGC00016849-01	CCC1(C2=C(C3=C(C(=CC=C3)CC)N2)CCO1)CC(=O)O	Etodolac	4
NCGC00016479-06	N1(C)C(=O)N(C)C2=C(C1=O)N(CCO)C=N2	Etofylline	4
NCGC00168777-01	O=C4C=C2[C@@](CC4)([H])[C@]1([H])[C@](CC2)([H])[C@@](CC[C@@](C#C)3O)([H])[C@]3(CC)CC1=C	Etonogestrel	4
NCGC00167500-01	C1(C)=C(OC)C=C(C)C(C=CC(C)=CC=CC(C)=CC(=O)OCC)=C1C	Etretinate	4
NCGC00095289-01	C[C@]41/C=C\C(=O)\C=C4\C(=C)C[C@H]2[C@@H]3CCC(=O)[C@@]3(C)CC[C@H]12	Exemestane	4
NCGC00015255-04	NC(CC1=CC=C(Cl)C=C1)C(O)=O	Fenclonine	4
NCGC00160449-01	OC(CC1=CSC(C2=CC=C(C=C2)Cl)=N1)=O	Fenclozic acid	4
NCGC00181036-01	OC(CCCC)C1=CC=CC=C1	Fenipentol	4
NCGC00168353-01	O=C(NC2=CC(Cl)=CC=C2)NC(N(C1)C)=NC1=O	Fenobam	4
NCGC00016721-01	Br.CC(CC1=CC=C(O)C=C1)NCC(O)C1=CC(O)=CC(O)=C1	Fenoterol hydrobromide	4
NCGC00093898-02	Cl.O=C3NCC1(CCN(CC1)CCc2ccccc2)O3	Fenspiride hydrochloride	4
NCGC00167477-01	FC1=CC2=C(O[C@H]([C@@](N)=O)C[C@@]([C@@]3=O)2NC(N3)=O)C=C1	Fidarestat	4
NCGC00167573-01	O=C2C1=NC3=C(C=C(C)C(C)=C3)N(C[C@H](O)[C@H](O)[C@H](O)COP(OP(OC[C@H]([C@@H](O)[C@H]6O)O[C@H]6N5C4=C(N=C5)C(N)=NC=N4)([O-])=O)([O-])=O)C1=NC(N2)=O.[Na+].[Na+]	Flavin adenine dinucleotide disodium	4
NCGC00016636-01	Cl.O=C(OCCN1CCCCC1)c4cccc2c4OC(=C(C)C2=O)c3ccccc3	Flavoxate hydrochloride	4
NCGC00160663-01	O=C(C3=CC=C(F)C=C3)C2C(CCN(C)C2)(O)C1=CC=C(F)C=C1	Flazalone	4
NCGC00167558-01	FC(C=C(C2=C3F)C(C(C(O)=O)=CN2CCF)=O)=C3N(CC1)CCN1C	Fleroxacin	4
NCGC00181336-01	NC1=NC(F)=NC2=C1N=CN2[C@H]3O[C@H]([C@@H]([C@H]3O)O)CO	Fludarabine	4
NCGC00181081-01	[H][C@@]12CC[C@](O)(C(=O)CO)[C@@]1(C)C[C@H](O)[C@@]3(F)[C@@]2([H])CCC4=CC(=O)CC[C@]34C	Fludrocortisone	4
NCGC00159474-02	O=C(CO)[C@]2(O)[C@@]1(C)C[C@H](O)[C@]([C@](C[C@@H]4F)([H])[C@@]([H])1CC2)([H])[C@](C=C3)(C)C4=CC3=O	Fluprednisolone	4
NCGC00160386-01	O[C@H](/C=C/[C@H]([C@H]2C\C=C/CCCC(O)=O)[C@@H](C[C@@H]2O)O)COC1=CC(C(F)(F)F)=CC=C1	Fluprostenol	4
NCGC00024609-01	O=C(NP(N)(N)=O)c1ccc(F)cc1	Flurofamide	4
NCGC00165991-01	FC(F)(COCC(F)(F)F)F	Flurothyl	4
NCGC00015452-09	[O-][N+](C(C=C1)=C(C=C1NC(C(C)C)=O)C(F)(F)F)=O	Flutamide	4
NCGC00091660-01	C=O	Formalin	4
NCGC00025167-01	OC(=O)\C=C\C(O)=O.COC1=CC=C(C[C@H](C)NC[C@@H](O)C2=CC(NC=O)=C(O)C=C2)C=C1.COC1=CC=C(C[C@H](C)NC[C@@H](O)C2=CC(NC=O)=C(O)C=C2)C=C1	Formoterol hemifumarate dihydrate	4
NCGC00168771-01	O=S(N(CC(C)C)C[C@@H](OP([O-])([O-])=O)[C@@H](NC(O[C@H]3CCOC3)=O)CC1=CC=CC=C1)(C2=CC=C(N)C=C2)=O.[Ca+2]	Fosamprenavir calcium	4
NCGC00160493-01	NNC(CP(C1=CC=CC=C1)(C2=CC=CC=C2)=O)=O	Fosenazide	4
NCGC00094949-01	[Ca+2].[O-]P([O-])(=O)[C@@H]1O[C@@H]1C	Fosfomycin calcium	4
NCGC00167432-01	O=P(CC(N2C[C@H]([C@H]3CCCCC3)C[C@H]2[C@@](O)=O)=O)(OC(OC(CC)=O)C(C)C)CCCCC1=CC=CC=C1	Fosinopril sodium	4
NCGC00160683-01	O=C(O)C1=C(C(NC2=C(C)C=CC=C2C)=O)C=CC=C1	Ftaxilide	4
NCGC00160479-01	OCCN1CCN(CCC(N3C2=CC=CC=C2SC4=CC=C(C(F)(F)F)C=C34)=O)CC1	Ftorpropazine	4
NCGC00164556-01	N[C@@H](CSCCCO)C(O)=O	Fudosteine	4
NCGC00016638-01	[O-][N+](C1=CC=C(C=NN3CC(OC3=O)CN2CCOCC2)O1)=O.Cl	Furaltadone hydrochloride	4
NCGC00016149-03	[O-]C(C1=CC2=C(C=CC(CC3=CC=CN=C3)=C2)O1)=O.[Na+]	Furegrelate sodium	4
NCGC00016241-06	NS(C1=C(Cl)C=C(NCC2=CC=CO2)C(C(O)=O)=C1)(=O)=O	Furosemide	4
NCGC00017030-01	[Na+].[O-]C(=O)C(\CC\C=C(/C)C)=C4/[C@@H](OC(C)=O)C[C@@]1(C)[C@H]4C[C@@H](O)[C@H]2[C@@]3(C)CC[C@@H](O)[C@@H](C)[C@@H]3CC[C@]12C	Fusidate sodium	4
NCGC00160469-01	OC(CCCC/C=C\C/C=C\C/C=C\CCCCC)=O	Gamolenic acid	4
NCGC00165802-02	O=[C@@](C)[C@@H]3[C@]2(C)[C@](CC3)([H])[C@@]1([H])[C@@](CC2)([H])[C@](CC[C@](O)(C)C4)(C)[C@@]4([H])CC1	Ganaxolone	4
NCGC00068236-02	CC1CN(CCN1)c2c(F)cc3c(c2OC)N(C=C(C3=O)C(=O)O)C4CC4	Gatifloxacin	4
NCGC00063341-02	C#CCOc1ccc2c(c1)OC(=O)C=C2C	Giparmen	4
NCGC00094688-01	OC1[C@H](N)[C@@H](O)[C@H](O)[C@@H](CO)O1.Cl	Glucosamine hydrochloride	4
NCGC00160614-01	N[C@@]([C@H]([C@H]1O)O[C@H]([C@@H]([C@H]1O)O)O)=O	Glucuronamide	4
NCGC00160649-01	O=S(NC(NC2CCCCC2)=O)(C1=CC=C(C)C=C1)=O	Glycyclamide	4
NCGC00181115-01	OC(=O)[C@]3(C)C[C@H]4/C5=C/C(=O)[C@H]2[C@@](C)(CC[C@@H]1[C@]2(C)CC[C@H](O)C1(C)C)[C@]5(C)CC[C@@]4(C)CC3	Glycyrrhetinic acid	4
NCGC00164497-01	O=S(C(C=C1)=CC=C1C)(NC(NC2CCCCCCC2)=O)=O	Glyoctamide	4
NCGC00160653-01	O=S(C(C=C1)=CC=C1OC)(NC(S2)=NN=C2CC(C)C)=O	Glysobuzole	4
NCGC00164512-01	O=C(OC2=CC=CC=C2OC)OC1=CC=CC=C1OC	Guaiacol carbonate	4
NCGC00160415-01	CCN(CC)CCOC1=CC=CC=C1OC	Guaiactamine	4
NCGC00160462-01	NC(NCC2COC1=CC=CC=C1O2)=N	Guanoxan	4
NCGC00181132-01	BrC1=C(Cl)C=C2C(N=CN(CC(C[C@@H]3NCCC[C@H]3O)=O)C2=O)=C1.Cl	Halofuginone hydrochloride	4
NCGC00016448-01	O=C4C[C@@H]1[C@@]6(C)CC[C@H](O)C[C@@H]6CC[C@H]1[C@@H]5C[C@@H]3O[C@]2(CC[C@@H](C)CO2)[C@@H](C)[C@@H]3[C@@]45C	Hecogenin	4
NCGC00095021-01	Cl.CC(C)(O)CCCC(N)C	Heptaminol hydrochloride	4
NCGC00094692-01	O=[C@]([O-])[C@@H]2N1C([C@@]([H])(N3C(C)(C)NC(C4=CC=CC=C4)C3=O)[C@]([H])1SC(C)2C)=O.[K+]	Hetacillin potassium	4
NCGC00166024-01	NCCCCCCCCCCCCCCCC	Hexadecylamine	4
NCGC00091313-01	NC(=O)CCCCC	Hexanamide	4
NCGC00159430-03	C2(=O)C(C)(C1CCCCC=1)C(=O)N=C(O)N2C	Hexobarbital	4
NCGC00159486-02	OC(CNC(C1=CC=CC=C1)=O)=O	Hippuric acid	4
NCGC00015513-04	C1N=CNC=1CCN	Histamine	4
NCGC00160162-02	OC(C=C1)=CC=C1CCN(C)C	Hordenine	4
NCGC00167966-01	O=C(N[C@H]([C@H]1O[C@@H]([C@@H]4O)OC(C(O)=O)[C@H]([C@@H]4O)O[C@@H]([C@@H]3NC(C)=O)O[C@@H]([C@H](C3O[C@H]([C@@H]2O)O[C@H]([C@](O)=O)C([C@@H]2O)O)O)CO)C(O[C@@H]([C@H]1O)CO)O)C	Hyaluronic acid	4
NCGC00018263-02	OCC(=O)[C@@]4(OC(=O)CCCC)CC[C@@H]2[C@]4(C)C[C@H](O)[C@@H]1[C@@]3(C)CCC(=O)C=C3CC[C@H]12	Hydrocortisone valerate	4
NCGC00016401-01	C1(S(=O)(=O)N)=C(C(F)(F)F)C=C2C(=C1)S(=O)(=O)NCN2	Hydroflumethiazide	4
NCGC00181050-01	O[C@@H]1[C@H](OCCO)[C@@H](O)[C@H](O)[C@@H](CO)O1	Hydroxyethyl glucose	4
NCGC00166289-01	O=S(O)(C)=O.O=S(O)(C)=O.NC(C1=CC=C(/C=C/C2=CC=C(C=C2)C(N)=N)C(O)=C1)=N	Hydroxystilbamidine bis(methanesulfonate)	4
NCGC00015520-03	C(N)(=O)NO	Hydroxyurea	4
NCGC00015529-09	CC(C1=CC=C(C=C1)CC(C)C)C(=O)O	Ibuprofen	4
NCGC00166261-01	O=C1C2CC(C3)(O)CC1CC3C2	Idramantone	4
NCGC00164510-01	O=C(NCCO)C=CC1=CC=CC=C1	Idrocilamide	4
NCGC00163450-02	ONC(C[C@@H](CC(C)C)C(N[C@@H](CC1=CNC2=C1C=CC=C2)C(NC)=O)=O)=O	Ilomastat	4
NCGC00015547-02	O=C1CCC(C2=CC=C(N3C=CN=C3)C=C2)=NN1	Imazodan	4
NCGC00181342-01	O=[C@@](OCC)[C@@H](N[C@@H](C)C(N2C(N(C)C[C@H]2[C@](O)=O)=O)=O)CCC1=CC=CC=C1.Cl	Imidapril hydrochloride	4
NCGC00164388-01	O=C(N1)C(NC(NCNC(NC(C(N2)=O)N(CO)C2=O)=O)=O)N(CO)C1=O	Imidazolidinyl urea	4
NCGC00165810-01	O=C(C2=CC=CC=C2)NC1CCN(CCC3=CNC4=C3C=CC=C4)CC1.Cl	Indoramin hydrochloride	4
NCGC00161405-01	O=C(C(C1=CNC2=CC=C(C=C12)OC)CN)OC.Cl	Indorenate hydrochloride	4
NCGC00016357-01	C1=C(I)C(N)=C(I)C(CC(C(=O)O)CC)=C1I	Iopanoic acid	4
NCGC00160625-01	IC(C(O)=C(C=C1I)I)=C1CC(C(O)=O)CC	Iophenoxic acid	4
NCGC00167585-01	NC2=C1CCCC1=NC3=C2CCCC3.O.Cl	Ipidacrine hydrochloride hydrate	4
NCGC00160594-02	CC(CCCC(NC(C)C)C)C	Iproheptine	4
NCGC00094820-01	O=C(NNC(C)C)c1ccncc1.O=S(=O)(O)O	Iproniazid sulfate	4
NCGC00181095-01	[O-][N+](C1=CN=C(N1C)C(C)C)=O	Ipronidazole	4
NCGC00168348-01	O=C(N(C)C2=C1N(C=N2)CC(C)C)N(C1=O)C	Isbufylline	4
NCGC00181037-01	FC(C(OC(F)F)Cl)(F)F	Isoflurane	4
NCGC00181167-01	O=S(CNNC(C1=CC=NC=C1)=O)([O-])=O.[Na+]	Isoniazid sodium methanesulfonate	4
NCGC00159334-02	[N+](O[C@H]2[C@@H]1[C@@H]([C@@H](O)CO1)OC2)([O-])=O	Isosorbide mononitrate	4
NCGC00016829-05	Cc1cc(no1)NC(=O)C3=C(O)c2ccccc2S(=O)(=O)N3C	Isoxicam	4
NCGC00181343-01	O=C(N(CCC3=C4)CCCN(C[C@H]1CC2=CC(OC)=C(C=C12)OC)C)CC3=CC(OC)=C4OC.Cl	Ivabradine hydrochloride	4
NCGC00016792-01	O[C@@H]1[C@H]([C@@H]([C@H](O[C@@H]1O[C@H]3[C@@H]([C@H]([C@@H](C[C@@H]3N)N)O[C@H]([C@@H]2O)O[C@@H]([C@H]([C@@H]2N)O)CO)O)CN)O)O.O=S(O)(O)=O	Kanamycin A sulfate	4
NCGC00016757-01	O=C(C1=CC=CC(=C1)C(C(=O)O)C)C2=CC=CC=C2	Ketoprofen	4
NCGC00017135-01		Ketorolac tromethamine	4
NCGC00091062-04	OC(=O)[C@@H](N)C\C2=C\Nc1ccc(O)cc12	L-5-Hydroxytryptophan	4
NCGC00166071-01	N[C@H](C(O)=O)[C@H](C)CC	L-Alloisoleucine	4
NCGC00166087-01	O[C@]([C@@H]1CSCN1)=O	L-Thioproline	4
NCGC00016810-01	OC(CNC(C)CCC2=CC=CC=C2)C1=CC(C(N)=O)=C(O)C=C1.Cl	Labetalol hydrochloride	4
NCGC00015605-06	C2=CC=C(C1=C(N)N=C(N)N=N1)C(Cl)=C2Cl	Lamotrigine	4
NCGC00167507-01	O=S(CCNCC1=CC=C(C5=CC4=C(N=CN=C4C=C5)NC3=CC=C(C(Cl)=C3)OCC2=CC(F)=CC=C2)O1)(C)=O	Lapatinib	4
NCGC00160577-01	NCCCOCCCCCCCCCCCC	Laurixamine	4
NCGC00167737-01	ClC1=CN=C(C(NCCN)=O)C=C1.Cl	Lazabemide hydrochloride	4
NCGC00025132-01		Levcromakalim	4
NCGC00164562-01	O=C1NN=C(C2=CC=C(C=C2)N/N=C(C#N)/C#N)[C@@H](C1)C	Levosimendan	4
NCGC00181034-01	ClC1=CC=CC(C(C4=CC=C3N=CNC3=C4)N2C=CN=C2)=C1.Cl	Liarozole hydrochloride	4
NCGC00015611-10	O=C(CN(CC)CC)NC1=C(C)C=CC=C1C	Lidocaine	4
NCGC00095714-01	O=C3[C@@H]4[C@]([C@](CC6)(C)[C@H]([C@@]5=COC=C5)O3)(O4)[C@@]2(C)[C@@]6([H])[C@@]1(CO7)[C@H](CC7=O)OC(C)(C)[C@@]([H])1CC2=O	Limoni	4
NCGC00163298-01	O=C(N2CCCCC(O)C)C(N(C)C=N1)=C1N(C)C2=O	Lisofylline	4
NCGC00016964-01	Cl.O=C(O)C2=CN(CC)c1c(F)c(c(F)cc1C2=O)N3CC(C)NCC3	Lomefloxacin hydrochloride	4
NCGC00167466-01	C1CCC(NC(=O)N(N=O)CCCl)CC1	Lomustine	4
NCGC00160440-01	O=C(O)CC1=CN(C2=CC=CC=C2)N=C1C(C=C3)=CC=C3Cl	Lonazolac	4
NCGC00015609-03	OC(=O)C1=NN(C2=C1C=CC=C2)CC3=CC=C(C=C3Cl)Cl	Lonidamine	4
NCGC00164576-02	O=C(N[C@H]([C@H](C[C@H](CC4=CC=CC=C4)NC([C@H]([C@H](C)C)N3CCCNC3=O)=O)O)CC2=CC=CC=C2)COC1=C(C)C=CC=C1C	Lopinavir	4
NCGC00160410-01	OC2=C1N=CC=CC1=C(S(O)(=O)=O)C=C2I	Loretin	4
NCGC00016161-03	ClC1=C(Cl)C=C(C=C1)C(NC(C(N(CCCCC)CCCCC)=O)CCC([O-])=O)=O.[Na+]	Lorglumide sodium	4
NCGC00015594-02	OC(C(C2=CC=C(C=C2)CC1CCCC1=O)C)=O	Loxoprofen	4
NCGC00160458-01	ClC1=CC=CC(CNC(NCC)=O)=C1	Lozilurea	4
NCGC00167965-01	O[C@H]2C=C(C)[C@@H](C(C)(C)C2)/C=C/C(C)=C/C=C/C(C)=C/C=C/C=C(C)/C=C/C=C(C)/C=C/C1=C(C)C[C@@H](O)CC(C)1C	Lutein	4
NCGC00160375-01	OC(C=CC(NC1=CC=C(S(=O)(NC2=NC=CS2)=O)C=C1)=O)=O	Maleylsulfathiazole	4
NCGC00181297-01	BrC(C(C)=C(C(C)=C1)NC(CN(CC(O)=O)CC(O)=O)=O)=C1C	Mebrofenin	4
NCGC00160670-01	O=C(C1=C(N(C2=CC=C(C=C12)O)C)C)OCC	Mecarbinate	4
NCGC00017062-01	[Na+].O.Clc2ccc(C)c(Cl)c2Nc1ccccc1C([O-])=O	Meclofenamate sodium	4
NCGC00037856-01	O=P(O)(O)CP(=O)(O)O	Medronic acid	4
NCGC00016278-07	C2=CC=CC(NC1=CC=CC(C)=C1C)=C2C(=O)O	Mefenamic acid	4
NCGC00094894-01	Cl.CCN(CC)CCNC(=O)COc1ccc(cc1)OC	Mefexamide hydrochloride	4
NCGC00015680-11	O=C(C)NCCC1=CNC2=C1C=C(OC)C=C2	Melatonin	4
NCGC00016314-01	C3=CC=C(C(O)(C(=O)OC1C[N+](C)(C)CCC1)C2=CC=CC=C2)C=C3.[Br-]	Mepenzolate bromide	4
NCGC00159357-02	C2(=O)C(C1=CC=CC=C1)(CC)C(=O)NC(=O)N2C	Mephobarbital	4
NCGC00166237-01	OCC1=CC=C[N+]([O-])=C1	Mepiroxol	4
NCGC00091031-01	NC(=O)OCC(C)(CCC)COC(N)=O	Meprobamate	4
NCGC00016962-01	O[C@H](C)[C@H]3C(=O)N2C(=C(S[C@H]1C[C@H](NC1)C(=O)N(C)C)[C@H](C)[C@@H]23)C(=O)O	Meropenem	4
NCGC00163168-01	[H][C@@](N(C)C3)4[C@](C2=C1C(C4)=CN(C)C1=CC=C2)([H])C[C@]3([H])NS(N(C)C)(=O)=O	Mesulergine	4
NCGC00163754-02	Cc1cccc(C)c1N(C(=O)COC)C(C)C(=O)OC	Metalaxyl	4
NCGC00094948-01	O=C([C@@H]([C@]1=CC=CC=C1)N=C)N[C@@](C2=O)([H])[C@@](N2[C@H]3[C@@]([O-])=O)([H])SC3(C)C.[Na+]	Metampicillin sodium	4
NCGC00160572-01	O=C(NNCNNC(C2=CC=NC=C2)=O)C1=CC=NC=C1	Metazide	4
NCGC00016282-01	CC(=O)OC(C)C[N+](C)(C)C.[Cl-]	Methacholine	4
NCGC00016645-01	Cl.NC(=O)C=3C(=O)[C@@]4(O)C(O)=C2C(=O)c1c(O)cccc1C(=C)[C@H]2[C@H](O)[C@H]4[C@@H](C=3O)N(C)C	Methacycline hydrochloride	4
NCGC00016239-01	C1=CC=C2C(=C1)C(C(=O)OCC[N+](C)(CC)CC)C3=C(O2)C=CC=C3.[Br-]	Methantheline bromide	4
NCGC00094179-02	CN(C)CCN(CC2=CC=CS2)C1=NC=CC=C1.Cl	Methapyrilene hydrochloride	4
NCGC00167501-01	C1=CC=C3C(=C1)N=C(C)N(C2=C(C)C=CC=C2)C3=O	Methaqualone	4
NCGC00167979-01	O=C2C=C(C)[C@]([C@]3([H])C2)(C)[C@]1([H])[C@](CC3)([H])[C@@](CC[C@@H]4OC(CCCCCC)=O)([H])[C@]4(C)CC1	Methenolone enanthate	4
NCGC00168747-01	C(F)(F)(OC)C(Cl)Cl	Methoxyflurane	4
NCGC00093792-01	Cl.Oc1ccc(C[C@H](N)C(=O)OC)cc1O	Methyl L-DOPA hydrochloride	4
NCGC00166005-01	O=C([C@H](CS)N)OC.Cl	Methyl L-cysteinate hydrochloride	4
NCGC00181151-01	[I-].[I-].COc7ccc1cc7Oc6cc5c(CC[N+](C)(C)[C@H]5Cc4ccc(Oc3c2c(CC[N+](C)(C)[C@@H]2C1)cc(OC)c3OC)cc4)cc6OC	Metocurine iodide	4
NCGC00073457-03	Cl.CC(c1ccccc1)n2cncc2C(=O)OC	Metomidate hydrochoride	4
NCGC00017119-01	OC(COC(C=C1)=CC=C1CCOC)CNC(C)C.O=C(O)[C@H](O)[C@@H](O)C(O)=O.OC(COC(C=C2)=CC=C2CCOC)CNC(C)C	Metoprolol tartrate	4
NCGC00181102-01	O=[C@](OC)[C@H]3[C@@]2([H])C[C@](N4C[C@]([H])2C[C@H](OC)[C@@H]3OC)([H])C1=C(CC4)C(C=C5)=C(C=C5OC)N1.Cl	Metoserpate hydrochloride	4
NCGC00072886-02	COc1cc4c(cc1)n3CCN(C)C2=NCCc4c23	Metralindole	4
NCGC00181093-01	IC1=C(C(I)=C(C(I)=C1C([O-])=O)N(C(C)=O)C)NC(C)=O.[Na+]	Metrizoate sodium	4
NCGC00016446-06	N1(C(=CN=C1C)[N+](=O)[O-])CCO	Metronidazole	4
NCGC00016242-01	N2=CC=CC(C(=O)C(C)(C)C1=CN=CC=C1)=C2	Metyrapone	4
NCGC00094144-03	O=C(O)[C@](N)(C)CC(C=C1)=CC=C1O	Metyrosine	4
NCGC00092278-02	OC(=O)[C@H]1CN(C\C=C\P(O)(O)=O)CCN1	Midafotel	4
NCGC00018140-02	OC[C@@H]1[C@@H](O)[C@H](O)[C@@H](O)CN1CCCC	Miglustat	4
NCGC00168780-01	NC[C@@H](C1)[C@]1([C@@]2=CC=CC=C2)C(N(CC)CC)=O.Cl	Milnacipran hydrochloride	4
NCGC00164390-01	C2(C)NC(=O)C(C#N)=CC=2C1=CC=NC=C1	Milrinone	4
NCGC00094135-01	O=C(C(C(N)=O)=C(O)[C@@H](N(C)C)[C@@]([H])1C[C@@]([H])2CC4=C3C(O)=CC=C4N(C)C)[C@@]1(O)C(O)=C2C3=O.Cl	Minocycline hydrochloride	4
NCGC00094087-01	NC(=O)c2ncn([C@@H]1O[C@H](CO)[C@@H](O)[C@H]1O)c2O	Mizoribine	4
NCGC00027930-02	O=C(NCCN2CCOCC2)C1=CC=C(Cl)C=C1	Moclobemide	4
NCGC00167834-01	O=[C@](O)[C@@H]2CC1=C(CN2C([C@H](C)N[C@@H](CCC3=CC=CC=C3)[C@](OCC)=O)=O)C=C(OC)C(OC)=C1.Cl	Moexipril hydrochloride	4
NCGC00164482-01	O=C(N2CCN(CC(N3CCOCC3)=O)CC2)C(C=C1)=CC=C1OC	Molracetam	4
NCGC00017089-01	[Na+].OC[C@]1(O)O[C@@H]([C@@H](C)C[C@H]1C)[C@H]2C[C@H](C)[C@@H](O2)[C@]3(CC)CC[C@@H](O3)[C@]5(C)CC[C@]4(C[C@H](O)[C@@H](C)[C@H](O4)[C@@H](C)[C@@H](OC)C(C)C([O-])=O)O5	Monensin sodium	4
NCGC00164500-01	OP(OCCC1=C(C)[N+](CC2=CN=C(C)N=C2N)=CS1)(O)=O.[Cl-]	Monophosphothiamine	4
NCGC00016623-01	Cl.N=C(N)NC(=N)N1CCOCC1	Moroxidine hydrochloride	4
NCGC00015678-02	O=C(C)OC1=CC(C(C)C)=C(OCCN(C)C)C=C1C.Cl	Moxisylyte hydrochloride	4
NCGC00164554-03	O=C(OCCCCCCCCC(O)=O)/C([H])=C(C)/C[C@H](OC2)[C@H](O)[C@H](O)[C@H]2C[C@]1([H])O[C@]([H])1[C@@H](C)[C@H](C)O	Mupirocin	4
NCGC00164503-01	OCCNCCCCCCCCCCCCCC.O=C(O)C(O)C	Myralact	4
NCGC00167479-01	O=C(OCC)C(CS)NCCNC(CS)C(OCC)=O.Cl.Cl	N,N'-1,2-Ethylenediylbiscysteine, diethyl ester dihydrochloride	4
NCGC00166222-02	C1(CNCCNCC2=CC=CC=C2)=CC=CC=C1.Cl.Cl	N,N'-Dibenzylethane-1,2-diamine dihydrochloride	4
NCGC00181001-01	O=C(N(CCO)CCO)CCCCCCCCCCC	N,N-Bis(2-hydroxyethyl)dodecanamide	4
NCGC00091219-02	CCN(CC)C(=O)C1=CC=CC(C)=C1	N,N-Diethyl-3-methylbenzamide	4
NCGC00181084-01	CN(C(C2=CC=CC=C2)CC1=CC=CC=C1)C	N,N-Dimethyl-1,2-diphenylethanamine	4
NCGC00016651-03	O=C(N[C@@H](CCC(=O)O)C(=O)O)C[C@H](NC(C)=O)C(=O)O	N-Acetyl-L-aspartyl-L-glutamic acid	4
NCGC00022304-05	CC(=O)N[C@@H](CS)C(=O)O	N-Acetyl-L-cysteine	4
NCGC00166080-01	O=C(N[C@H](C(O)=O)CCC(O)=O)C	N-Acetyl-L-glutamic acid	4
NCGC00015042-03	O=C(NCC(O)=O)CCC/C=C\C/C=C\C/C=C\C/C=C\CCCCC	N-Arachidonylglycine	4
NCGC00167549-01	O=C(O)[C@@H](NC(N)=O)CCC(O)=O	N-Carbamyl-L-glutamic acid	4
NCGC00167480-01	OCN1C(CCC1=O)=O	N-Hydroxymethylsuccinimide	4
NCGC00160353-01	CC(C(O)=O)(OC1=CC=C(C=C1)C2CCCC3=C2C=CC=C3)C	Nafenopin	4
NCGC00168255-01	OC1=C3C([C@]([C@H]4O3)5[C@](C=C[C@@H]4O)([H])[C@H](N(CC=C)CC5)C2)=C2C=C1.Cl	Nalorphine hydrochloride	4
NCGC00094159-01	Cl.c2cc(CC1=NCCN1)cc3ccccc23	Naphazoline hydrochloride	4
NCGC00094157-01	O=C(NC1CCC(C)(C)CC1)[C@@H](N)CCC(=O)O	Neboglamine	4
NCGC00181152-01	N[Pt](OCC1=O)(O1)N	Nedaplatin	4
NCGC00181098-01	NC1=NC(OC)=C(N=CN2[C@H]3[C@H]([C@@H]([C@@H](CO)O3)O)O)C2=N1	Nelarabine	4
NCGC00163240-01	O=C(N(C)C)OC1=CC=CC([N+](C)(C)C)=C1.[Br-]	Neostigmine bromide	4
NCGC00015726-06	C2=NC=CC(C(=O)NNCCC(=O)NCC1=CC=CC=C1)=C2	Nialamide	4
NCGC00164495-01	NC(N/N=C/C1=CC=CN=C1)=S	Nicothiazone	4
NCGC00061506-02	O=C(NCCc2cnc1ccccc12)c3cccnc3	Nicotredole	4
NCGC00015724-10	C2=CC=C(C(=O)O)C(NC1=CC=CC(C(F)(F)F)=C1)=N2	Niflumic acid	4
NCGC00015754-08	O=C(NC(C)1C)N(C2=CC(C(F)(F)F)=C(C=C2)[N+]([O-])=O)C1=O	Nilutamide	4
NCGC00164577-01	C1=C(N(=O)=O)C=C3C(=C1)N(C)C(=O)CN=C3C2=CC=CC=C2	Nimetazepam	4
NCGC00015715-04	CNCCC(C2=CC=CC=C2)OC1=CC=CC=C1OC	Nisoxetine	4
NCGC00181154-01	[O-][N+](C1=CC=C(C=C1)[As](O)(O)=O)=O	Nitarsone	4
NCGC00164494-01	[O-][N+](C1=CN=C(NC(C)=O)S1)=O	Nithiamide	4
NCGC00091505-01	O=C(N1)N(N=CC2=CC=C([N+]([O-])=O)O2)CC1=O	Nitrofurantoin	4
NCGC00026844-02	O=C(O)c2cccnc2Nc1cccc(C)c1C	Nixylic acid	4
NCGC00094199-02	O=C(O)\C=C/C(=O)O.Nc3cccc1c3CN(C)CC1c2ccccc2	Nomifensine maleate	4
NCGC00163182-01	O[C@@H]3[C@H]2[C@]([C@@]([C@H](NCC5)C4)([H])C=C3)5C1=C4C=CC(OC)=C1O2	Norcodeine	4
NCGC00160680-01	[H][C@@]1(C(N2)=O)[C@H](C3)C=C[C@H]3[C@@]([H])1C2=O	Noreximide	4
NCGC00167553-01	NCC(C1=CC=CC(O)=C1)O.Cl	Norfenefrine hydrochloride	4
NCGC00160475-01	OC1=CC=CC=C1C=NCC2=CC=CC=C2	Norletimol	4
NCGC00016388-01	C1N([C@H](c3c(C1)cc2OCOc2c3OC)[C@@H]5c4ccc(c(c4C(O5)=O)OC)OC)C	Noscapine	4
NCGC00090957-01	CCCCCCCC(O)=O	Octanoic acid	4
NCGC00160538-01	CCOC(C(OCC)=C2)=C(OCC)C=C2C1=NC=CC3=C1C=C(C(OC)=C3)OC	Octaverine	4
NCGC00016948-01	O=C1C(C(O)=O)=CN3C2=C1C=C(F)C(N4CCN(C)CC4)=C2OCC3C	Ofloxacin	4
NCGC00094849-01	O=C(O)CN(CC(=O)O)Cc5cc4c(Oc1ccc(CN(CC(=O)O)CC(=O)O)c(O)c1C34OC(=O)c2ccccc23)cc5O	Oftasceine	4
NCGC00164265-01	[O-][N+]1=C(C(NCCO)=O)C(C)=[N+]([O-])C2=C1C=CC=C2	Olaquindox	4
NCGC00091119-02	O=C(CCCCCCC/C=C\CCCCCCCC)O	Oleic acid	4
NCGC00160593-01	OC1=CC=CC=C1/C(C)=N/CC2=CC=CC=C2	Oletimol	4
NCGC00095136-01	CC=5OC(=O)OC=5COC(=O)c4c(nc(CCC)n4Cc1ccc(cc1)c3ccccc3c2nnnn2)C(C)(C)O	Olmesartan medoxomil	4
NCGC00181008-01	OC1=CC=C(N=NC2=CC=C(C(C([O-])=O)=C2)O)C=C1C([O-])=O.[Na+].[Na+]	Olsalazine sodium	4
NCGC00016925-06	O=S(C1=NC2=C(C=CC(=C2)OC)N1)CC3=C(C(=C(C=N3)C)OC)C	Omeprazole	4
NCGC00160489-01	O=C(O)C1=C(OC)C(OC)=CC=C1C=NNC(C2=CC=NC=C2)=O	Opiniazide	4
NCGC00167523-01	NC(N=C1N)=NC=C1CC(C(C)=C2)=CC(OC)=C2OC	Ormetoprim	4
NCGC00016723-01	CC1=NC=C(N1CC(O)CCl)[N+]([O-])=O	Ornidazole	4
NCGC00181156-01	O=C(CCC5CCCC5)O[C@@H]4[C@]1(C)[C@](CC4)([H])[C@]([C@]2([H])CC1)([H])CCC([C@@]([H])2CC3)=C(O)C3=O	Oxabolone cipioncate	4
NCGC00065934-02	NC(=O)N3c1ccccc1C(=O)Cc2ccccc23	Oxacarbazepine	4
NCGC00164517-01	O=C(C)N1[C@](C[C@](O)([H])C1)([H])[C@@](O)=O	Oxaceprol	4
NCGC00017037-01	O=C(O)C(O)(CC([O-])=O)CC(=O)O.CC[NH+](CC)CCc1nc(no1)c2ccccc2	Oxalamine citrate	4
NCGC00168750-01	O=C3O[Pt]2(OC3=O)N[C@]1([H])CCCC[C@]([H])1N2	Oxaliplatin	4
NCGC00164509-01	N[C@H](C(O)=O)C1=CC=C(O)C=C1	Oxfenicine	4
NCGC00015768-02	NC(CN1CC(CC1=O)O)=O	Oxiracetam	4
NCGC00015762-06	O=C1C2=CC3=C(C=C2N(C=C1C(=O)O)CC)OCO3	Oxolinic acid	4
NCGC00016583-01	Cl.OC(C(=O)OCC#CCN(CC)CC)(c1ccccc1)C2CCCCC2	Oxybutynin chloride	4
NCGC00015766-08	OC1=C(C(C)(C)C)C=C(C)C(CC2=NCCN2)=C1C	Oxymetazoline	4
NCGC00018256-02	[Br-].OC(C(=O)OCC[N+](C)(CC)CC)(c1ccccc1)C2CCCCC2	Oxyphenonium bromide	4
NCGC00159490-02	O=C1[C@](C(O)=C2[C@@]3([H])[C@@](O)(C)C4=C(C(O)=CC=C4)C2=O)(O)[C@]([C@H]3O)([H])[C@H](N(C)C)C(O)=C1C(N)=O.O.O	Oxytetracycline dihydrate	4
NCGC00015793-03	O=C(CCCCCCCCCCCCCCC)NCCO	Palmitoylethanolamide	4
NCGC00181028-01	O=C(NCCC(NCCSSCCNC(CCNC(C(O)C(C)(C)CO)=O)=O)=O)C(O)C(C)(C)CO	Pantethine	4
NCGC00164558-01	O=C(OCCN(C)C)C(C2=CC=CC=C2)(OCC#C)C1=CC=CC=C1.Cl	Pargeverine hydrochloride	4
NCGC00018097-04	C1=C(O)C=CC(C(=O)CC)=C1	Paroxypropione	4
NCGC00095159-01	CN1CCN(CC1)c2cc3N(CC)C=C(C(=O)O)C(=O)c3cc2F.CS(=O)(=O)O	Pefloxacin mesylate	4
NCGC00167434-01	O=C(C(C3=NN=N[N-]3)=CN=C12)N2C=CC=C1C.[K+]	Pemirolast potassium	4
NCGC00167511-01	NC1=NC(O)=C(C2=CC=CC=C2)O1	Pemoline	4
NCGC00016193-02	CC1(C)N(C)C(C)(C)CCC1.O=C(O)[C@@H](O)[C@H](O)C(O)=O	Pempidine d-tartaric acid	4
NCGC00159388-02	[O-][N+](OCC(CO[N+]([O-])=O)(CO[N+]([O-])=O)CO[N+]([O-])=O)=O	Pentaerythritol tetranitrate	4
NCGC00181135-01	O=C(OC(C)C(O)/C=C/C=C/C=C/C=C/C=C(C)/C1O)C([C@H](O)CCCCC)[C@@H](O)C[C@@H](O)C[C@@H](O)C[C@@H](O)C[C@@H](O)CC(O)C1O	Pentamycin	4
NCGC00015360-05	OC(=O)CN(CCN(CC(O)=O)CC(O)=O)CCN(CC(O)=O)CC(O)=O	Pentetic acid	4
NCGC00017009-01	O=C(O)[C@H](O)[C@@H](O)C([O-])=O.O=C(O)[C@H](O)[C@@H](O)C([O-])=O.C[N+]1(CCCC1)CCCCC[N+]2(C)CCCC2	Pentolinium ditartrate	4
NCGC00015827-06	N12N=NN=C1CCCCC2	Pentylenetetrazol	4
NCGC00167420-01	FC(F)(F)C(F)(F)C(F)(F)C(F)(F)C(F)(F)F	Perflenapent	4
NCGC00166122-01	FC(F)(F)C(F)(F)C(F)(F)C(F)(F)C(F)(F)C(F)(F)F	Perflexane	4
NCGC00160669-01	O=C(C2CCCCC2)N(CC1)CCN1C	Pexantel	4
NCGC00017019-01	[K+].OC([O-])C2N3C(=O)[C@@H](NC(=O)C(C)Oc1ccccc1)[C@H]3SC2(C)C	Phenethicillin potassium	4
NCGC00016543-01	NC(NC(NCCC1=CC=CC=C1)=N)=N.Cl	Phenformin hydrochloride	4
NCGC00159395-02	NC(=O)NNC1=CC=CC=C1	Phenicarbazide	4
NCGC00159395-03	NC(=O)NNC1=CC=CC=C1	Phenicarbazide	4
NCGC00015121-08	C2=CC=CC(OCC(C)N(CCCl)CC1=CC=CC=C1)=C2	Phenoxybenzamine	4
NCGC00015846-11	O=C1N(C2=CC=CC=C2)N(C3=CC=CC=C3)C(=O)C1CCCC	Phenylbutazone	4
NCGC00080392-01	COP(=S)(OC)SCN2C(=O)c1ccccc1C2=O	Phosmet	4
NCGC00159352-02	O=P([O-])(C(O)(C)P(O)([O-])=O)O.[Na+].[Na+]	Phosphonic acid, (1-hydroxyethylidene)bis-, disodium salt	4
NCGC00091005-01	OP(O)(=O)O	Phosphoric acid	4
NCGC00016337-02	C3=CC=CC(C(=O)NC2=CC=C(S(=O)(=O)NC1SC=CN=1)C=C2)=C3C(=O)O	Phthalylsulfathiazole	4
NCGC00166075-01	OCC1=NC=CC=C1	Piconol	4
NCGC00094227-01	C=C(C)[C@@H]1[C@H]2OC(=O)[C@@H]1[C@]3(O)C[C@H]5O[C@@]45C(=O)O[C@H]2[C@]34C.CC(C)(O)[C@@H]1[C@H]2OC(=O)[C@@H]1[C@]3(O)C[C@H]5O[C@@]45C(=O)O[C@H]2[C@]34C	Picrotoxin	4
NCGC00160516-01	O=[C@](N2CSC[C@H]2[C@@](O)=O)[C@H]1NC(CC1)=O	Pidotimod	4
NCGC00160501-01	O=C1CCCCC1CN2CCCCC2	Pimeclone	4
NCGC00167506-01	Cl[C@H](CC4)[C@H](OC)C[C@@H]4/C=[C@](C)/[C@@H](OC([C@]2([H])CCCCN12)=O)[C@H](C)[C@@H](O)CC([C@H](CC)/C=C(C)/C[C@H](C)C[C@H](OC)[C@@]([C@@H](OC)C[C@H]3C)([H])O[C@@]3(O)C(C1=O)=O)=O	Pimecrolimus	4
NCGC00160418-01	O=C(CN2CCCCCC2)NC(C(C)=CC=C1)=C1C	Pincainide	4
NCGC00165864-02	O=C(N)C2(CCN(CCCC(C3=CC=C(F)C=C3)=O)CC2)N1CCCCC1.Cl.Cl	Pipamperone dihydrochloride	4
NCGC00094991-01	C3CCC(OC(=O)C(O)(C1=CC=CC=C1)C2=CC=CC=C2)C[N+]3(C)CC.[Br-]	Pipenzolate bromide	4
NCGC00160643-01	N1(CC3COC2=CC=CC=C2O3)CCCCC1	Piperoxan	4
NCGC00167509-01	O=C(C(C2=CC=CC=C2)(C3=CC=CC=C3)O)OCC[N+]1(CCCCC1)CC.[Br-]	Pipethanate ethylbromide	4
NCGC00015784-07	O=C2N1C=CC=CC1=NC(C)=C2CCN3CCC(C(C4=CC=C(F)C=C4)=O)CC3	Pirenperone	4
NCGC00014702-03	ClC1=CC(=NC(=N1)SCC(=O)O)NC2=CC=CC(=C2C)C	Pirinixic acid	4
NCGC00016823-01	CC(C)(C)C(=O)OCOC(=O)[C@@H]2N3C(=O)[C@@H](NC(=O)[C@H](N)c1ccccc1)[C@H]3SC2(C)C	Pivampicillin	4
NCGC00090921-01	CN(C)CCCCCCN(C)C.BrCCCBr	Polybrene	4
NCGC00024824-01	O=C(O)CC3=NN(Cc1ccc(Br)cc1F)C(=O)c2ccccc23	Ponalrestat	4
NCGC00167441-01	NC2=NC1=C(S2)C[C@@H](NCCC)CC1	Pramipexole	4
NCGC00160378-01	OC(C[N+](C)(C)C(C)C)COC1=C(C=CC=C2)C2=CC=C1.[Cl-]	Pranolium chloride	4
NCGC00168256-01	O=C1N(C2=CC=C(C=C2C(=NC1)C3=CC=CC=C3)Cl)CC4CC4	Prazepam	4
NCGC00016877-01	O=C1N2C(C3=C(C=CC=C3)CC2)CN(C1)C(=O)C4CCCCC4	Praziquantel	4
NCGC00090766-01	O=C1[C@]([C@](CC4)([H])[C@@]3([H])[C@@](C1)(C)[C@@](CC3)(O)[C@@](CO)=O)([H])[C@](C=C2)(C)C4=CC2=O	Prednisone	4
NCGC00163125-02	O=[C@](C)[C@@H]3[C@](CC2)(C)[C@](CC3)([H])[C@@]1([H])[C@@]2([H])[C@](CC[C@H](O)C4)(C)C4=CC1	Pregnenolone	4
NCGC00017014-01	O=C(O)[C@H](C)O.C[C@@H](Cc1ccccc1)NCCC(c2ccccc2)c3ccccc3	Prenylamine lactate	4
NCGC00094220-02	Cl.CCN(CC)CCOC(=O)C(CCC)(c1ccccc1)c2ccccc2	Proadifen hydrochloride	4
NCGC00016438-01	O=C(NC(C)C)C(C=C1)=CC=C1CNNC.Cl	Procarbazine hydrochloride	4
NCGC00024999-02	CC[C@H](NC(C)C)[C@H](O)C1=CC=C(O)C2=C1C=CC(=O)N2	Procaterol	4
NCGC00024809-02	C1=CC=C2C(=C1)C=C(C=C2)C(CNC(C)C)O	Pronethalol	4
NCGC00015833-09	NC(=O)C1=NC=CN=C1	Pyrazinamide	4
NCGC00094324-02	C1=CC=C(OC(=O)N(C)C)C=[N+]1C.[Br-]	Pyridostigmine bromide	4
NCGC00013273-01	OC1=C(C)N=CC(CO)=C1CN.Cl.Cl	Pyridoxamine dihydrochloride	4
NCGC00181045-01	OC(C(CN)=C(C=N1)COP(O)(O)=O)=C1C	Pyridoxamine phosphate	4
NCGC00094280-01	C[C@H]1C(=O)NC2=Nc3cccc(Cl)c3CN12	Quazinone	4
NCGC00160461-01	[O-][N+]2=C1C=CC=CC1=[N+](C=C2)[O-]	Quindoxin	4
NCGC00162319-02	NC3=NC1=C(C=N3)C[C@](N(CCC)CCC2)([H])[C@@]2([H])C1	Quinelorane	4
NCGC00015872-05	O=C(O)/C=C\C(O)=O.N1(C3=CC=C2C=CC=CC2=N3)CCNCC1	Quipazine maleate	4
NCGC00016945-01	CC(=O)SC[C@H](Cc1ccccc1)C(=O)NCC(=O)OCc2ccccc2	Racecadotril	4
NCGC00025303-03	CCN1CCC[C@H]1CNC(=O)C1=C(O)C(Cl)=CC(Cl)=C1OC	Raclopride	4
NCGC00025236-01	Cl.CC(CC1=CC=CC=C1)(NC(=O)CN)C1=CC=CC=C1	Remacemide hydrochloride	4
NCGC00024870-02	CCN1CCC[C@H]1CNC(=O)C1=C(OC)C=CC(Br)=C1OC	Remoxipride	4
NCGC00165968-01	O=C(NS(=O)(C)=O)[C@@H](C1=CC=C(CC(C)C)C=C1)C	Reparixin	4
NCGC00017291-05	OC[C@@H](O)[C@@H](O)[C@@H](O)CN2C3=NC(=O)NC(=O)C3=Nc1cc(C)c(C)cc12	Riboflavin	4
NCGC00163674-01	O=C1C(C(C([O-])=CC(NC(\C(C)=C/C=C/[C@@H]4C)=O)=C3O)=C3C(O)=C2C)=C2O[C@@](C)1O/C=C/[C@H](OC)[C@@H](C)[C@@H](OC(C)=O)[C@H](C)[C@H](O)[C@H](C)[C@H]4O.[Na+]	Rifamycin SV sodium salt	4
NCGC00015884-09	C1(NC(C3CC3)C2CC2)=NCCO1	Rilmenidine	4
NCGC00160435-01	FC(F)OC1=C(C2C(C(OC)=O)=C(C)NC(C)=C2C(OC)=O)C=CC=C1	Riodipine	4
NCGC00167531-01	O=C(N(CC)C)OC1=CC([C@H](C)N(C)C)=CC=C1.OC([C@@H](O)[C@H](O)C(O)=O)=O	Rivastigmine tartrate	4
NCGC00181026-01	ClC1=CC=C(C=NNC(NN=CC2=CC=C(C=C2)Cl)=N)C=C1	Robenidine	4
NCGC00016685-05	[O-][N+](C1=CN=C(COC(N)=O)N1C)=O	Ronidazole	4
NCGC00163616-01	O=C(/C=C/[C@]1(C)OC1C(C)C(CC)O2)[C@@H](C[C@H](CC=O)[C@H](O[C@H]3[C@H](O)[C@@H](N(C)C)C[C@@H](C)O3)[C@@H](C)[C@H](O)CC2=O)C	Rosaramicin	4
NCGC00167499-01	O=C(COC(C)=O)NCCCOC1=CC(CN2CCCCC2)=CC=C1.Cl	Roxatidine acetate hydrochloride	4
NCGC00165883-02	NC(C2=CN(N=N2)CC1=C(C=CC=C1F)F)=O	Rufinamide	4
NCGC00094422-01	O=C(NC4=CC=CN=C4)N2C1=CC(C=CN3C)=C3C=C1CC2.Cl	SB 206553 hydrochloride	4
NCGC00024915-02	CC1(C)CO[C@@H](CC(O)=O)CN1	SCH 50911	4
NCGC00094918-03	C12=C(C(=O)NS1(=O)=O)C=CC=C2	Saccharin	4
NCGC00096014-01	C2=CC=CC(OC(=O)C1=C(O)C=CC=C1)=C2C(=O)O	Salsalate	4
NCGC00095163-01	Cl.Fc1ccc(cc1)N2C=C(C(=O)O)C(=O)c3cc(F)c(cc23)N4CCNCC4	Sarafloxacin hydrochloride	4
NCGC00166135-01	O=C([C@@H](NC([C@H](C(C)C)NC([C@@H](NC([C@H](C(C)C)NC([C@H](CCCNC(N)=N)NC(CNC)=O)=O)=O)CC3=CC=C(O)C=C3)=O)=O)CC2=CNC=N2)N1[C@H]([C@](N[C@@H](C)C(O)=O)=O)CCC1	Saralasin	4
NCGC00091923-02	O=C([C@@H](C1=CC=CC=C1)CO)O[C@@H]2C[C@@H]3[C@@H]4[C@@H](O4)[C@@H](N3C)C2.Br.O.O.O	Scopolamine hydrobromide trihydrate	4
NCGC00025070-01	OC(=O)[C@@H]1C[C@H](CP(O)(O)=O)CCN1	Selfotel	4
NCGC00095051-01	O=C(NC1CCC(C)CC1)N(N=O)CCCl	Semustine	4
NCGC00167421-01	FC(F)(F)C(OCF)C(F)(F)F	Sevoflurane	4
NCGC00094524-01	ClC1=NC(=NC(=N1)NCC)NCC	Simazine	4
NCGC00094140-01	O.OC(/C=C/C(=O)O[Na])c1ccc(Cl)cc1	Sodium (2E)-4-(4-chlorophenyl)-4-hydroxybut-2-enoate hydrate	4
NCGC00166409-01	[O-]S(=O)(CC(CS)S)=O.O.[Na+]	Sodium 2,3-dimercaptopropanesulfonate hydrate	4
NCGC00181166-01	C(S(=O)(=O)[O-])CS.[Na+]	Sodium 2-mercaptoethanesulfonate	4
NCGC00018113-03	O=C(CCCC1=CC=CC=C1)[O-].[Na+]	Sodium 4-phenylbutyrate	4
NCGC00167555-01	O=C(CCC)[O-].[Na+]	Sodium butyrate	4
NCGC00166328-01	[Na+].CCN(CC)C([S-])=S	Sodium diethyldithiocarbamate	4
NCGC00164327-02	CCCCC(CC)COS(=O)([O-])=O.[Na+]	Sodium ethasulfate	4
NCGC00016202-02	N#C[Fe-2](C#N)(N=O)(C#N)(C#N)C#N.[Na+].[Na+].O.O	Sodium nitroprusside dihydrate	4
NCGC00093811-01	O.O.O=S(=O)(O[Na])O[C@H]4CC[C@@]2(C)C(=CC[C@H]1[C@@H]3CCC(=O)[C@@]3(C)CC[C@@H]12)C4	Sodium prasterone sulfate dihydrate	4
NCGC00090751-01	O=C(C2=C(C)C=C(CC([O-])=O)N2C)C1=CC=C(Cl)C=C1.[Na+]	Sodium zomepirac	4
NCGC00181005-01	O=C(N[C@@H](CCCCN)C(N[C@@H](C(O)C)C(N[C@H](C(N[C@@H]([C@@H](O)C)C(N[C@@H](CO)C6=O)=O)=O)CC5=CC=CC=C5)=O)=O)[C@@H](NC([C@@H](NC([C@@H](NC([C@H](CC(N)=O)NC([C@H](CCCCN)NC([C@@H](NC(CNC([C@@H](N)C)=O)=O)CSSC[C@@H]([C@@](O)=O)N6)=O)=O)=O)CC4=CC=CC=C4)=O)CC3=CC=CC=C3)=O)CC1=CNC2=C1C=CC=C2	Somatostatin	4
NCGC00159452-02	O=[C@@](NC2=O)[C@](N2)3C1=C(OCC3)C=CC(F)=C1	Sorbinil	4
NCGC00181308-01	O[C@@H]1[C@@H](O)[C@@H]([C@@H](COC(CCCCCCCCCCCCCCC)=O)O)OC1	Sorbitan monohexadecanoate	4
NCGC00015919-04	S(=O)(C)(=O)NC1=CC=C(C(O)CNC(C)C)C=C1	Sotalol	4
NCGC00094337-02	OC(CNC(C)C)C1=CC=C(NS(=O)(C)=O)C=C1.Cl	Sotalol hydrochloride	4
NCGC00018292-04	O=C(Nc1cc(C(=O)NCCC(=N)N)n(C)c1)c3cc(NC(=O)c2cc(NC=O)cn2C)cn3C	Stallimycin	4
NCGC00181051-01	O=C2N5[C@@]3([H])[C@@]1([H])[C@](C[C@]4([H])N(C7)CC[C@]34C6=C5C=CC=C6)([H])C7=CCO[C@]([H])1C2.ClCC8=CC=CC=C8	Strychinine benzyl chloride	4
NCGC00164248-01	OC[C@H]1O[C@@](CO)(O[C@H]2O[C@H](CO)[C@@H](O)[C@H](O)[C@H]2O)[C@@H](O)[C@@H]1O	Sucralox	4
NCGC00160641-01	S=C(CN=C(C3=CC(Cl)=CC=C23)C1=CC=CC=C1)N2C	Sulazepam	4
NCGC00181118-01	O=S(NC1=NC(C)=C(Br)C(C)=N1)(C2=CC=C(N)C=C2)=O	Sulfabromomethazine	4
NCGC00164541-01	NC(NS(=O)(C1=CC=C(C=C1)N)=O)=O	Sulfacarbamide	4
NCGC00016375-01	C2=C(N)C=CC(S(=O)(=O)NC1=CC(OC)=NC(OC)=N1)=C2	Sulfadimethoxine	4
NCGC00160667-01	O=S(NC2=NN=C(S2)CC)(C1=CC=C(C=C1)N)=O	Sulfaethidole	4
NCGC00018243-07	O=S(=O)(Nc1nc(C)cc(C)n1)c2ccc(N)cc2	Sulfamethazine	4
NCGC00016407-05	N(S(=O)(=O)C1=CC=C(N)C=C1)C2=NN=C(C)S2	Sulfamethizole	4
NCGC00160651-01	NS(C1=CC=C(NC(CCC(O)=O)=O)C=C1)(=O)=O	Sulfasuccinamide	4
NCGC00016384-10	C2=C(N)C=CC(S(=O)(=O)NC1ON=C(C)C=1C)=C2	Sulfisoxazole	4
NCGC00164515-01	O=S(C(C)(C)S(=O)(CC)=O)(CC)=O	Sulfonmethane	4
NCGC00015970-02	O=S(C)C(C=C3)=CC=C3/C([H])=C1/C(C)=C(C2=C1C=CC(F)=C2)CC(O)=O	Sulindac	4
NCGC00016924-02	O=S(C)C2=CC(OC)=C(C=C2)C1=NC(N=CC=C3)=C3N1	Sulmazole	4
NCGC00095838-01	C1=C(CS(=O)(=O)NC)C=C2C(=C1)NC=C2CCN(C)C	Sumatriptan	4
NCGC00163318-01	O=C(C1=CC=CC(NC(NC2=CC=CC(C(NC3=CC(C(NC4=CC=C(S(O)(=O)=O)C5=C4C(S(O)(=O)=O)=CC(S(O)(=O)=O)=C5)=O)=CC=C3C)=O)=C2)=O)=C1)NC(C=C(C(NC7=CC=C(S(O)(=O)=O)C8=CC(S(O)(=O)=O)=CC(S(O)(=O)=O)=C78)=O)C=C6)=C6C	Suramin	4
NCGC00164344-01	O=C(N(Cl)C(N1Cl)=O)N(Cl)C1=O	Symclosene	4
NCGC00164542-01	O=C(NC1CCCCC1)NC(C=C2)=CC=C2OCC(O)CNC(C)(C)C	Talinolol	4
NCGC00167442-01	NS(C1=C(OC)C=CC(C[C@@H](C)NCCOC2=C(OCC)C=CC=C2)=C1)(=O)=O.Cl	Tamsulosin hydrochloride	4
NCGC00167525-01	O=C(C1=CC=C(C#CC3=CC=C(C2=C3)SCCC2(C)C)N=C1)OCC	Tazarotene	4
NCGC00159418-02	O=C(N1)N(C2OCCC2)C=C(F)C1=O	Tegafur	4
NCGC00181348-01	ClC3=C(C=CC5=C3)OC1=CC([C@@](C(N[C@@](C8=CC%11=C(O)C=C8)([H])C(N[C@H]([C@](N[C@@H]([C@@](O)=O)C%12=C%11C(O[C@H]%13O[C@H](CO)[C@@H](O)[C@H](O)[C@@H]%13O)=CC(O)=C%12)=O)[C@@H]5O[C@@]6([H])[C@H](NC(C)=O)[C@@H](O)[C@H](O)[C@@H](CO)O6)=O)=O)([H])NC([C@@](C9=CC(O)=CC(OC%10=C(O)C=CC([C@@H]%14N)=C%10)=C9)([H])NC([C@H](NC%14=O)C7)=O)=O)=CC(OC4=CC=C7C=C4Cl)=C1O[C@H]2[C@H](NC(CC\C=C/CCCCC)=O)[C@@H](O)[C@H](…	Teicoplanin	4
NCGC00015987-05	O=C3C1=CSC(C)=C1N(C(CN4CCN(C)CC4)=O)C2=CC=CC=C2N3	Telenzepine	4
NCGC00159440-02	CN1C2=CC=C(C=C2C(=NC(C1=O)O)C3=CC=CC=C3)Cl	Temazepam	4
NCGC00181345-01	O=C([C@H]3N[C@H]([C@](OCC)=O)CCC2=CC=CC=C2)N(CC(O)=O)C[C@H](SC3)[C@@]1=CC=CS1.Cl	Temocapril hydrochloride	4
NCGC00167518-01	O=C(O[C@](CC([C@H](C)/C=C(C)/[C@@H](O)[C@@H](OC)C4=O)=O)([H])[C@H](C)C[C@]2([H])CC[C@@H](OC(C(CO)(CO)C)=O)[C@H](OC)C2)[C@]1([H])CCCCN1C(C([C@]3(O)O[C@@](C[C@H](OC)/C(C)=C/C=C/C=C/[C@@H](C)C[C@H]4C)([H])CC[C@H]3C)=O)=O	Temsirolimus	4
NCGC00160467-01	C1(C3(CCCCC3)N2CCCCC2)=CC=CS1	Tenocyclidine	4
NCGC00016903-01	Cl.O=C(N1CCN(CC1)c3nc2cc(OC)c(OC)cc2c(N)n3)C4CCCO4	Terazosin hydrochloride	4
NCGC00016064-04	C4=CC=CC(C(O)(C1=CC=CC=C1)C3CCN(CCCC(O)C2=CC=C(C(C)(C)C)C=C2)CC3)=C4	Terfenadine	4
NCGC00159414-02	C1CC(C(C)(C)O)CCC1(O)C	Terpin	4
NCGC00164071-01	O=C(OC(C)C)CCCCCCCCCCCCC	Tetradecanoic acid, 1-methylethyl ester	4
NCGC00094439-01	CC[N+](CC)(CC)CC.[Cl-]	Tetraethylammonium chloride	4
NCGC00016485-01	C1(C(CCC3)C2=C3C=CC=C2)=NCCN1.Cl	Tetrahydrozoline hydrochloride	4
NCGC00168352-01	O=C(C1=C2CCCC1)N(COC([C@H]3C([C@@H]3/C=C(C)\C)(C)C)=O)C2=O	Tetramethrin	4
NCGC00095043-01	OC=1C(=O)C(O)=C(O)C(=O)C=1O	Tetroquinone	4
NCGC00160239-01	CN4[C@H]2C1=CC=C(OC)[C@H](O3)[C@@](CC4)1C(C3=C5OC)=C(C=C5)C2	Thebaine	4
NCGC00181294-01	O=CN(CC2=C(N)N=C(C)N=C2)C(C)=C(CCO)SSC(CCO)=C(C)N(C=O)CC1=C(N)N=C(C)N=C1	Thiamine disulfide	4
NCGC00167498-01	O[C@H](C1=CC=C(S(=O)(C)=O)C=C1)[C@H](NC(C(Cl)Cl)=O)COC(CN)=O.Cl	Thiamphenicol glycinate hydrochloride	4
NCGC00016519-01	O[C@H]1[C@H](O)[C@@H](CO)O[C@@H](OC2=CC(CC[C@H](NC(C)=O)C3=CC4=O)=C(C3=CC=C4SC)C(OC)=C2OC)[C@@H]1O	Thiocolchicoside	4
NCGC00095088-01	O=C1NC(=S)NC=C1	Thiouracil	4
NCGC00095003-01	Oc1cc2OC(=O)Sc2cc1	Thioxolone	4
NCGC00159449-02	C2=CC=C(C(C(=O)SCCN(CC)CC)C1=CC=CC=C1)C=C2	Thiphenamil	4
NCGC00142484-03	N\1(C(NC(/C(=C/1)C)=O)=O)[C@@H]2O[C@H](CO)[C@H](C2)O	Thymidine	4
NCGC00017046-01	[Na+].[Na+].O=C([O-])[C@@H]2N3C(=O)[C@@H](NC(=O)C(c1ccsc1)C([O-])=O)[C@H]3SC2(C)C	Ticarcillin disodium	4
NCGC00159454-03	C2C=CSC=2C(=O)C1=C(Cl)C(Cl)=C(OCC(O)=O)C=C1	Ticrynafen	4
NCGC00094091-01	N[C@@H](CCCNC(=N)NC)C(=O)O.CC(=O)O	Tilarginine acetate	4
NCGC00164506-01	OC(C=C2)=C1C(C=CC=N1)=C2C	Tiliquinol	4
NCGC00017129-01	O=C(C2=CC=C(C=C2)C)C1=CC=C(CC([O-])=O)N1C.O.O.[Na+]	Tolmetin sodium	4
NCGC00164498-01	O=S(C(C=C1)=CC=C1C)(NC(NC2CCCC2)=O)=O	Tolpentamide	4
NCGC00095403-01	O[C@@H]6C[C@@]2([H])[C@@](CC6)(C)[C@@]1([H])CC[C@@]([C@]3([H])[C@@]4([H])O[C@@]5(CC[C@H](C)CN5)[C@H]3C)(C)[C@](C4)([H])[C@@]([H])1CC2.Cl	Tomatidine hydrochloride	4
NCGC00159343-02	[C@@]1([C@@H](CN(C)C)CCCC1)(c2cc(OC)ccc2)O	Tramadol	4
NCGC00018185-05	COc1cc(ccc1OC)/C=C/C(=O)Nc2ccccc2C(=O)O	Tranilast	4
NCGC00016598-01	Cl.NC2C[C@H]2c1ccccc1	Tranylcypromine hydrochloride	4
NCGC00167439-01	O=C(C)O[C@@H]2[C@@]1(C)C=CC([C@](CC4)([H])[C@@]([H])1CC2)=C(CC3)C4=CC3=O	Trenbolone acetate	4
NCGC00181153-01	C(O)(COS(C)(=O)=O)C(O)COS(C)(=O)=O	Treosulfan	4
NCGC00167448-01	O=C(CCC(O)=O)C(C=C1OCC)=C(OCC)C=C1OCC	Trepibutone	4
NCGC00094400-01	O=C(O)/C=C\C(=O)O.COc1cc2CCN(C)C[C@@H](c2cc1OC)c3ccccc3	Trepipam maleate	4
NCGC00181354-01	O=C(OC(C(C)=C(C3=C2CC[C@](CCC[C@H](C)CCC[C@H](C)CCCC(C)C)(C)O3)C)=C2C)/C=C(C)/C=C/C=C(C)/C=C/C1=C(C)CCCC(C)1C	Tretinoin tocoferil	4
NCGC00168258-01	ClC4=C(C=CC=C4)C2=NCC1=NN=C(C)N1C3=C2C=C(Cl)C=C3	Triazolam	4
NCGC00091202-01	ClC(=CCl)Cl	Trichloroethylene	4
NCGC00016431-01	O=C(C)Oc1cc(ccc1C(=O)O)C(F)(F)F	Triflusal	4
NCGC00094393-02	OC(C2=CC=CC=C2)(C3CCCCC3)CCN1CCCCC1.Cl	Trihexyphenidyl hydrochloride	4
NCGC00160374-01	CC12C(C)(C)C(CC2)C[N+](CCC[N+](C)(C)C)(C)C1.O=S([O-])(OC)=O.O=S([O-])(OC)=O	Trimethidinium methyl sulfate	4
NCGC00159396-02	C2OCCN(C(=O)C1=CC(OC)=C(OC)C(OC)=C1)C2	Trimetozine	4
NCGC00016643-01	C1(=O)C=C(C)C2=C(O1)C(C)=C3C(=C2)C=C(C)O3	Trioxsalen	4
NCGC00164636-01	O=C(O)C1=CC2=C(C=CC=C2)C(CC3=C(O)C(C(O)=O)=CC4=C3C=CC=C4)=C1O.O=C([C@H](NC([C@@H](NC([C@@H](NC([C@@H](NC([C@@H](N[C@]([C@@H](N%11)CCC%11=O)=O)CC%10=CNC=N%10)=O)CC8=CNC9=CC=CC=C89)=O)CO)=O)CC7=CC=C(C=C7)O)=O)CC5=CNC6=CC=CC=C56)N[C@H](C(N[C@H](C(N%12CCC[C@@H]%12[C@@](NCC(N)=O)=O)=O)CCCNC(N)=N)=O)CC(C)C	Triptorelin pamoate	4
NCGC00091012-01	OCCOC1=CC=C(C(CC(C)(C)C)(C)C)C=C1	Triton X-100	4
NCGC00016981-01	CC(=O)O[C@@H]4[C@H](C[C@@H](C)O[C@H]4O[C@@H]3[C@@H](C)[C@H](O[C@H]1C[C@H](OC)[C@@H](OC(C)=O)[C@H](C)O1)[C@@H](C)C(=O)O[C@H](C)[C@H](C)[C@H](OC(C)=O)[C@@H](C)C(=O)[C@@]2(CO2)C[C@@H]3C)N(C)C	Troleandomycin	4
NCGC00094509-01	O=C(C1=CNC2=C1C=CC=C2)O[C@H]3C[C@@H]([N+]4(C)C)CC[C@@H]4C3.[I-]	Tropisetron methyliodide	4
NCGC00167438-01	[H][C@]1(CC3)C[C@@H](OC(C(C5=CC=CC=C5)(O)C4=CC=CC=C4)=O)C[C@]3([H])[N@+]21CCCC2.[Cl-]	Trospium chloride	4
NCGC00095147-01	OCCOc1ccc(cc1OCCO)C=4Oc5cc(OCCO)cc(O)c5C(=O)C=4O[C@H]3O[C@@H](CO[C@H]2O[C@H](C)[C@@H](O)[C@H](O)[C@@H]2O)[C@H](O)[C@@H](O)[C@@H]3O	Troxerutin	4
NCGC00160575-01	N(CCCl)(CCCl)C1=CNC(=O)NC1=O	Uracil mustard	4
NCGC00094502-01	Cl.COc3ccccc3N2CCN(CCCNC1=CC(=O)N(C)C(=O)N1C)CC2	Urapidil hydrochloride	4
NCGC00181046-01		Uricase from Bacillus fastidiosus	4
NCGC00016580-01	Cl.O=C(O)[C@@H]%10NC(=O)[C@H]2NC(=O)[C@H](NC(=O)[C@@H]6NC(=O)[C@H](CC(N)=O)NC(=O)[C@H](NC(=O)[C@@H](CC(C)C)NC)[C@H](O)c7ccc(Oc5cc6cc(Oc1ccc(cc1Cl)[C@H]2O)c5O[C@@H]4O[C@H](CO)[C@@H](O)[C@H](O)[C@H]4O[C@H]3C[C@](C)(N)C(O)[C@H](C)O3)c(Cl)c7)c8ccc(O)c(c8)c9c(O)cc(O)cc9%10	Vancomycin hydrochloride	4
NCGC00160361-01	OC1=CC=C(C(N2CCOCC2)=S)C=C1OC	Vanitiolide	4
NCGC00025325-02	Cl.O=C(O)CC\C=C/CC[C@@H]3[C@H]([C@@H](O)C[C@@H]3OCc1ccc(cc1)c2ccccc2)N4CCCCC4	Vapiprost hydrochloride	4
NCGC00167467-01	O=C(C)O[C@@H]([C@H]4[N@@+]6(CCCCC6)C)[C@](CC5)(C)[C@](C4)([H])[C@@]3([H])[C@@]5([H])[C@@]2(C)C[C@@H]([C@@H](OC(C)=O)C[C@@]([H])2CC3)N1CCCCC1.[Br-]	Vecuronium bromide	4
NCGC00094824-01	O[C@@](C5)(C(OC)=O)N(C4=C3C=CC=C4)C1=C3CCN2[C@]([H])1[C@@]5(CC)CCC2	Vincamine	4
NCGC00018204-09	n\24c1c(CCN3[C@H]1[C@](/C=C/2C(=O)OCC)(CCC3)CC)c5c4cccc5	Vinpocetine	4
NCGC00160671-01	NC(N1)=N[C@@H](O)C[C@]1([H])[C@](C2=O)([H])NC(/C(NC([C@H](CO)NC([C@H](CO)NC([C@@H](NC(C[C@@H](N)CCCN)=O)CN2)=O)=O)=O)=C/NC(N)=O)=O.O=S(O)(O)=O	Viomycin sulfate	4
NCGC00181117-01	O=C([C@@H](N(C)[C@]([C@H](CCC4)N4C([C@@H](CC)N5)=O)=O)CC2=CC=CC=C2)N(CCC1=O)C(C1)C(N[C@H](C(OC(C)[C@H](NC(C6=NC=CC=C6O)=O)C5=O)=O)C3=CC=CC=C3)=O	Virginiamycin S1	4
NCGC00016695-01	C/C(C)=C\CCC(\C)=C\CCC(\C)=C\CCC(\C)=C\CC2=C(C)C(=O)c1ccccc1C2=O	Vitamin K2	4
NCGC00160459-01	O=C(NC2=C(C=CC=C2C)C)NC1=CCCN1C	Xilobam	4
NCGC00017100-01	O.O[C@H]1CC[C@H]2CN3CCC4=C(NC5=C4C=CC=C5)[C@@H]3C[C@@H]2[C@H]1C(O)=O	Yohimbic acid monohydrate	4
NCGC00094515-01	BrC(C=C1)=CC=C1/C(C2=CN=CC=C2)=C/CN(C)C.Cl.Cl.O	Zimeldine dihydrochloride hydrate	4
NCGC00164565-01	C1=CC=C5C(=C1)SN=C5N4CCN(CCC2=C(Cl)C=C3C(=C2)CC(=O)N3)CC4	Ziprasidone	4
NCGC00167455-01	O=C(SC[C@@H](C(N(C3)[C@@H](C[C@@H]3SC2=CC=CC=C2)[C@@](O)=O)=O)C)C1=CC=CC=C1	Zofenopril	4
NCGC00094486-01	O=C(O)/C=C\C(=O)O.O=C(O)/C=C\C(=O)O.c1cccc2sc(nc12)NCCCOc4cc(CN3CCCCC3)ccc4	Zolantidine dimaleate	4
NCGC00160552-01	OC[C@H]1O[C@H](O[C@@]2(CO)O[C@@H](O)[C@H](O)[C@@H]2O)[C@H](O)[C@@H](O)[C@@H]1O	alpha-L-Lyxo-hex-5-ulofuranosyl alpha-D-glucopyranoside	4
NCGC00016461-01	O=C1C=C[C@]2(C)CC[C@H]3[C@H](C)C(=O)O[C@@H]3C2=C1C	alpha-Santonin	4
NCGC00095716-01	CC(C)[C@H](CC)CC[C@@H](C)[C@H]3CC[C@H]2[C@@H]4C\C=C1\C[C@@H](O)CC[C@]1(C)[C@H]4CC[C@@]23C	beta-Sitosterol	4
NCGC00181040-01	CCCC1NCCCC1	dl-Coniine	4
NCGC00095254-04	C1(=C(C)C2OC(CCC=2C(=C1OC(=O)C)C)(CCCC(CCCC(CCCC(C)C)C)C)C)C	dl-alpha-Tocopheryl acetate	4
NCGC00016351-01	OC(C1=CC=C(O)C=C1)CNC	p-Synephrine	4
NCGC00166329-01	OC[C@H](COP(O)(O)=O)O.NC1CCCCC1.NC2CCCCC2	sn-Glycerol 3-phosphate bis(cyclohexylammonium)	4
NCGC00016362-01	C1(NCCCC)=CC=C(C(=O)OCCOCCOCCOCCOCCOCCOCCOCCOCCOC)C=C1	Benzonatate	4	0.0003	-7.0692
NCGC00016617-01	Cl.COc1cc(ccc1OC)C(=O)OCCCCN(CC)C(C)Cc2ccc(OC)cc2	Mebeverine hydrochloride	4	0.0003	3
NCGC00016277-01	[O-][N+](C1=CN=C(N2CCNC2=O)S1)=O	Niridazole	4	0.0003	-1
NCGC00016984-01	CCC(=O)OCC(=O)[C@@]4(OC(=O)CC)[C@H](C)C[C@@H]3[C@]4(C)C[C@H](O)[C@H]2[C@H]3[C@H](Cl)CC1=CC(=O)C=C[C@@]12C	Alclometasone dipropionate	4	0.0004	1
NCGC00016413-01	CC(=O)[C@H]2CC[C@H]3[C@@H]4\C=C/C1=C/C(=O)CC[C@@]1(C)[C@@H]4CC[C@]23C	Dydrogesterone	4	0.0004	-5.8042
NCGC00017041-01	Oc1ccc(O)cc1S(O)(=O)=O.CCNCC	Ethamsylate	4	0.0004	-0.3214
NCGC00016660-01	OC(=O)Cc1ccc(cc1)c2ccccc2	Felbinac	4	0.0004	-1
NCGC00017116-01	O.O.[Ca++].C[C@H](C([O-])=O)C1=CC(OC2=CC=CC=C2)=CC=C1.C[C@H](C([O-])=O)C1=CC(OC2=CC=CC=C2)=CC=C1	Fenoprofen calcium	4	0.0004	-0.262
NCGC00016983-01	OCC(=O)[C@@]54OC(C)(C)O[C@@H]5CC3C2C[C@H](F)C1=CC(=O)C=C[C@]1(C)C2[C@@H](O)C[C@@]34C	Flunisolide	4	0.0004	-1
NCGC00016939-01	Cl.Fc1ccc(cc1)[C@@]2(CC[C@H](CC2)N3CC[C@@]([C@H](C)C3)(c4ccccc4)C(=O)O)C#N	Levocabastine hydrochloride	4	0.0004	-2.1023
NCGC00016273-01	N/1C(N(\C=C\1)C)=S	Methimazole	4	0.0004	-0.7504
NCGC00015649-02	ClC1=C(NC2=NCCN2)C(OC)=NC(C)=N1	Moxonidine	4	0.0004	0.5869
NCGC00016755-01	C1(N(=O)=O)=C(CO)C=C2C(=C1)NC(CNC(C)C)CC2	Oxamniquine	4	0.0004	-1.1619
NCGC00095832-01	O[C@H]([C@@H](O)[C@H]2O)C1(O[C@@H]2[C@@H](CO)N)O[C@@H]([C@H]3O1)[C@@H](O[C@H](CO)[C@@H]3O)O[C@H]([C@@H](O)[C@H](N)C4)[C@H](O)[C@H]4NC	Hygromycin B	4	0.0005	1.5
NCGC00090918-04	OC1=CC=C(CCCCCCC(C)C)C=C1	4-Nonylphenol, branched	4	0.0006	0.4604
NCGC00017246-02	C=C(C)[C@@H]1[C@H]2OC(=O)[C@@H]1[C@]3(O)C[C@H]5O[C@@]45C(=O)O[C@H]2[C@]34C.CC(C)(O)[C@@H]1[C@H]2OC(=O)[C@@H]1[C@]3(O)C[C@H]5O[C@@]45C(=O)O[C@H]2[C@]34C	Picrotoxin	4	0.0006	-1.1335
NCGC00094285-01	Cl.CCCN1CCC[C@@H](C1)c2cccc(O)c2	R-3-PPP hydrochloride	4	0.0006	-1.5
NCGC00016367-01	OC(CCC(NC1=CC=C(S(=O)(NC2=NC=CS2)=O)C=C1)=O)=O	Succinylsulfathiazole	4	0.0006	-3.0423
NCGC00016530-01	N(S(=O)(=O)C1=CC=C(N)C=C1)C2=NC=C(OC)C=N2	Sulfameter	4	0.0006	-1.6856
NCGC00015996-02	O=S(C1=CC=C(C(C(NCCN(CC)CC)=O)=C1)OC)(C)=O.Cl	Tiapride hydrochloride	4	0.0006	-1.5768
NCGC00015215-02	O[C@H]1[C@@H]([C@]2=CC(O)=C(O)C=C2)OC3=C(C(O)=CC(O)=C3)C1	(-)-Epicatechin	4	0.0007	-0.502
NCGC00159375-02	NC1=CC=C(C=C1)N	1,4-Benzenediamine	4	0.0007	-0.0469
NCGC00160450-01	O=C(O)Cc1ccc(cc1)NC(C)=O	4-Acetylaminophenylacetic acid	4	0.0007	-0.5
NCGC00094917-01	Oc2ccccc2C(=O)Oc1ccc(NC(C)=O)cc1	Acetaminosalol	4	0.0007	-1.2705
NCGC00094935-01	O=C(C)N[C@@H](CC(C)C)C(=O)O	Acetyl-L-leucine	4	0.0007	-0.5
NCGC00166216-01	CCCCCC(C=O)=CC1=CC=CC=C1	Amyl cinnamal	4	0.0007	4
NCGC00091330-01	O=C1c2c(O)cccc2Cc3cccc(O)c13	Anthralin	4	0.0007	2
NCGC00091175-01	NC1=C(C=CC=C1)C(=O)O	Anthranilic acid	4	0.0007	1.5
NCGC00166263-01	S=[Sb](S[Sb](=S)=S)=S	Antimony(V) sulfide	4	0.0007	-1
NCGC00017333-03	O=C(O[C@@H]2C[C@H](CC3)N(C)[C@H]3C2)C(CO)C1=CC=CC=C1	Atropine	4	0.0007	-3.6411
NCGC00167532-01	FC(C=C(C3=C4OC)C(C(C(O)=O)=CN3C2CC2)=O)=C4N1CCCC(C1)NC	Balofloxacin	4	0.0007	-1.5
NCGC00166077-01	S=C=NC1=CC=C(N=C=S)C=C1	Bitoscanate	4	0.0007	-0.5
NCGC00023654-04	O=C([C@H](C)CS)N(CCC1)[C@@H]1[C@@](O)=O	Captopril	4	0.0007	3
NCGC00095156-01	[O-][N+]1=C(/C=N/NC(OC)=O)C=[N+]([O-])C2=C1C=CC=C2	Carbadox	4	0.0007	-1
NCGC00160563-01	O=C(OCC)NC(O)C(Cl)(Cl)Cl	Carbocloral	4	0.0007	-0.5008
NCGC00015204-05	N(C(=O)NCCCl)(N=O)CCCl	Carmustine	4	0.0007	-0.3566
NCGC00017093-01	[Na+].[O-]C(=O)C=2N3C(=O)[C@@H](NC(=O)CSc1ccncc1)[C@H]3SCC=2COC(C)=O	Cephapirin sodium	4	0.0007	0
NCGC00090794-01	ClC(Cl)Cl	Chloroform	4	0.0007	-0.5007
NCGC00024589-02	N#Cc1cc(ccc1N)C(O)CNC(C)C	Cimaterol	4	0.0007	-4.8287
NCGC00090681-04	O=C1[C@@](CC2)(C)[C@@](C)(C)[C@H]2C1	D-Camphor	4	0.0007	0.4593
NCGC00159355-02	O=[C@](COC(C(C)(C)C)=O)[C@@H]2[C@](CC1)(C)[C@](CC2)([H])[C@@](CC4)([H])[C@@]1([H])[C@](CC3)(C)C4=CC3=O	Desoxycorticosterone pivalate	4	0.0007	-1
NCGC00017082-02	[O-]C(CC2=C(C=CC=C2)NC(C(Cl)=CC=C1)=C1Cl)=O.[Na+]	Diclofenac sodium	4	0.0007	-0.3813
NCGC00094136-01	C[C@@]1(C(C=CC=C4)=C4C3)N[C@H]3C2=C1C=CC=C2.O=C(O)/C=C\C(O)=O	Dizocilpine maleate	4	0.0007	0.5
NCGC00095280-01	[O-]C(C1=C[C@H](O)[C@@H](OS(O)(=O)=O)[C@H](O[C@@H]2[C@@H](COS(=O)(O)=O)O[C@H](O[C@@H]3C(C([O-])=O)C[C@@H](O[C@@H]4[C@@H](COS(O)(=O)=O)O[C@H](OC5C(C([O-])=O)O[C@@H](OC6[C@@H]7O[C@@H](OC7)[C@H](NS([O-])(=O)=O)[C@H]6O)[C@H](O)[C@H]5O)[C@H](NS(O)(=O)=O)[C@H]4C)[C@H](O)[C@H]3O)[C@H](NC(C)=O)[C@H]2O)O1)=O.[Na+].[Na+].[Na+].[Na+]	Enoxaparin sodium	4	0.0007	2
NCGC00016497-05	NC(=S)C1=CC(=NC=C1)CC	Ethionamide	4	0.0007	-1
NCGC00166242-01	O=NOCC	Ethyl nitrite	4	0.0007	-1.8593
NCGC00164578-01	ClC1=CN=C(C3=CN=C(C)C=C3)C(C2=CC=C(S(=O)(C)=O)C=C2)=C1	Etoricoxib	4	0.0007	0
NCGC00094817-01	O=C(CC)c1c(O)cc(O)cc1O	Flopropione	4	0.0007	0
NCGC00159347-02	[O-]C1=CC5=C(C3(C4=C(O5)C=C(C=C4)[O-])C2=C(C(O3)=O)C=CC=C2)C=C1.[Na+].[Na+]	Fluorescein sodium	4	0.0007	-2.022
NCGC00016943-01	O=C(SCF)[C@@]4(OC(=O)CC)[C@H](C)C[C@H]3C2C[C@H](F)C1=CC(=O)C=C[C@]1(C)[C@@]2(F)[C@@H](O)C[C@@]34C	Fluticasone propionate	4	0.0007	-0.1216
NCGC00164546-01	O=C(O)C(N12)=[C@@]([C@@H]3OCCC3)S[C@]1([H])[C@]([C@@H](C)O)([H])C2=O	Fropenem	4	0.0007	-1.4387
NCGC00015426-04	O=C1N(C)C(N(CC3=CC=CO3)C2=C1NC(C)=N2)=O	Furafylline	4	0.0007	0
NCGC00091328-01	O=CC1=CC=CO1	Furfural	4	0.0007	-2
NCGC00159430-02	C2(=O)C(C)(C1CCCCC=1)C(=O)N=C(O)N2C	Hexobarbital	4	0.0007	1
NCGC00160591-01	O=C(C1=CN=CC=C1)OCCCCCC	Hexyl nicotinate	4	0.0007	0.5
NCGC00095622-01	O=C1NC=NC2=C1NC=N2	Hypoxanthine	4	0.0007	-1.5
NCGC00160451-01	O=C(O)CC1=CC=C(CC(C)C)C=C1	Ibufenac	4	0.0007	-1
NCGC00159480-02	C2CCCC(NC)(C1=C(Cl)C=CC=C1)C2=O	Ketamine	4	0.0007	-0.5
NCGC00159341-04	[C@@H]1(O[C@H](CS1)N\2C(\N=C(/C=C/2)N)=O)CO	Lamivudine	4	0.0007	3
NCGC00167491-01	NC3=C(C2=CC=C3)CN(C2=O)C1CCC(NC1=O)=O	Lenalidomide	4	0.0007	-2.0287
NCGC00024853-05	NS(C1=CC(C(NC[C@@H]2CCCN2CC)=O)=C(OC)C=C1)(=O)=O	Levosulpiride	4	0.0007	0.5
NCGC00091058-04	O=C(O)CCCCCCC\C=C/C\C=C/C\C=C/CC	Linolenic acid	4	0.0007	-1
NCGC00094902-01	Cl.Cl.CC1=CC(=NN=C1NCCN2CCOCC2)C3=CC=CC=C3	MINAPRINE HYDROCHLORIDE	4	0.0007	-1.2166
NCGC00015741-06	OC1=C(O)C=CC(C[C@@H](C)[C@@H](C)CC2=CC=C(O)C(O)=C2)=C1	Masoprocol	4	0.0007	-7.1212
NCGC00164480-01	O=C(NC)NC(O)C(Cl)(Cl)Cl	Mecloralurea	4	0.0007	-1.3549
NCGC00014529-01	C1=CC=C3C(=C1)N(CCC2CCCCN2C)C4=C(S3)C=CC(S(=O)C)=C4	Mesoridazine	4	0.0007	-1.5
NCGC00163597-02	O=C(O)[C@](N)(CO)[C@@H](O)[C@H](O)C/C=C/CCCCCCC(CCCCCC)=O	Myriocin	4	0.0007	1
NCGC00094434-01	Cl.Cc1ccc(cc1)S(=O)(=O)N[C@H](CCCCN)C(=O)CCl	N-alpha-p-Tosyl-L-lysine chloromethyl ketone hydrochloride	4	0.0007	0
NCGC00159403-02	CCCCCCCCCC(=O)O[C@H]2CC[C@H]3[C@@H]4CC\C1=C\C(=O)CC[C@@H]1[C@H]4CC[C@]23C	Nandrolone decanoate	4	0.0007	-0.5
NCGC00094738-01	[C@@]42([C@H]([C@@H]1CCC=3[C@@H]([C@H]1CC2)CCC(C=3)=O)CC[C@]4(C#C)O)C	Norethindrone	4	0.0007	1.2625
NCGC00091596-02	CCCCCCCCCCCCCCCCCC(O)=O	Octadecanoic acid	4	0.0007	-0.5
NCGC00160580-01	O=C(NC2=CC=C(O)C=C2)C1=CC=CC=C1O	Osalmid	4	0.0007	-2.5557
NCGC00091430-01	O=C3C[C@@H]4CC[C@@H]1[C@H](CC[C@]2(C)[C@@](C)(O)CC[C@@H]12)[C@@]4(C)C\C3=C\O	Oxymetholone	4	0.0007	2
NCGC00160646-01	CN1CCN(C4=CC3=C(N=N4)OC2=CC=CC=C2N3C)CC1	Pipofezine	4	0.0007	-0.5
NCGC00094306-02	C1=CC=C2C(=C1)C(C(=O)OCC[N+](C)(C(C)C)C(C)C)C3=C(O2)C=CC=C3.[Br-]	Propantheline bromide	4	0.0007	-1
NCGC00142580-03	O=CC1=C(CO)C=NC(C)=C1O	Pyridoxal	4	0.0007	-0.0937
NCGC00160439-01	O=C(CN2CCCC2)NC1=C(C)C=CC=C1C	Pyrrocaine	4	0.0007	-0.4291
NCGC00094811-01	O=C(C2=C(C)C=C(CC([O-])=O)N2C)C1=CC=C(Cl)C=C1.[Na+]	Sodium zomepirac	4	0.0007	-0.5
NCGC00018242-04	Nc1ccc(cc1)S(=O)(=O)NC(C)=O	Sulfacetamide	4	0.0007	0.0814
NCGC00164632-01	C/14=C(/C[C@H]([C@H]2[C@H]3[C@](CC[C@H]\12)([C@@](C#C)(O)CC3)C)C)CC(CC4)=O	Tibolone	4	0.0007	1.5
NCGC00181025-01	O=[C@](OCC2=C(F)C(F)=CC(F)=C2F)[C@H]1C(C)(C)[C@@H]1/C=C(Cl)/Cl	Transfluthrin	4	0.0007	-2.9692
NCGC00159417-02	Clc2cc(Cl)ccc2Oc1ccc(Cl)cc1O	Triclosan	4	0.0007	0.5
NCGC00093685-01	Cl.N[C@H](Cc1ccccc1)[C@H](O)C(=O)N[C@H](CC(C)C)C(=O)O	Ubenimex hydrochloride	4	0.0007	-1.8465
NCGC00016087-06	O=C(O)CCC(N)C=C	Vigabatrin	4	0.0007	0.328
NCGC00016688-02	OC2=C(C)C1=C(C(C)=C2C)O[C@@](CCC[C@H](C)CCC[C@H](C)CCCC(C)C)(C)CC1	Vitamin E	4	0.0007	-2.4908
NCGC00037064-02	Oc1cc(O)cc2CCCCC[C@@H](O)CCC[C@H](C)OC(=O)c12	Zearalanol	4	0.0007	-2
NCGC00013225-01	O=C(C(CCC(O)=O)=O)O	alpha-Ketoglutaric acid	4	0.0007	0.5
NCGC00165714-02	O=S(C(C2=CC=CC=C2)C1=CC=CC=C1)CC(NO)=O	Adrafinil	4	0.0008	-2
NCGC00167487-01	O=S(=O)(C[C@](C)(O)C(=O)Nc1ccc(C#N)c(c1)C(F)(F)F)c2ccc(F)cc2	Bicalutamide	4	0.0008	-3.1393
NCGC00167544-01	OC(C(N2N=C(C=CC=C5)C5=N2)=CC(C(C)(C)CC(C)(C)C)=C1)=C1CC(C=C(C(C)(C)CC(C)(C)C)C=C3N4N=C(C=CC=C6)C6=N4)=C3O	Bisoctrizole	4	0.0008	0
NCGC00016340-01	C2(C1C(=O)N(CC)C(=O)N1)=CC=CC=C2	Ethotoin	4	0.0008	-0.9229
NCGC00016495-01	O=C(C2=CC=CC=C2)OC(C)CNC1CCCCC1.Cl	Hexylcaine hydrochloride	4	0.0008	0.1605
NCGC00016720-01	CC(CN(C(C)=O)C1=C(I)C=C(I)C(N)=C1I)C(O)=O	Iocetamic acid	4	0.0008	-2.307
NCGC00164587-01	N[C@H]1C[C@@H](NC(C(CN)O)=O)[C@H](O[C@H]3OC[C@@](O)(C)[C@H](NC)[C@H]3O)[C@@H](O)[C@@H]1O[C@@H]2[C@H](O)[C@@H](O)[C@H](O)[C@@H](CN)O2.O=S(O)(O)=O	Isepamicin sulfate	4	0.0008	2
NCGC00017048-01	CN(C)C[C@H](C)[C@@](Cc1ccccc1)(OC(=O)CC)c2ccccc2.O=S(=O)(O)c1ccc2ccccc2c1	Levopropoxyphene napsylate	4	0.0008	1.2405
NCGC00181010-01	FC(F)(F)C1=CC(C(O)CNC(C)(C)C)=CC(Cl)=C1N.Cl	Mabuterol hydrochloride	4	0.0008	-7.7842
NCGC00017010-01	C[N+]2(C)[C@H]1C[C@@H](C[C@@H]2CC1)OC(=O)C(CO)c3ccccc3.[O-][N+]([O-])=O	Methylatropine nitrate	4	0.0008	-1.999
NCGC00095975-01	CNCC1=CC=CC=C1.Cl	N-Methylbenzylamine hydrochloride	4	0.0008	-1.5555
NCGC00016089-05	OC1=C(OC)C=C(CNC(CCCCCCCC)=O)C=C1	Nonivamide	4	0.0008	-7.2951
NCGC00160613-01	O=[C@](O)[C@H](CC1)NC1=O	Pidolic acid	4	0.0008	-0.8983
NCGC00016390-01	O=C(C(C3=CC=CC=C3)C2=CC=CC=C2)OC1CCCN(C1)CC.Cl	Piperidolate hydrochloride	4	0.0008	-3.9651
NCGC00167437-01	Cl.O=C(c2cn(C)c1ccccc12)[C@H]3CC=4N\C=N/C=4CC3	Ramosetron hydrochloride	4	0.0008	-2.6223
NCGC00181141-01	O=C1C(C(C)C(O)=O)(CC3)C(C2)C(C1C(C)C2=O)3C	Santonic acid	4	0.0008	-1
NCGC00016612-01	O=S(=O)(Nc1ncnc(OC)c1OC)c2ccc(N)cc2	Sulfadoxine	4	0.0008	-1.5
NCGC00094412-02	Cl.OC(CNC(C)(C)C)c1ccccc1Cl	Tulobuterol hydrochloride	4	0.0008	-6.1106
NCGC00016936-01	NC1=NC(C(C(N[C@@H]2C(N(S(O)(=O)=O)[C@H]2C)=O)=O)=NOC(C(O)=O)(C)C)=CS1	Aztreonam	4	0.0009	-4.9594
NCGC00164400-01	O[C@@]3(C#C)CC[C@H]2[C@@H]4CC/C1=C/c5oncc5C[C@]1(C)[C@H]4CC[C@@]23C	Danazol	4	0.0009	-1
NCGC00017032-01	N[C@H]1[C@H](O[C@H]2OC[C@@](O)(C)[C@H](NC)[C@H]2O)[C@@H](O)[C@H](O[C@H]3O[C@H]([C@H](C)NC)CC[C@H]3N)[C@@H](N)C1.O=S(O)(O)=O	Gentamicin sulfate	4	0.0009	-1.6619
NCGC00016330-01	[C@@]2\1(\C(=C/C(/C=C/1)=O)[C@H](C[C@@H]4[C@@H]2[C@H](C[C@@]3([C@](C(=O)CO)(O)CC[C@H]34)C)O)C)C	Methylprednisolone	4	0.0009	0.2339
NCGC00016561-01	Cl.Cl.CC[C@@H](CO)NCCN[C@H](CO)CC	Meticrane	4	0.0009	-4.1616
NCGC00167578-01	O=[C@@]([O-])[C@@H](CC3=CC=CC=C3)CC(N1C[C@@]2([H])[C@@](CCCC2)([H])C1)=O.O=[C@@]([O-])[C@@H](CC6=CC=CC=C6)CC(N4C[C@@]5([H])[C@@](CCCC5)([H])C4)=O.O.O.[Ca+2]	Mitiglinide calcium dihydrate	4	0.0009	1
NCGC00159367-03	C1(C)OC(C)OC(C)O1	Paraldehyde	4	0.0009	4
NCGC00016505-01	O=C(OCCN(CC)CC)C1=CC=C(N)C=C1OCCC.Cl	Propoxycaine hydrochloride	4	0.0009	0.5468
NCGC00016955-01	N1([C@@H](C[C@H]2[C@@H]1CCC2)C(=O)O)C([C@@H](N[C@H](C(=O)OCC)CCc3ccccc3)C)=O	Ramipril	4	0.0009	-1.0184
NCGC00016669-01	O=C([C@H]([C@]4=CC=CC=C4)CO)O[C@@H]1C[C@@H]3[C@@H]2[C@@H](O2)[C@@H]([N@+]([O-])3C)C1.Br	Scopolamine N-oxide hydrobromide	4	0.0009	-3.0398
NCGC00016714-01	OC[C@@H](NC(C(Cl)Cl)=O)[C@H](O)C1=CC=C(S(=O)(C)=O)C=C1	Thiamphenicol	4	0.0009	-1.2068
NCGC00092334-01	Cl.COc1ccc(cc1OC)CCN(C)CCCN2CCc3cc(OC)c(OC)cc3CC2=O	Zatebradine hydrochloride	4	0.0009	-2.5151
NCGC00016395-01	Cl.CN3CCC(OC(c1ccccc1)c2ccccc2)CC3	Diphenylpyraline hydrochloride	4	0.001	-3.5181
NCGC00016433-01	F[C@@]([C@](C=C3)(C)C4=CC3=O)([C@](CC4)([H])[C@@]([H])1CC2)[C@@H](O)C[C@]1(C)[C@@]2(O)C(COC(C)=O)=O	Isoflupredone acetate	4	0.001	7
NCGC00016403-01	NS(C1=CC=C(CN)C=C1)(=O)=O.Cl	Mafenide hydrochloride	4	0.001	-3.3886
NCGC00016620-01	O=C(CN)NCC(O)C1=CC(OC)=CC=C1OC.Cl	Midodrine hydrochloride	4	0.001	2
NCGC00016382-01	CN(C(=O)CN(CCO)CC(=O)N(C)C(C)(C)Cc1ccccc1)C(C)(C)Cc2ccccc2	Oxethazaine	4	0.001	-3.2189
NCGC00016389-01	O=C(N(C3=CC=CC=C3)N(C2=CC=C(C=C2)O)C1=O)C1CCCC	Oxyphenbutazone	4	0.001	-0.2328
NCGC00016697-01	Cl.Cl.COc2ccc(CN1CCNCC1)c(OC)c2OC	Trimetazidine dihydrochloride	4	0.001	-4.0375
NCGC00016288-01	O=C(CC1(C)CC)NC(C1)=O	Bemegride	4	0.0011	-1.7322
NCGC00016949-01	O=C(O)COCCN2CCN(CC2)C(C3=CC=CC=C3)C1=CC=C(Cl)C=C1.Cl.Cl	Cetirizine dihydrochloride	4	0.0011	-1.4229
NCGC00091861-01	CN(N=NC1=C(C(N)=O)NC=N1)C	Dacarbazine	4	0.0011	-0.7373
NCGC00181304-01	O=C1N=C(N)C2N1C2	Imexon	4	0.0011	-2.3178
NCGC00016801-01	O=C2C1=C(CCC2)C(OC[C@@H](O)CNC(C)(C)C)=CC=C1.Cl	Levobunolol hydrochloride	4	0.0011	0.9686
NCGC00016564-01	N=C(N(C)C)NC(N)=N.Cl	Metformin hydrochloride	4	0.0011	0.5
NCGC00017096-01	Cc2ccsc2\C=C\C1=NCCCN1C.O=C(O)[C@@H](O)[C@H](O)C(=O)O	Morantel tartrate	4	0.0011	-0.5
NCGC00167980-01	C1=CN=C2C(=C1)CC3=C(O2)C=CC(C(C)C(=O)O)=C3	Pranoprofen	4	0.0011	0.5
NCGC00090965-03	C(C1=CC=C(C=C1)O)(=O)OCCC	Propylparaben	4	0.0011	0.5175
NCGC00016942-01	O=C(O[C@H](CC)[C@](O)(C)[C@H](O)[C@@H](C)C2=NOCOCCOC)[C@H](C)[C@@H](O[C@H]3C[C@](OC)(C)[C@@H](O)[C@H](C)O3)[C@H](C)[C@H]([C@@](O)(C)C[C@H]2C)O[C@H]1[C@H](O)[C@@H](N(C)C)C[C@@H](C)O1	Roxithromycin	4	0.0011	0.3749
NCGC00016408-01	S(=O)(=O)(Nc1ccccn1)c2ccc(N)cc2	Sulfapyridine	4	0.0011	3
NCGC00090961-02	CCCCO	1-Butanol	4	0.0012	0.047
NCGC00094983-01	OC(C[N+](C)(C)C)=O.[Cl-]	Betaine hydrochloride	4	0.0012	-1
NCGC00015234-11	C1=CC=C2C(=C1)N(C(N)=O)C3=C(C=C2)C=CC=C3	Carbamazepine	4	0.0012	-1
NCGC00095117-01	CN(C)[C@H]3C[C@@H](C)O[C@@H](O[C@@H]2C(C)[C@H](O[C@H]1C[C@@](C)(OC)[C@@H](O)[C@H](C)O1)[C@@H](C)C(=O)O[C@H](CC)[C@@](C)(O)[C@H](O)[C@@H](C)C(=O)[C@H](C)C[C@@]2(C)OC)[C@@H]3O	Clarithromycin	4	0.0012	-1.889
NCGC00091389-01	IC(I)I	Iodoform	4	0.0012	1
NCGC00164594-01	O=[C@@](OCCl)[C@](CC2)(OC(OCC)=O)[C@]1(C)[C@]2([H])[C@@](CCC3=CC4=O)([H])[C@]([C@](C)3C=C4)([H])[C@@H](O)C1	Loteprednol etabonate	4	0.0012	1.3096
NCGC00163242-01	OC(C(OC)=CC4=C3[C@@H](C5)[N+](C)(C)CC4)=C3OC(C=C7)=CC=C7C[C@@H]1N(C)CCC6=C1C=C(C(OC)=C6)OC2=C(O)C=CC5=C2.[Cl-].Cl	(+)-Tubocurarine chloride hydrochloride	4	0.0013	1
NCGC00017101-01	[Na+].CN1N=NN=C1SCC1=C(N2[C@H](SC1)[C@H](NC(=O)[C@H](O)C1=CC=CC=C1)C2=O)C([O-])=O	Cefamandole sodium	4	0.0013	-2.4998
NCGC00163335-01	N[C@@H](C(O)=O)CC(C)C	D-Leucine	4	0.0013	-2.4202
NCGC00166308-01	FC(C=C(C3=C4)C(C(C(O)=O)=CN3C2=CC=C(C=C2)F)=O)=C4N(CC1)CCN1C.Cl	Difloxacin hydrochloride	4	0.0013	-0.0339
NCGC00164549-01	O=S(NC(C=C2)=CC=C2CCN(C)CCOC(C=C1)=CC=C1NS(=O)(C)=O)(C)=O	Dofetilide	4	0.0013	-1.4075
NCGC00094670-01	CN(C)[C@H]3C[C@@H](C)O[C@@H](O[C@@H]2[C@@H](C)[C@H](O[C@H]1C[C@@](C)(OC)[C@@H](O)[C@H](C)O1)[C@@H](C)C(=O)O[C@H](CC)[C@@](C)(O)[C@H](O)[C@@H](C)C(=O)[C@H](C)C[C@@]2(C)O)[C@@H]3O	Erythromycin	4	0.0013	-1.9798
NCGC00095053-01	O=C(CC(O)CC3=O)OC(C(C)CCC(O)CC(C(C=C4)=CC=C4NC)=O)C(C)/C=C/C=C/C=C/C=C/C=C/C=C/C=C/C(CC2C(C(OC)=O)C(O)CC(CC(O)CC(O)CC(O)CC(O)C3)(O)O2)O[C@H]1[C@@H](O)[C@@H](N)[C@H](O)[C@@H](C)O1	Mepartricin	4	0.0013	-1.1662
NCGC00014313-01	O=C2N1[C@]([C@@]([H])2NC(CC3=CC=CC=C3)=O)([H])SC(C)(C)[C@@H]1[C@@]([O-])=O.[K+]	Penicillin G potassium	4	0.0013	-0.5
NCGC00016521-01	N1(C)C(=O)N(C)C2=C(C1=O)N(CC(C)O)C=N2	Proxyphylline	4	0.0013	-1.9625
NCGC00016315-02	O=C(NC=C1)C(CC)(CC)C1=O	Pyrithyldione	4	0.0013	-2.549
NCGC00167577-01	O=C(C(C)(C)C)OC1=CC=C(S(NC2=CC=CC=C2C(NCC([O-])=O)=O)(=O)=O)C=C1.O.O.O.O.[Na+]	Sivelestat sodium tetrahydrate	4	0.0013	-1.3541
NCGC00016837-01	Cl.N[C@H](c1ccccc1)C(=O)N[C@@H]3C(=O)N2[C@@H](C(=O)OC(C)OC(=O)OCC)C(C)(C)S[C@@H]23	Bacampicillin hydrochloride	4	0.0014	-1.4293
NCGC00017146-01	[K+].[O-]C(=O)CC[C@]3(O)CC[C@H]2[C@@H]4C=CC1=CC(=O)CC[C@]1(C)[C@H]4CC[C@@]23C	Canrenoate potassium	4	0.0014	-2.3926
NCGC00017029-01	[Na+].O=C([O-])[C@@H]3N4C(=O)[C@@H](NC(=O)c2c(C)onc2c1ccccc1Cl)[C@H]4SC3(C)C	Cloxacillin sodium	4	0.0014	-4.4514
NCGC00016737-01	Cc1cc(nc(n1)n2nc(C)cc2OC)OC	Epirizole	4	0.0014	-6.6834
NCGC00164401-01	F[C@]1([C@](C)2C=C3)[C@@H](O)C[C@@]([C@]([C@@](CO)=O)(O)[C@H]4C)(C)[C@](C4)([H])[C@@]([H])1CCC2=CC3=O	Betamethasone	4	0.0015	-1
NCGC00016069-09	BrC2=C1N=CC=NC1=CC=C2NC3=NCCN3	Brimonidine	4	0.0015	-1.7441
NCGC00159332-02	O=C1N(C(C(O)=O)=C(COC(C)=O)CS2)[C@@]2([H])[C@@]([H])1NC(CC3=CC=CS3)=O	Cephalothin	4	0.0015	-1.5
NCGC00166207-01	OC(CN2C1=CC=CC=C1C(C3=CC=CC=C23)=O)=O	Cridanimod	4	0.0015	-1.8677
NCGC00095089-01	N1C=NN(C=1)CC(CN2N=CN=C2)(C3=C(C=C(C=C3)F)F)O	Fluconazole	4	0.0015	1.3694
NCGC00094570-01	ClC(C=C2)=NC=C2CN1/C(NCC1)=N/[N+]([O-])=O	Imidacloprid	4	0.0015	-0.6549
NCGC00159349-02	O=C4C=C2[C@@](CC4)([H])[C@]1([H])[C@](CC2)([H])[C@@](CC3)([H])[C@@](CC1)(CC)[C@]3(O)C#C	Norgestrel	4	0.0015	-1
NCGC00167429-01	O=C1N(N=NC2=C(C(N)=O)N=CN12)C	Temozolomide	4	0.0015	0
NCGC00167536-01	NC1CCN(C2=NC3=C(C(C(C(O)=O)=CN3C4=CC=C(C=C4F)F)=O)C=C2F)C1.O=S(C5=CC=C(C)C=C5)(O)=O	Tosufloxacin toluenesulfonic acid	4	0.0015	1
NCGC00090767-02	OC[C@@H]2[C@H]([C@H](O)[C@@H](O)[C@@H](O[C@@H]4[C@H](O[C@H](O[C@@H]([C@H](O)[C@H]7O)[C@H](O[C@@H]7O[C@@H]6[C@H](O[C@@H]([C@H](O)[C@H]6O)O5)CO)CO)[C@H](O)[C@H]4O)CO)O2)O[C@@H]1[C@H](O)[C@@H](O)[C@H](O[C@H]3O[C@@H]([C@@H]5[C@H](O)[C@H]3O)CO)[C@@H](CO)O1	alpha-Cyclodextrin	4	0.0015	-1.4192
NCGC00016535-01	O[C@@H]1CC(=O)[C@H](CCCCCCC(O)=O)[C@H]1/C=C/[C@@H](O)CCCCC	Alprostadil	4	0.0016	-9.0156
NCGC00016436-01	F[C@@]([C@](C[C@@H]5F)([H])[C@@](C4)([H])[C@@]2(C)[C@@]1([C@](COC(C)=O)=O)[C@]4([H])OC(C)(C)O1)([C@@H](O)C2)[C@](C=C3)(C)C5=CC3=O	Fluocinonide	4	0.0016	5
NCGC00016878-01	C3(S(=O)(=O)N)=C(OC1=CC=CC=C1)C(N2CCCC2)=CC(C(=O)O)=C3	Piretanide	4	0.0016	-2.5089
NCGC00091616-01	NC(=O)C1=C(C=CC=C1)OCC	2-Ethoxybenzamide	4	0.0017	1
NCGC00014486-01	OC[C@@]([C@@](C[C@@H](C4=C(C(C(C2=C(C=CC=C23)OC)=O)=C(C(O)=C4C5)C3=O)O)O[C@H](O1)C[C@@H]([C@@H]([C@@H]1C)O)N)5O)=O.Cl	Adriamycin hydrochloride-DNA complex	4	0.0017	-5.1997
NCGC00164639-01	[As]21O[As]3O[As](O1)O[As](O2)O3	Arsenic trioxide	4	0.0017	-0.4032
NCGC00091108-01	S=C=S	Carbon disulfide	4	0.0017	-0.8035
NCGC00166210-01	N[C@@H]1[C@H]([C@@H]([C@@H](O[C@@H]1O[C@H]2[C@H]([C@H](O[C@H]([C@H]4O)[C@@H]([C@H](C[C@H]4N)N)O[C@H]([C@@H]3N)O[C@@H]([C@H]([C@@H]3O)O)CO)O[C@@H]2CO)O)CN)O)O.O=S(O)(O)=O	Paromomycin sulfate	4	0.0017	0.5
NCGC00166317-01	O=P(OC)(OC)OC(C)=C(Cl)C(N(CC)CC)=O	Phosphamidon	4	0.0017	-3.4396
NCGC00090874-02	CCCC1=CC2=C(C=C1COCCOCCOCCCC)OCO2	Piperonyl butoxide	4	0.0017	-2.1605
NCGC00016589-01	CN1CCN(C(C2=CC=C(C=C2)Cl)C3=CC=CC=C3)CC1.Cl	Chlorcyclizine hydrochloride	4	0.0018	-4.7087
NCGC00016973-01	C3=CC(C#N)=CC=C3C(C1=CC=C(C#N)C=C1)N2N=CN=C2	Letrozole	4	0.0018	-0.4027
NCGC00091183-02	OC1=C(Br)C=C(Br)C=C1Br	2,4,6-Tribromophenol	4	0.0019	-1.1979
NCGC00164526-01	O=C(OCCC(C)C)C(NCCN(CC)CC)C1=CC=CC=C1	Camylofin	4	0.0019	-2.9228
NCGC00015240-06	C1(CSCCNC(NC)=NC#N)=C(C)NC=N1	Cimetidine	4	0.0019	-2.9934
NCGC00090759-01	N[Pt](N)(Cl)Cl	Cisplatin	4	0.0019	-2.0455
NCGC00018143-04	CCN1CCN(CC1)c2cc3N(C=C(C(=O)O)C(=O)c3cc2F)C4CC4	Enrofloxacin	4	0.0019	-0.5
NCGC00095787-01	OC1=NC=NC2=C1N=CN2[C@@H]3O[C@H](CO)[C@@H](O)[C@H]3O	Inosine	4	0.0019	2.5
NCGC00164531-01	N[C@H](C(O)=O)CSSC[C@@H](C(O)=O)N	L-Cystine	4	0.0019	1
NCGC00181148-01	C1(=O)C(CC)(CC)C(=O)NC(=O)N1C	Metharbital	4	0.0019	2
NCGC00093636-03	CC(C)NC[C@@H](O)COc1ccc(cc1)CC(N)=O	R-(+)-Atenolol	4	0.0019	-0.1784
NCGC00092366-02	NC(=O)[C@H]1CCCN1C(=O)[C@H]3N(c2ccc(Cl)cc2[C@@]3(O)c4ccccc4Cl)S(=O)(=O)c5cc(OC)c(OC)cc5	Relcovaptan	4	0.0019	-0.8915
NCGC00090714-01	[Na+].Cc1ccc(cc1C)S([O-])(=O)=O	Sodium xylenesulfonate	4	0.0019	-1.6707
NCGC00094929-01	Cl.CC(CN1CCCCC1)C(=O)c2ccc(C)cc2	Tolperisone hydrochloride	4	0.0019	-1.0507
NCGC00159520-02	O=C1C(N=CN2COCCOC([C@H](C(C)C)N)=O)=C2N=C(N)N1.Cl	Valacyclovir hydrochloride	4	0.0019	-3.5986
NCGC00166227-01	OC(C1=CC=CC=C1C2=CC=C(C(F)(F)F)C=C2)=O	Xenalipin	4	0.0019	0
NCGC00016371-01	C1(S(N)(=O)=O)=CC(Cl)=C(Cl)C(S(N)(=O)=O)=C1	Dichlorphenamide	4	0.002	-0.8073
NCGC00016570-01	O=S(=O)(O)O.CC(C)(NC)Cc1ccccc1.CC(C)(NC)Cc1ccccc1	Mephentermine hemisulfate	4	0.002	-4.9861
NCGC00016492-01	C1(OC)=CC=CC=C1OCC(O)COC(N)=O	Methocarbamol	4	0.002	-6.1622
NCGC00017033-01	[Na+].C/C(C)=C\Cc1cc(ccc1O)C(=O)N\C3=C(/[O-])c4ccc(O[C@@H]2OC(C)(C)[C@H](OC)[C@@H](OC(N)=O)[C@H]2O)c(C)c4OC3=O	Novobiocin sodium	4	0.002	-2.838
NCGC00016572-01	O=S(=O)(Nc1cc(OC)ncn1)c2ccc(N)cc2	Sulfamonomethoxine	4	0.002	-5.2755
NCGC00016255-01	C4=CC=C(N3C(=O)C(CCS(=O)C1=CC=CC=C1)C(=O)N3C2=CC=CC=C2)C=C4	Sulfinpyrazone	4	0.002	-3.5716
NCGC00016879-01	C2=CC=C(C)C=C2NC1=C(S(=O)(=O)NC(=O)NC(C)C)C=NC=C1	Torsemide	4	0.002	-5.4744
NCGC00161622-02	C12C(OC3=C(N=1)C(=CC=C3C)C(N[C@@H]4C(N[C@@H](C(N5[C@@H](CCC5)C(N(CC(N([C@H](C(O[C@H]4C)=O)C(C)C)C)=O)C)=O)=O)C(C)C)=O)=O)=C(C(C(=C2C(N[C@@H]6C(N[C@@H](C(N7[C@@H](CCC7)C(N(CC(N([C@H](C(O[C@H]6C)=O)C(C)C)C)=O)C)=O)=O)C(C)C)=O)=O)N)=O)C	Actinomycin D	4	0.0021	-7.8723
NCGC00095597-01	O=C(OC[C@H]1O)/C1=C/C[C@H](C3=C)[C@@](CC[C@H]2O)(C)[C@@](CC3)([H])[C@]2(C)CO	Andrographolide	4	0.0021	0.8158
NCGC00091493-01	CC=CC1=CC=C(C=C1)OC	Anethole	4	0.0021	-2.3159
NCGC00014617-01	O=S(C1=C2C=C(Cl)C(S(=O)(N)=O)=C1)(NC(CC3=CC=CC=C3)N2)=O	Benzylhydrochlorothiazide	4	0.0021	1.5
NCGC00091925-01	O.O.O.O.[Co+2].O.O.O.[O-]S([O-])(=O)=O	Cobalt sulfate heptahydrate	4	0.0021	2
NCGC00015335-07	C2=CC(C(C1=CC=CC=C1)OCCN(C)C)=CC=C2	Diphenhydramine	4	0.0021	1.5
NCGC00095903-01	N#CC2=CC=C1[C@@](OCC1=C2)([C@]3=CC=C(C=C3)F)CCCN(C)C.OC(C(O)=O)=O	Escitalopram oxalate	4	0.0021	0.4977
NCGC00165970-01	O=C1CCCN1C(C(N)=O)CC	Etiracetam	4	0.0021	-5.7175
NCGC00095233-01	Br.Oc1ccc(CC(C)N)cc1	Hydroxyamphetamine hydrobromide	4	0.0021	1.5
NCGC00164520-01	O=C(O)[C@@H](N)[C@@H](C)O	L-Threonine	4	0.0021	-2.5646
NCGC00164525-01		Muromonab-CD3	4	0.0021	-2.6646
NCGC00166112-01	C[N+](CCCCCCCCCCCCCCCCCC)(C)CCC[Si](OC)(OC)OC.[Cl-]	N,N-Dimethyl-N-(3-(trimethoxysilyl)propyl) octadecan-1-aminium chloride	4	0.0021	-1.9174
NCGC00091940-01	NC(NC(NCCC1=CC=CC=C1)=N)=N.Cl	Phenformin hydrochloride	4	0.0021	-4.3983
NCGC00164535-01	CC1NCCOC1C2=CC=CC=C2.Cl	Phenmetrazine hydrochloride	4	0.0021	0.5866
NCGC00095192-01	N=C(NCCCCC)N\N=C\c2cnc1ccc(cc12)OC	Tegaserod	4	0.0021	0.2032
NCGC00164622-01	O[C@](CN2N=CN=C2)([C@H]([C@@]3=C(F)C=NC=N3)C)C1=CC=C(F)C=C1F	Voriconazole	4	0.0021	-3.1274
NCGC00016358-01	O=C1C(NC(=O)N1)NC(=O)N	Allantoin	4	0.0023	-1.5
NCGC00015471-02	O=C1C2=C(N(COC(CO)CO)C=N2)N=C(N)N1	Ganciclovir	4	0.0023	-1.077
NCGC00017115-01	CN(CC4)CCN4CCCN1C(C=C3SCC)=C(C=C3)SC2=C1C=CC=C2.O=C(O)C(O)CC(O)=O.O=C(O)C(O)CC(O)=O	Thiethylperazine malate	4	0.0023	-2.9866
NCGC00096054-03	OC(P(O)(O)=O)(CCCN)P([O-])(O)=O.[Na+].O.O.O	Alendronate sodium	4	0.0024	-0.5593
NCGC00164583-01	O=C(O)[C@@H]2N3C(=O)[C@@H](/N=C/N1CCCCCC1)[C@H]3SC2(C)C	Amdinocillin	4	0.0024	-4.0455
NCGC00164619-01	C2=C(C(C)(C)C#N)C=C(C(C)(C)C#N)C=C2CN1N=CN=C1	Anastrozole	4	0.0024	-1.2443
NCGC00094969-01	C1=CC=C3C(=C1)C(=O)C(C2=CC=C(OC)C=C2)C3=O	Anisindione	4	0.0024	0.2572
NCGC00095137-01	O=C(O)C\C=C(\c1csc(N)n1)C(=O)N[C@@H]3C(=O)N2C(=CCS[C@@H]23)C(=O)O	Ceftibuten	4	0.0024	-1
NCGC00090955-03	N(C(CCCC1)C1)C(CCCC2)C2	Dicyclohexylamine	4	0.0024	-2.2616
NCGC00165791-02	NC4=NCC3C1=CC=CC=C1CC2=CC=CC=C2N34.Cl	Epinastine hydrochloride	4	0.0024	-1
NCGC00018249-04	NS(=O)(=O)c1nc2ccc(cc2s1)OCC	Ethoxzolamide	4	0.0024	2
NCGC00166056-01	O=C(C1=CN=CC=C1)OCC	Ethyl nicotinate	4	0.0024	2
NCGC00168345-01	NC(CC1=CNC2=CC=CC=C12)CC	Etryptamine	4	0.0024	1
NCGC00015506-03	NC2=C1C=CC=CC1=NC3=C2C(CCC3)O.O=C(O)/C=C\C(O)=O	Hydroxytacrine maleate	4	0.0024	1
NCGC00096077-03	C2(N1CCN(C)CC1)=NC4=C(NC3=C2C=C(C)S3)C=CC=C4	Olanzapine	4	0.0024	-0.5141
NCGC00166145-02	NC(CNC([C@H](CC(C)C)N[C@]([C@@H]1CCCN1[C@]([C@H](CSSC[C@H](N)C(N[C@@H](CC3=CC=C(O)C=C3)C2=O)=O)NC([C@H](CC(N)=O)NC([C@@H](NC([C@](N2)([H])[C@@H](C)CC)=O)CCC(N)=O)=O)=O)=O)=O)=O)=O.O=C(C)O	Oxytocin acetate	4	0.0024	1
NCGC00160615-01	O=C(C)OC[C@]([C@H]1OC(C)=O)(O[C@H](COC(C)=O)[C@H]1OC(C)=O)O[C@@H](O[C@H](COC(C)=O)[C@@H](OC(C)=O)[C@@H]2OC(C)=O)[C@@H]2OC(C)=O	Sucrose octaacetate	4	0.0024	0.5
NCGC00096003-01	O=C(C[C@@H](O)[C@@H]1C)O[C@H](CC)[C@@H](CO[C@H]3[C@H](OC)[C@H](OC)[C@H](O)[C@@H](C)O3)/C=C(C)/C=C/C([C@H](C)C[C@H](CCN4C[C@H](C)C[C@H](C)C4)[C@@H]1O[C@H]2[C@H](O)[C@@H](N(C)C)[C@H](O)[C@@H](C)O2)=O	Tilmicosin	4	0.0024	-1.2667
NCGC00016675-01	OC(CNC(C)C)COC1=CC=CC=C1OCC=C.Cl	Oxprenolol hydrochloride	4	0.0025	-8.6327
NCGC00095271-01	O=C3C1=C(O)C=CC=C1[C@](C4=C3C(O)=CC(CO)=C4)([H])[C@@]2([H])[C@H](O)[C@@H](O)[C@H](O)[C@@H](CO)O2	Aloin A	4	0.0027	0
NCGC00094960-03	O=C1C2=C(C=CC=C2)C(=O)C3=C1C=CC=C3	Anthraquinone	4	0.0027	-2.6672
NCGC00164591-01	[H][C@@]1(C)[C@@](CC[C@H]4C)([H])[C@](OO[C@@]3(C)O2)([C@@]4([H])CC3)[C@]2([H])O[C@@]([H])1OC	Artemether	4	0.0027	-3.2701
NCGC00159419-02	C1(=O)C(CC)(CC)C(=O)NC(=O)N1	Barbital	4	0.0027	-2.8839
NCGC00164551-01	O=C([O-])C1=C(SC4CN3C=NC=[N+]3C4)[C@H](C)[C@]2([H])[C@]([C@H](O)C)([H])C(N12)=O	Biapenem	4	0.0027	-2.7309
NCGC00024596-05	Oc1ccc(C[C@](C)(NN)C(O)=O)cc1O	Carbidopa	4	0.0027	-5.372
NCGC00160558-01	O=C(C)NC1=CC=C(OCCOCCOC2=CC=C(C=C2)NC(C)=O)C=C1	Diamfenetide	4	0.0027	0
NCGC00091110-01	O=CCCCC=O	Glutaraldehyde	4	0.0027	-1.7138
NCGC00094976-01	O=C(NCC(O)=O)[C@@H](NC(=O)CC[C@H](N)C(O)=O)CS	Glutathione	4	0.0027	-2.0054
NCGC00095125-01	N4(CC3C=CC(C2C(C1NN=NN=1)=CC=CC=2)=CC=3)C(CO)=C(Cl)N=C4CCCC	Losartan	4	0.0027	-2.9006
NCGC00159376-02	C(C1=CC=C(C=C1)O)(=O)OC	Methylparaben	4	0.0027	-2.1096
NCGC00015760-06	NCC(O)C(C=C1)=CC=C1O	Octopamine	4	0.0027	-5.2779
NCGC00166140-01	OC1=C(C)N=CC(CSSCC2=C(CO)C(O)=C(C)N=C2)=C1CO.Cl.Cl	Pyrithioxin dihydrochloride	4	0.0027	-3.0012
NCGC00159472-02	NC1=CC=C(C([O-])=O)C(O)=C1.[Na+]	Sodium 4-aminosalicylate	4	0.0027	1.4116
NCGC00159404-02	O=S(C1=C(OC)C=C(O)C(C(C2=CC=CC=C2)=O)=C1)(O)=O	Sulisobenzone	4	0.0027	-3.4012
NCGC00164595-01	O[C@H]1[C@@H](NC(CO)CO)C[C@](O)(CO)[C@@H](O)[C@@H]1O	Voglibose	4	0.0027	4.5
NCGC00016711-01	Cl.Clc1ccc(cc1)C(OCCN2CCCCC2)c3ccccc3	Cloperastine hydrochloride	4	0.0029	-0.4411
NCGC00017055-01	[Ca+2].[O-]C(=O)[C@H](CCC([O-])=O)NC(=O)c1ccc(cc1)NCC3CNC=2NC(N)=NC(=O)C=2N3C=O	Leucovorin calcium	4	0.0029	1.3509
NCGC00016871-01	O=S(=O)(O)O.N[C@@H]3[C@@H](O)[C@H](O)[C@@H](CN)O[C@@H]3O[C@@H]2[C@@H](N)C[C@@H](N)C(O)[C@H]2O[C@@H]1O[C@H](CO)[C@@H](O)[C@H]1O	Ribostamycin sulfate	4	0.0029	0.5854
NCGC00017040-01	CS(=O)(=O)O.CS(=O)(=O)O.CN(C)S(=O)(=O)c2cc3N(CCCN1CCN(C)CC1)c4ccccc4Sc3cc2	Thioproperazine dimethanesulfonate	4	0.0029	-1.3075
NCGC00166212-01	ClC(C(O)=C1)=CC=C1C	2-Chloro-5-methylphenol	4	0.003	-1.5298
NCGC00095071-01	CC(=O)OCC(=O)[C@@]65OC1(CCCC1)O[C@@H]6C[C@@H]4[C@]5(C)C[C@H](O)[C@@]3(F)C4CCC2=CC(=O)C=C[C@@]23C	Amcinonide	4	0.003	6.5
NCGC00164155-01	C(OCC1=CC=CC=C1)(C2C=CC(O)=CC=2)=O	Benzylparaben	4	0.003	-1.2732
NCGC00163333-01	N[C@@H](C(O)=O)CCC(N)=O	D-Glutamine	4	0.003	-3.2566
NCGC00167983-01	O=C4C=C5[C@@](C=C4)(C)[C@]3([H])[C@](CC5)([H])[C@@]2([H])[C@@](C[C@@H]3O)(C)[C@]1(C(CO)=O)OC(C)(C)O[C@@H]1C2	Desonide	4	0.003	3
NCGC00159473-02	C1=CC=C(C(F)(F)F)C=C1CC(C)NCC	Fenfluramine	4	0.003	0.4855
NCGC00181042-01	O=C(C2=C(O)C=CC=C2)OC1C(C(C)C)CCC(C)C1	Menthyl salicylate	4	0.003	4.5
NCGC00094754-01	C1=CC=CC(CC(=O)NC(N)=O)=C1	Phenacemide	4	0.003	1
NCGC00013109-01	S1(OC(C2C=CC(=CC=2)O)(C3=CC=C(C=C3)O)C4=C1C=CC=C4)(=O)=O	Phenol red	4	0.003	0
NCGC00164589-01	NC(OCCCC1=CC=CC=C1)=O	Phenprobamate	4	0.003	1
NCGC00015389-08	C1(C(C)C)=CC=CC(C(C)C)=C1O	Propofol	4	0.003	-3.6309
NCGC00016668-02	OP(=O)(O)Oc1ccccc1C(=O)O	Salicylic acid dihydrogen phosphate	4	0.003	-1.5
NCGC00159422-02	CC(S)C(=O)NCC(O)=O	Tiopronin	4	0.003	-4.1405
NCGC00016690-01	O[C@@H]2[C@@H](OCc1ccccc1)[C@H](O[C@H]2OCC)C(COCc3ccccc3)OCc4ccccc4	Tribenoside	4	0.0032	1.0946
NCGC00091066-01	CC(C)CCON=O	3-Methylbutyl nitrite	4	0.0033	1.5
NCGC00091051-01	O=C(O)c(ccc(N)c1)c1	4-Aminobenzoic acid	4	0.0033	1
NCGC00015043-07	O=C(O)CCCN	4-Aminobutanoic acid	4	0.0033	4.5
NCGC00164447-01	ClC1(C(C2=CC=C(C=C2)OC(C(=O)O)(C)C)C1)Cl	Ciprofibrate	4	0.0033	-4.3603
NCGC00096009-01	O=C(C2)N([C@]([H])1[C@@]([O-])=O)[C@]2([H])O\C1=C/CO.[Li+]	Clavulanate lithium	4	0.0033	-0.6719
NCGC00013015-01	[O-]C([C@@H]([C@H]([C@@H]([C@@H](CO)O)O)O)O)=O.[O-]C([C@@H]([C@H]([C@@H]([C@@H](CO)O)O)O)O)=O.[Ba+2]	D-Gluconic acid, barium salt	4	0.0033	-6.8446
NCGC00095276-01	N[C@@H]3CC[C@@H](CN)O[C@@H]3O[C@H]2[C@H](O)[C@@H](O[C@H]1O[C@H](CO)[C@@H](O)[C@H](N)[C@H]1O)[C@H](N)C[C@@H]2N	Dibekacin	4	0.0033	-1.0162
NCGC00094720-01	O=C2N1[C@]([C@@]([H])2NC(C(C(OC)=CC=C3)=C3OC)=O)([H])SC(C)(C)[C@@H]1[C@@]([O-])=O.[Na+].O	Methicillin sodium hydrate	4	0.0033	-0.8998
NCGC00095130-01	Cl.O=C(O)C2=CN(c1c(OC)c(c(F)cc1C2=O)N3C[C@@H]4CCCN[C@@H]4C3)C5CC5	Moxifloxacin hydrochloride	4	0.0033	-3.2235
NCGC00093889-03	[C@]13([C@@H](N(C)c2c1cc(OC(=O)NC)cc2)N(C)CC3)C	Physostigmine	4	0.0033	-5.9479
NCGC00164586-01	O=C(C1=CC=CC=C1C(C3=CC=C(C=C3)OCCN2CCCCC2)=O)OC.Cl	Pitofenone hydrochloride	4	0.0033	0
NCGC00095842-01	O=C1C(C(C4=C(N(C=CC(C)=C6)C6=N4)C(NC5=O)=C3O)=C3C(O)=C2C)=C2O[C@@](C)1O/C=C/[C@H](OC)[C@@H](C)[C@@H](OC(C)=O)[C@@H]([C@H](O)[C@H](C)[C@@H](O)[C@@H](C)/C=C/C=C5/C)C	Rifaximin	4	0.0033	-1.2883
NCGC00095124-01	O=C3SC(C(N3)=O)CC2=CC=C(C=C2)OCCN(C)C1=NC=CC=C1	Rosiglitazone	4	0.0033	-3.7562
NCGC00095153-01	O=[C@](O)[C@H]2N(C([C@H](C)N[C@H]([C@@](OCC)=O)CCC3=CC=CC=C3)=O)[C@@]1([H])CCCC[C@@]([H])1C2	Trandolapril	4	0.0033	-0.8218
NCGC00016537-01	[C@]43(\C(=C2\C(c1c(O)cccc1[C@](C2C[C@H]3[C@@H](/C(=C(\C4=O)C(NCN5CCCC5)=O)O)N(C)C)(O)C)=O)O)O	Rolitetracycline	4	0.0036	-7.0022
NCGC00166059-01	O=C(C)O[Al](O)OC(C)=O	Aluminum hydroxide acetate (1:1:2)	4	0.0038	-7.6569
NCGC00168248-01	O=C(C2=CC=CC=C2)O[C@H]1C[C@H](CC3)N(C)[C@H]3[C@H]1[C@@](O)=O	Benzoylecgonine	4	0.0038	-2
NCGC00015208-09	OC(C(CC(O)=O)(O)CC(O)=O)=O.O=C(N1C)N(C)C(N=CN2C)=C2C1=O	Caffeine, citrated	4	0.0038	-3.7207
NCGC00015191-06	C2CC(=O)N(C)C(C1=CC=C(Cl)C=C1)S2(=O)=O	Chlormezanone	4	0.0038	-4.4259
NCGC00181341-01	CCOCCN2C1=C(N=C2N3CCCN(CC3)C)C=CC=C1.O=C(O)/C([H])=C([H])/C(O)=O.O=C(O)/C([H])=C([H])/C(O)=O	Emedastine difumarate	4	0.0038	1.5
NCGC00095191-01	O=C(OCC)C1=C[C@H]([C@H](NC(C)=O)[C@H](C1)N)OC(CC)CC.O=C(O)C(O)C(O)C(O)=O	Oseltamivir tartrate	4	0.0038	-1.4951
NCGC00095010-01	COC2=CC=C(C=C2)CN(C1=NC=CC=N1)CCN(C)C.Cl	Thonzylamine hydrochloride	4	0.0038	-0.2357
NCGC00096081-01	CC2(C)CCCC(\C)=C2\C=C\C(\C)=C\C=C\C(\C)=C\C=C\C=C(/C)\C=C\C=C(/C)\C=C\C1=C(/C)CCCC1(C)C	beta-Carotene	4	0.0038	-3.5057
NCGC00159377-02	CC(C)(C)C1=CC=C(O)C=C1	p-tert-Butylphenol	4	0.0038	-6.0998
NCGC00016442-01	F[C@]1([C@](C[C@@H]3C)([H])[C@@]4([H])[C@]([C@@](CC4)(O)[C@@](C)=O)(C)C[C@@H]1O)[C@](C=C2)(C)C3=CC2=O	Fluorometholone	4	0.004	-1.726
NCGC00164375-01	OC(C)COC1=CC=CC=C1	1-Phenoxy-2-propanol	4	0.0042	-4.6984
NCGC00159514-02	O=C2C1=C(N=CN2)N([C@@H]3O[C@H](CO)CC3)C=N1	2',3'-Dideoxyinosine	4	0.0042	-5.6542
NCGC00094816-01	[O-]C(CC(O)C[N+](C)(C)C)=O.Cl	Carnitine hydrochloride	4	0.0042	2.5
NCGC00159374-02	ClC(C(O)O)(Cl)Cl	Chloral hydrate	4	0.0042	-4.1409
NCGC00160476-01	O=C(N2C1=CC=CC=C1SC3=CC=C(C(F)(F)F)C=C23)CCN(CC)CC	Fluacizine	4	0.0042	2.5
NCGC00166000-01	C1(I)C(C(=O)NCC(O)CO)=C(I)C(C(=O)NCC(O)CO)=C(I)C=1N(C(C)=O)CC(O)CO	Iohexol	4	0.0042	-5.1513
NCGC00166291-01	C\C(C)=C/CC/C(C)=C/C=C/C(C)=C/C=C/C(C)=C/C=C/C=C(C)/C=C/C=C(C)/C=C/C=C(C)/CC/C=C(C)/C	Lycopene	4	0.0042	-3.6831
NCGC00017259-04	Brc1cc(cnc1)C(=O)OC[C@@H]3C[C@]4(OC)c5cccc2c5c(cn2C)C[C@H]4N(C)C3	Nicergoline	4	0.0042	0.8237
NCGC00015834-11	C2(=O)C(C1=CC=CC=C1)(CC)C(=O)NCN2	Primidone	4	0.0042	-0.6847
NCGC00093950-01	N[C@@H](C\C1=C\N=C/N1)C(O)=O.Cl	l-Histidine hydrochloride	4	0.0042	-1.9951
NCGC00023673-05	NC1=NC=NC2=C1N=CN2[C@@H]3O[C@H](CO)[C@@H](O)[C@H]3O	Adenosine	4	0.0047	-2.5449
NCGC00165997-01	O=[Bi]OC(O[Bi]=O)=O	Bismuth(III) carbonate	4	0.0047	-2.5901
NCGC00166141-01	ClC(C=C1)=CC=C1C(C2=CC=CC=N2)OCCN(C)C.O=C(O)/C=C\C(O)=O	Carbinoxamine maleate	4	0.0047	-4.2967
NCGC00091560-01	O=C1N(C(C(OC(C)OC(C)=O)=O)=C(COC(N)=O)CS2)[C@@]2([H])[C@@]([H])1NC(C(C3=CC=CO3)=NOC)=O	Cefuroxime	4	0.0047	-5.3073
NCGC00094956-01	O=C3N1/C(=C(\CS[C@@H]1[C@@H]3NC(=O)Cc2cccs2)C[n+]4ccccc4)C([O-])=O	Cephaloridine	4	0.0047	-3.311
NCGC00015209-05	O=P1(N(CCCl)CCCl)OCCCN1.O	Cyclophosphamide monohydrate	4	0.0047	-3.8429
NCGC00167457-01	O=C2C=C3C(CC2)=C1[C@](CC3)([H])[C@@](CC4)([H])[C@]([C@]4(O)C#C)(CC)C=C1	Gestrinone	4	0.0047	2
NCGC00163232-01	[Br-].[Br-].[N+]1(C)(CCCCC1)[C@@H]6[C@@H]([C@@]5([C@H]([C@H]4[C@@H]([C@]3(C[C@H]([N+]2(C)CCCCC2)[C@H](C[C@@H]3CC4)OC(=O)C)C)CC5)C6)C)OC(=O)C	Pancuronium bromide	4	0.0047	-2.4775
NCGC00095183-01	O=C([C@@H](C)CC)O[C@@H]1[C@@]2([H])C(C=C[C@H](C)[C@@H]2CC[C@@H](O)C[C@@H](O)CC([O-])=O)=C[C@@H](O)C1.[Na+]	Pravastatin sodium	4	0.0047	1.6529
NCGC00159339-02	OC[C@@H]1O[C@@H](O[C@@H]2[C@](C=O)(O)[C@H](C)O[C@H]2O[C@H]3[C@H](O)[C@@H](O)[C@H](NC(N)=N)[C@@H](O)[C@@H]3NC(N)=N)[C@@H](NC)[C@H](O)[C@H]1O.OC[C@@H]4O[C@@H](O[C@@H]5[C@](C=O)(O)[C@H](C)O[C@H]5O[C@H]6[C@H](O)[C@@H](O)[C@H](NC(N)=N)[C@@H](O)[C@@H]6NC(N)=N)[C@@H](NC)[C@H](O)[C@H]4O.O=S(O)(O)=O.O=S(O)(O)=O.O=S(O)(O)=O	Streptomycin sulfate (2:3)	4	0.0047	-0.5
NCGC00015997-06	NCCS(O)(=O)=O	l-Taurine	4	0.0047	-6.4883
NCGC00015149-02	S(=O)(=O)(N)C2=C(OC1=CC=CC=C1)C(NCCCC)=CC(C(=O)O)=C2	Bumetanide	4	0.0051	-1.6449
NCGC00016394-07	C1(C(=O)C2C=CC=CC=2)C(=CC(=CC=1)OC)O	2-Hydroxy-4-methoxybenzophenone	4	0.0053	-2.6759
NCGC00091390-02	COC1=CC=C(C=C1)O	4-Methoxyphenol	4	0.0053	0.5
NCGC00160497-01	O=C(C3=CC=CC=C3)OC1C2CCN(CC2)C1	Benzoclidine	4	0.0053	1.5
NCGC00095166-01	ClC1=C(O)C(Cl)=C(C)N=C1C	Clopidol	4	0.0053	1
NCGC00095993-01	NC(CC(C(C)3CCC(NCC(C)OP(O[C@@H]6[C@@H](CO)O[C@H](N(C=N8)C7=C8C=C(C)C(C)=C7)[C@@H]6O)([O-])=O)=O)C(N([Co+]C[C@H]([C@@H](O)[C@H]%10O)O[C@H]%10N(C=N%11)C9=C%11C(N)=NC=N9)\C3=C(C)/C(C(CCC(N)=O)C(C)4C)=N\C4=C/C5=N/C(C(CC(N)=O)(C)C5CCC(N)=O)=C(C)\C1=N2)C2(C)C(CC(N)=O)(C)C1CCC(N)=O)=O	Coenzyme B12	4	0.0053	-2.4498
NCGC00181165-02	O=C(NO)CCCCCCCCC	Decanohydroxamic acid	4	0.0053	2.5
NCGC00162275-02	O[C@@]1(CC[C@@H]4O)[C@]2([C@H]4OC3=C6O)C3=C(C=C6)C[C@H]1N(CC5CCC5)CC2	Nalbuphine	4	0.0053	-4.1906
NCGC00164507-01	[O-][N+](C(O1)=CC=C1C=NO)=O	Nifuroxime	4	0.0053	-4.4429
NCGC00163169-01	C1=CC=C3C(=C1)CCC4=C(C3=C2CCN(C)CC2)C=CS4	Pizotyline	4	0.0053	-3.7997
NCGC00016634-01	O=C(O)/C=C/C(=O)O.CC(=O)c1cc2N(CCCN(C)C)c3ccccc3Sc2cc1	Acetopromazine maleate	4	0.0057	-9.7263
NCGC00166306-01	O=C([C@H]1N(C([C@H](CSSC[C@H](N)C4=O)NC([C@@H](NC([C@@H](NC([C@@H](NC([C@@H](N4)CC3=CC=C(O)C=C3)=O)CC2=CC=CC=C2)=O)CCC(N)=O)=O)CC(N)=O)=O)=O)CCC1)N[C@@H](CCCNC(N)=N)C(NCC(N)=O)=O.O=C(C)O	Argipressin acetate	4	0.006	-5.0513
NCGC00094516-01	CC1=C(Cl)C(=O)OC2=C1C=CC(=C2)OP(=S)(OCC)OCC	Coumaphos	4	0.006	-2.3253
NCGC00095080-01	CC(=O)[C@@]3(O)CC[C@H]4[C@@H]5/C=C(/Cl)\C2=C\C(=O)[C@@H]1C[C@@H]1[C@]2(C)[C@H]5CC[C@]34C	Cyproterone	4	0.006	0.5
NCGC00164140-03	O=S(C(C(OCC(CCCC)CC)=O)CC(OCC(CCCC)CC)=O)([O-])=O.[Na+]	Docusate sodium	4	0.006	-1
NCGC00094446-03	C(N3C2)(SCC3)=N[C@H]2[C@@]1=CC=CC=C1.Cl	Levamisole hydrochloride	4	0.006	-5.9066
NCGC00164339-02	OC(C)CN(CCN(CC(O)C)CC(O)C)CC(O)C	N,N,N',N'-Tetrakis(2-Hydroxypropyl)ethylenediamine	4	0.006	-1
NCGC00164606-01	O=C(N2CCCCCCC2)C1=CC(OC)=C(C(OC)=C1)OC	Trocimine	4	0.006	-0.5
NCGC00016289-01	O=C(C(C(N)=O)=C(O)[C@@H](N(C)C)[C@@]([H])1C[C@@]([H])2[C@@](O)(C)C4=C3C(O)=CC=C4Cl)[C@@]1(O)C(O)=C2C3=O.Cl	Chlortetracycline hydrochloride	4	0.0064	-6.2245
NCGC00159392-02	ClC(Cl)(Cl)C(C)(C)O	1,1,1-Trichloro-2-methyl-2-propanol	4	0.0067	-6.2396
NCGC00160588-02	CC(C2=CC=C(C=C2)C)(C)C(C=C1)=CC=C1C	2,2-Di-4-tolylpropane	4	0.0067	3
NCGC00167560-01	NC1=C(C=NC=C1)N	3,4-Diaminopyridine	4	0.0067	0.5
NCGC00159384-02	ClC1=C(C)C=C(O)C(C(C)C)=C1	6-Chlorothymol	4	0.0067	-4.8848
NCGC00015089-08	ClC1=C(N=C(C(C(NC(N)=N)=O)=N1)N)N	Amiloride	4	0.0067	-3.916
NCGC00164379-01	C2(N)C(=O)NC=C(C1=CC=NC=C1)C=2	Amrinone	4	0.0067	2
NCGC00018164-02	O=C(OC[C@@H](C(=O)O)N)C=[N+]=[N-]	Azaserine	4	0.0067	-1
NCGC00181007-01	O=[S](O)(O)=O.OC(C(N1[C@@]2([H])[C@H](NC(/C(C3=CSC(N)=N3)=N\OC)=O)C1=O)=C(CS2)CN(C=CC4=N)N4CCO)=O	Cefoselis sulfate	4	0.0067	-1
NCGC00167427-01	O=C([O-])CCC/C=C2\O[C@](C[C@H]1O)([H])[C@@](C2)([H])[C@H]1/C=C/[C@H](CCCCC)O.[Na+]	Epoprostenol sodium	4	0.0067	3.5
NCGC00094703-01	[O-][N+](=O)O[C@H]1CO[C@@H]2[C@H](O[N+]([O-])=O)CO[C@H]12	Isosorbide dinitrate	4	0.0067	-3.0222
NCGC00167446-01	C1(S(N)(=O)=O)=C(Cl)C=C2C(=C1)S(=O)(=O)N(C)C(CCl)N2	Methyclothiazide	4	0.0067	3.5
NCGC00018181-08	O=C1C2=C(N=C(C=C2)C)N(C=C1C(=O)O)CC	Nalidixic acid	4	0.0067	0.5
NCGC00016339-01	C2=CC=CC(C1C(=O)N(C)C(=O)C1)=C2	Phensuximide	4	0.0067	1
NCGC00016602-01	Fc1ccc(cc1)C(=O)CCCN2CCC(CC2)N3c4ccccc4NC3=O	Benperidol	4	0.0072	-10.5445
NCGC00094557-01	O=C(N)C1=C(Cl)C=C([N+]([O-])=O)C=C1	2-Chloro-4-nitrobenzamide	4	0.0075	0.6687
NCGC00164380-02	OC3=C2[C@@](CCC3=O)(C)[C@]1([H])[C@](CC2)([H])[C@@](CCC4=O)([H])[C@]4(C)CC1	4-Hydroxyandrostenedione	4	0.0075	0
NCGC00181031-01	OC(C)(C)CCCC(C)CC=O	7-Hydroxy-3,7-dimethyloctanal	4	0.0075	0.5
NCGC00095835-01	ClC1=CC=CC=C1C2C(C(OC)=O)=C(NC(COCCN)=C2C(OCC)=O)C.O=S(C3=CC=CC=C3)(O)=O	Amlodipine besylate	4	0.0075	0
NCGC00093668-01	O=C(O)C(O)=O.C12=CC=CC=C1C=CC(C3=NCCN3)=C2	Benazoline oxalate	4	0.0075	0.5
NCGC00181082-01	OC(C1=CC=CC=C1)(C2=CC=CC=C2)C(OCC[N+](CC)(C)CC)=O.[Br-]	Benzactyzine methylbromide	4	0.0075	0.5
NCGC00163217-01	NC(=O)OC(C)C[N+](C)(C)C.[Cl-]	Bethanechol	4	0.0075	-7.0326
NCGC00016513-01	O=S(=O)(O)O.N=C(N)N1Cc2ccccc2CC1.N=C(N)N1Cc2ccccc2CC1	Debrisoquin sulfate	4	0.0075	0.5
NCGC00016767-02	O=C(Cn1ccnc1[N+]([O-])=O)NCCO	Etandazole	4	0.0075	1
NCGC00016794-09	CC1=C(C=C(C=C1)C)OCCCC(C(=O)O)(C)C	Gemfibrozil	4	0.0075	1
NCGC00094108-02	Cl.COc1ccc(cc1C(O)C(C)N)OC	Methoxamine hydrochloride	4	0.0075	0
NCGC00090793-02	C1=C2C(=CC=C1)C=CC=C2	Naphthalene	4	0.0075	0
NCGC00160555-01	OC(C([N+]([O-])=O)=C1)=C(C(N/N=C/C2=CC=C([N+]([O-])=O)O2)=O)C=C1[N+]([O-])=O	Nifursol	4	0.0075	1.5
NCGC00166149-01	[O-][N+](/C=C(NC)/N(CC)CC1=CC=C(Cl)N=C1)=O	Nitenpyram	4	0.0075	1
NCGC00163179-01	O=C(CC4=CC=CC=C4)N(C)[C@H]1CC[C@]3(OCCC3)C[C@@H]1N2CCCC2	U-69593	4	0.0075	0
NCGC00095074-01	OCCSCCO	2,2'-Thiobisethanol	4	0.0084	0.5
NCGC00164173-02	O=C(C2=CC=CC=C2)C1=C(O)C=C(OCCCCCCCC)C=C1	2-Hydroxy-4-octyloxybenzophenone	4	0.0084	0
NCGC00164243-01	O=S([N-]Cl)(C1=CC=C(C)C=C1)=O.[Na+].O.O.O	Chloramine-T trihydrate	4	0.0084	-0.5
NCGC00159318-03	[O-][N+]1=C(C3=CC=CC=C3)C(C=C(Cl)C=C2)=C2N=C(NC)C1	Chlordiazepoxide	4	0.0084	0.5
NCGC00095935-01	OCC(=O)[C@@]3(O)CC[C@H]2[C@@H]4CC\C1=C\C(=O)CC[C@]1(C)[C@H]4C(=O)C[C@@]23C	Cortisone	4	0.0084	-4.7188
NCGC00016629-01	O=C(O)[C@@H]2N3C(=O)[C@@H](NC(=O)C1(N)CCCCC1)[C@H]3SC2(C)C	Cyclacillin	4	0.0084	0
NCGC00016504-01	C1=CC=C4C(=C1)N(C3CCN(CCCC(=O)C2=CC=C(F)C=C2)CC=3)C(=O)N4	Droperidol	4	0.0084	1
NCGC00164557-01	OC(C1=CC=C(CN2C(/C=C(CC3=CC=CS3)/C(O)=O)=CN=C2CCCC)C=C1)=O.O=S(O)(C)=O	Eprosartan mesylate	4	0.0084	-5.8062
NCGC00016260-05	C(=O)(C(=C)CC)c1ccc(OCC(=O)O)c(Cl)c1Cl	Ethacrynic acid	4	0.0084	-1.2628
NCGC00094679-01	Cl.CC2CC(OC(=O)C(O)c1ccccc1)CC(C)(C)N2C	Eucatropine hydrochloride	4	0.0084	0.5
NCGC00181290-01	O[C@]5(C)[C@@]4(C)CC[C@]3([H])[C@@]2(C)CC1=NON=C1C[C@@]([H])2CC[C@]([H])3[C@@]([H])4CC5	Furazabol	4	0.0084	-9.9053
NCGC00160653-02	O=S(C(C=C1)=CC=C1OC)(NC(S2)=NN=C2CC(C)C)=O	Glysobuzole	4	0.0084	3
NCGC00016886-01	Ic1c(c(I)c(c(I)c1N(C)C(C)=O)C(=O)NCC(=O)Nc2c(I)c(C(=O)NCCO)c(I)c(C(O)=O)c2I)C(=O)NC	Ioxaglic acid	4	0.0084	-0.5
NCGC00166304-01	SCCN(C)C.Cl	N,N-Dimethylcysteamine hydrochloride	4	0.0084	0
NCGC00160494-01	O=C(NCC(C)NC(C2=CC=CN=C2)=O)C1=CC=CN=C1	Nicaraven	4	0.0084	-0.5
NCGC00160457-01	O=C(NCCCC(O)=O)C(C)(C)C	Pivagabine	4	0.0084	0.5
NCGC00016594-01	O=C(C(C)NCCC)NC1=CC=CC=C1C.Cl	Prilocaine hydrochloride	4	0.0084	-1.8483
NCGC00181349-01	N#CC1=C(N(CC([O-])=O)CC([O-])=O)SC(C([O-])=O)=C1CC([O-])=O.[Sr+2].[Sr+2].O.O.O.O.O.O.O	Strontium ranelate heptahydrate	4	0.0084	0.5
NCGC00016023-11	N1C(=O)N(C)c2ncn(C)c2C1(=O)	Theobromine	4	0.0084	-4.4319
NCGC00159454-02	C2C=CSC=2C(=O)C1=C(Cl)C(Cl)=C(OCC(O)=O)C=C1	Ticrynafen	4	0.0084	0.5
NCGC00163256-01	N/C(N)=N/C1=NC(CSCCN/C(NC)=N/C#N)=CS1	Tiotidine	4	0.0084	2
NCGC00024703-02	O=C(C3=CC(C)=CC(C)=C3)OC1C[C@H](CC2)N(C)[C@H]2C1	Tropanyl 3,5-dimethylbenzoate	4	0.0084	2
NCGC00016500-01	O=C(OC(COC(NC3=CC=CC=C3)=O)CN2CCCCC2)NC1=CC=CC=C1.Cl	Diperodon hydrochloride	4	0.009	-10.3701
NCGC00016804-01	FC(F)(F)c1cc(ccc1)Nc2ccccc2C(=O)OCCOCCO	Etofenamate	4	0.009	0
NCGC00016899-01	O=C(C3)NCC3C1=CC=C(OC)C(OC2CCCC2)=C1	Rolipram	4	0.009	-5.8399
NCGC00095239-01	COc1cc(cc(OC)c1)OC	1,3,5-Trimethoxybenzene	4	0.0094	-0.1908
NCGC00091743-01	C=CCN=C=S	Allyl isothiocyanate	4	0.0094	-8.0749
NCGC00015216-11	O=S(=O)(C1=CC=C(C=C1)Cl)NC(=O)NCCC	Chlorpropamide	4	0.0094	-0.5
NCGC00167453-01	OC(C(CC)(C)OC3=CC=C(C=C3)C2(CCCCC2)C1=CC=C(OC(CC)(C)C(O)=O)C=C1)=O	Clinofibrate	4	0.0094	1
NCGC00168247-01	N[C@H](CC1=CC=CC=C1)C([2H])([2H])[2H].N[C@H](CC2=CC=CC=C2)C([2H])([2H])[2H].O=S(O)(O)=O	D-Amphetamine-d3 hemisulfate	4	0.0094	3
NCGC00166020-01	O=C(OCC)C1=CC(N)=CC=C1.OS(C)(=O)=O	Ethyl 3-aminobenzoate methanesulfonic acid salt	4	0.0094	-6.3602
NCGC00093969-01	[Br-].O.C[N+]2(C1C[C@H](CC2CC1)OC(=O)C(CO)c3ccccc3)C(C)C	Ipratropium bromide	4	0.0094	-1
NCGC00015558-06	C1=C(O)C(O)=CC(C(O)CNC(C)C)=C1	Isoproterenol	4	0.0094	-8.6466
NCGC00013103-01	C1=CC=CC(CC(N)C(O)=O)=C1	Phenylalanine	4	0.0094	1
NCGC00165996-01	NC(N1C=CC=N1)=N.Cl	Praxadine hydrochloride	4	0.0094	2
NCGC00074022-02	CNC(=O)OCc1cccc(COC(=O)NC)n1	Pyricarbate	4	0.0094	1.5
NCGC00095899-01	CN(C)CC\C2=C\Nc1ccc(cc12)Cn3cncn3	Rizatriptan	4	0.0094	0.5
NCGC00016798-06	O[C@H](COc1nsnc1N2CCOCC2)CNC(C)(C)C	Timolol	4	0.0094	-6.4124
NCGC00163798-03	OCCOCCOCCO	Triethylene glycol	4	0.0094	-6.9458
NCGC00016902-01	O=C(Nc1c(cccc1CC)CC)CN(CC(=O)O)CC(=O)O	Etifenin	4	0.0101	4
NCGC00094540-01	ClC1=CC=C(C=C1)Cl	1,4-Dichlorobenzene	4	0.0106	-6.343
NCGC00091865-01	OCC1=CC=CC=C1	Benzyl alcohol	4	0.0106	-5.4759
NCGC00167565-01	NC(NN=C2C=C(C1=CC2=O)CC(S([O-])(=O)=O)N1C)=O.[Na+]	Carbazochrome sodium sulfonate	4	0.0106	3
NCGC00160358-01	O=C1N2CC3=CC=CC=C3C(=O)N2CC4C=CC=CC1=4	Diftalone	4	0.0106	0.5
NCGC00167588-02	O=C(N[C@@H](CO)C(N[C@H](C(N[C@H](COC(C)(C)C)C(N[C@@H](CC(C)C)C(N[C@@H](CCCNC(N)=N)C(N6[C@H]([C@@](NNC(N)=O)=O)CCC6)=O)=O)=O)=O)CC4=CC=C(O)C=C4)=O)[C@@H](NC([C@@H](N[C@@]([C@@H](N5)CCC5=O)=O)CC3=CNC=N3)=O)CC1=CNC2=C1C=CC=C2.O=C(C)O	Goserelin acetate	4	0.0106	2.5
NCGC00094707-01	O[C@H]2[C@H](O[C@@H]1O[C@H](CO)[C@H](O)[C@H](O)[C@H]1O)[C@@H](CO)O[C@]2(O)CO	Lactulose	4	0.0106	0.5
NCGC00160592-01	O=C(NC1CC1)OCC(CCC)(C)COC(N)=O	Lorbamate	4	0.0106	1
NCGC00025347-01	Cl.CC(c1cccc(C)c1C)c2cncn2	Medetomidine hydrochloride	4	0.0106	2
NCGC00091106-02	O=C(OC)c(c(O)ccc1)c1	Methyl salicylate	4	0.0106	-6.5813
NCGC00095068-01	C[C@H](CO)c1ccc2cc(ccc2c1)OC	Naproxol	4	0.0106	1.5
NCGC00016686-01	O=C2O[C@H](C)C/C=C/C=C/C=C/C=C/[C@H](O[C@@H]3O[C@H](C)[C@@H](O)[C@H](N)[C@@H]3O)C[C@]([C@H]([C@@](O)=O)[C@@H](O)C4)([H])O[C@]4(O)C[C@@H](O)C[C@@]1([H])O[C@@]([H])1/C=C/2	Natamycin	4	0.0106	1.5
NCGC00166258-01	O=C(OCCC(C)C)C1=CC=C(N(C)C)C=C1	Padimate	4	0.0106	0.5
NCGC00091057-01	O=C1C(C(O)=CC(O)=C2)=C2O[C@H]([C@](C=C5)=CC3=C5O[C@H](CO)[C@@H]([C@]4=CC(OC)=C(O)C=C4)O3)[C@H]1O	Silybin	4	0.0106	-2.0351
NCGC00181033-01	O=C1C[C@@H]([C@](N[C@@H](CC3=CNC=N3)C(N2[C@]([H])(C(N)=O)CCC2)=O)=O)NC(N1C)=O	Taltirelin	4	0.0106	2
NCGC00016965-01	CC(C)(C)NC(=O)[C@H]4CC[C@@H]3[C@]4(C)CC[C@H]1[C@H]3CC[C@H]2NC(=O)\C=C/[C@]12C	Finasteride	4	0.0114	-7.6879
NCGC00016529-01	Cl.CCCCOc1ccc(cc1)OCCCN2CCOCC2	Pramoxine hydrochloride	4	0.0114	-9.268
NCGC00160470-01	COC(CC[C@@H](C(O)=O)N)=O	(5)-Methyl L-glutamate	4	0.0119	0.5
NCGC00024485-02	NC\C=C\C(=O)O	(E)-4-amino-2-butenoic acid	4	0.0119	0.5
NCGC00166086-01	NC(C)CCCC(C)C	2-Amino-6-methylheptane	4	0.0119	2
NCGC00023902-06	O=C3/C=C4/CC[C@@H]2[C@H](CC[C@]1(C)C(=O)CC[C@H]12)[C@@]4(C)CC3	4-Androstene-3,17-dione	4	0.0119	0.5
NCGC00095135-01	O=S(CC2=CC=C1NC=C(CCN(C)C)C1=C2)(N3CCCC3)=O	Almotriptan	4	0.0119	-4.9347
NCGC00160526-01	O=C(N3CCN(CC4=CC=CC=C4)CC3)C1=CC2=C(C=CC=C2)O1	Befuraline	4	0.0119	-0.617
NCGC00168250-01	C1=C(Cl)C=C3C(=C1)N4C(CN=C3C2=CC=CC=C2)=NN=C4	Estazolam	4	0.0119	3
NCGC00095023-01	C[C@]43CCC(=O)\C=C4\CC[C@@H]1[C@@H]3CC[C@]2(C)[C@@](O)(CC[C@@H]12)C#C	Ethisterone	4	0.0119	2
NCGC00021301-04	O=C1C=C3[C@]([C@@]2(F)[C@@H](O)C[C@@]4(C)[C@](C[C@@]5([H])OC(C)(C)O[C@@]45[C@@](CO)=O)([H])[C@@]([H])2C[C@@H]3F)(C)C=C1	Fluocinolone acetonide	4	0.0119	-4.5755
NCGC00024923-02	CC(C)NCC(O)COC1=CC=CC=C1N1C=CC=C1	Isamoltan	4	0.0119	0.5
NCGC00164550-01	O=S(CC(NC\C=C/COC2=NC=CC(CN3CCCCC3)=C2)=O)CC1=CC=CO1	Lafutidine	4	0.0119	0.5
NCGC00181305-01	O=C3O[Mg]2(OC4=CC=CC=C34)OC(C1=CC=CC=C1O2)=O.O.O.O.O	Magnesium salicylate tetrahydrate	4	0.0119	0.5
NCGC00166231-01	O=C(CCCCCCCCC=C)OC	Methyl 10-undecenoate	4	0.0119	-2.2663
NCGC00025346-02	C1=CC=C2C(=C1)C4N(C3=C(C2)C=CC=N3)CCN(C)C4	Mirtazapine	4	0.0119	0.5
NCGC00166305-01	O=C(OO)C	Peracetic acid	4	0.0119	-7.0791
NCGC00181103-01	O=C(OC1CCN(CC1)C)C(C2=CC=CC=C2)(C3=CC=CC=C3)OCCC.Cl	Propiverine hydrochloride	4	0.0119	0.5
NCGC00181334-01	O=S(C1=C(C(C)(C)C)C=CC2=CC(C(C)(C)C)=CC=C12)([O-])=O.[Na+]	Sodium dibunate	4	0.0119	1
NCGC00160503-01	S=C(N2CCOCC2)C1=CC(OC)=C(C(OC)=C1)OC	Tritiozine	4	0.0119	4.5
NCGC00016462-01	O=C(C=CC)N(CC)C1=CC=CC=C1C	Crotamiton	4	0.0128	-2.6564
NCGC00016958-01	OCC(O)CNC(=O)c1c(I)c(c(I)c(C(=O)NCC(O)CO)c1I)N(CC(O)CN(C(C)=O)c2c(I)c(c(I)c(c2I)C(=O)NCC(O)CO)C(=O)NCC(O)CO)C(C)=O	Iodixanol	4	0.0128	-3.6465
NCGC00016813-01	Cl.CC(C)(C)C(=O)OCOC(=O)[C@@H]2N3C(=O)[C@@H](/N=C/N1CCCCCC1)[C@H]3SC2(C)C	Pivmecillinam hydrochloride	4	0.0128	-1.1629
NCGC00017005-01	Cl.O=C(Nc1c(C)cccc1C)C(C)N	Tocainide hydrochloride	4	0.0128	-7.6509
NCGC00015012-02	NC(C(OC(CC1=CC=C(C=C1)Cl)(C)C)=O)C	Alaproclate	4	0.0133	1
NCGC00166311-01	ClC(C=C(Cl)C=C3)=C3C1(CN2N=CN=C2)OCCO1	Azaconazole	4	0.0133	2.5
NCGC00015155-03	N(CC(N1CCCC1)COCC(C)C)(CC2=CC=CC=C2)C3C=CC=CC=3	Bepridil	4	0.0133	-4.7443
NCGC00095252-01	CC1=CC[C@@H](CC1)[C@@](O)(C)CC\C=C(/C)C	Bisabolol	4	0.0133	0
NCGC00167543-01	O=C1N(C(C(O)=O)=C(CSC(C4=CC=CO4)=O)CS2)[C@@]2([H])[C@@]([H])1NC(\C(C3=CSC(N)=N3)=N/OC)=O	Ceftiofur	4	0.0133	1.5
NCGC00159410-04	O[C@@H]([C@@H](O)[C@H](O)CO)[C@@H](O)CO	D-Galactitol	4	0.0133	-3.3839
NCGC00159316-02	F[C@]1([C@](C)2C=C3)[C@@H](O)C[C@@]([C@](C(COC(CCCC)=O)=O)(O)[C@@H]4C)(C)[C@](C4)([H])[C@@]([H])1CCC2=CC3=O	Dexamethasone valerate	4	0.0133	4.5
NCGC00181092-01	[O-]C(CCC1=C(I)C=C(I)C(N=CN(C)C)=C1I)=O.[Na+]	Ipodate sodium	4	0.0133	4
NCGC00017071-01	Oc1ccc(cc1O)C(O)C(CC)NC(C)C.CS(=O)(=O)O	Isoetharine mesylate	4	0.0133	-14.965
NCGC00167435-01	N#CC1=C(C(OC)=O)C(C2=CC=CC([N+]([O-])=O)=C2)C(C(OC(C)C)=O)=C(C)N1	Nilvadipine	4	0.0133	2.5
NCGC00165993-01	OC(C1=CC=CC=N1)=O	Picolinic acid	4	0.0133	-1.7322
NCGC00160474-01	O=C(C(C2CCN(CC4=CC=CC=C4)CC2)(C3=CC=CC=C3)CC1)NC1=O	Benzetimide	4	0.015	1
NCGC00159480-03	C2CCCC(NC)(C1=C(Cl)C=CC=C1)C2=O	Ketamine	4	0.015	-3.6666
NCGC00163481-02	O[C@H]2[C@]1([H])[C@H](O)[C@H](O)CN1CCC2	Swainsonine	4	0.015	-7.301
NCGC00160400-01	CN1C(NC)=C(CCCC2)C2=N1	Tetridamine	4	0.015	2.5
NCGC00181009-01	[Br-].C3C(OC)CC(=C(C1=CC=CS1)C2SC=CC=2)C[N+]3(C)C	Timepidium bromide	4	0.015	3.5
NCGC00015821-02	O=C1N(CCC1)CC(N)=O	Piracetam	4	0.0161	-5.489
NCGC00166025-01	C#CC(O)(C)CC	3-Methyl-1-pentyn-3-ol	4	0.0168	4
NCGC00167470-01	N21[C@H](SC([C@@H]1C(=O)O)(C)C)[C@@H](C2=O)NC([C@H](NC(N3C(N(S(=O)(=O)C)CC3)=O)=O)c4ccccc4)=O	Mezlocillin	4	0.0168	1.5
NCGC00013414-03	O=C(O)CCC1=NC(C=CC=C2)=C2N1	Procodazole	4	0.0168	2
NCGC00167433-01	[Br-].C=CC[N+]1(CCCC1)[C@H]6C[C@@H]5[C@](C)(CC[C@H]2[C@H]5CC[C@H]3C[C@H](O)[C@H](C[C@]23C)N4CCOCC4)[C@H]6OC(C)=O	Rocuronium bromide	4	0.0168	-1
NCGC00015931-04	NC1CCN(C2=NC(Cl)=CC=C2)CC1.Cl	SR 57227A	4	0.0168	3
NCGC00015501-02	NNC2=NN=CC1=CC=CC=C12.Cl	Hydralazine hydrochloride	4	0.018	-6.1377
NCGC00160611-01	O=C1N(CC)CCC1	1-Ethyl-2-pyrrolidinone	4	0.0188	-12.4422
NCGC00018221-06	O=C(O)C1=C(C=CC=C3)C3=NC(C2=CC=CC=C2)=C1	Cinchophen	4	0.0188	0
NCGC00015630-02	O=C(C1=C2)N(C3=CC=CC=C3C)C(C)NC1=CC(Cl)=C2S(=O)(N)=O	Metolazone	4	0.0188	2
NCGC00093354-03	NC(=O)C1=CC=CN=C1	Niacinamide	4	0.0188	-6.3333
NCGC00160128-02	O=C(N[C@H](C(N[C@H](C(N[C@H]([C@@H](O)CC(N[C@H](C(N[C@H]([C@@H](O)CC(O)=O)CC(C)C)=O)C)=O)CC(C)C)=O)C(C)C)=O)C(C)C)CC(C)C	Pepstatin	4	0.0188	0
NCGC00016414-01	C1=CC=C3C(=C1)OC(=O)C(C(CC(C)=O)C2=CC=C(N(=O)=O)C=C2)=C3O	Acenocoumarol	4	0.0202	-8.8947
NCGC00016308-01	C(C(=O)N)(CC[N+](C)(C(C)C)C(C)C)(C1=CC=CC=C1)C2=CC=CC=C2	Isopropamide	4	0.0202	-6.5771
NCGC00159380-02	O=C(C1=CC=CC=C1)OOC(=O)C2=CC=CC=C2	Benzoyl peroxide	4	0.0211	-14.4913
NCGC00181043-01	F[C@@]([C@](C=C2)(C)C4=CC2=O)([C@](CC4)([H])[C@@](C3)([H])[C@@](C1)(C)[C@](C(CCl)=O)(OC(CCC)=O)[C@H]3C)C1=O	Clobetasone butyrate	4	0.0211	3.5
NCGC00160510-01	S=C(NC2=CC=C(OCC)C=C2)NC1=CC=C(OCC)C=C1	Etocarlide	4	0.0211	4
NCGC00167428-01	OC(P([O-])(O)=O)(P(O)(O)=O)CCN(C)CCCCC.[Na+]	Ibandronate sodium	4	0.0211	0
NCGC00090704-01	Cl[In](Cl)Cl	Indium trichloride	4	0.0211	-4.2016
NCGC00164602-01	OC(C=C1)=CC=C1CCC(NCC(C2=CC=C(C=C2)O)O)C.Cl	Ractopamine hydrochloride	4	0.0211	-10.9829
NCGC00095139-01	OC(=O)[C@@H](C(C)C)N(Cc1ccc(cc1)c2ccccc2C\3=N\N=N/N/3)C(=O)CCCC	Valsartan	4	0.0211	-6.4299
NCGC00015246-02	C4=CC=CC(C(C1=CC=CC=C1)N3CCN(CC=CC2=CC=CC=C2)CC3)=C4	Cinnarizine	4	0.0227	-9.9656
NCGC00160417-02	O=C(OCC)/C=C(C)/C=C/C[C@@H](C)CCCC(C)C	(7S)-Hydroprene	4	0.0237	14
NCGC00091059-01	CCCCCl	1-Chlorobutane	4	0.0237	-1.8856
NCGC00016306-01	O=C1[C@H](N)CON1	Cycloserine	4	0.0237	0.5
NCGC00094197-01	[Cl-].C[N+](C)(C)CCOC(=O)NC	Methylcarbamylcholine chloride	4	0.0237	1
NCGC00167452-01	O=C2C(N=C(C([O-])=O)C=C3O)=C3C1=NC(C=CC=C4)=C4OC1=C2.[Na+]	Pirenoxine sodium	4	0.0237	1.5
NCGC00095158-01	Cc1ncc([N+]([O-])=O)n1CC(O)C	Secnidazole	4	0.0237	2.5
NCGC00016271-01	Cl.C1=CC=CC=C1CC2=NCCN2	Tolazoline hydrochloride	4	0.0255	-0.9296
NCGC00181332-01	[H][C@@]13[C@]([C@](CC[C@H](OCCN(CC)CC)C4)(C)C4=CC3)([H])CC[C@@]2(C)[C@]([H])1CCC2=O.Cl	3beta-(2-Diethylaminoethoxy)androst-5-en-17-one hydrochloride	4	0.0266	-3.2866
NCGC00163146-01	O[C@]([C@@H]3OC(C7=CC=CC=C7)=O)([C@H]4OC)C[C@@]([C@@]3([H])[C@]([C@]([C@@H]5OC)([H])[C@@H]1N(CC)C2)(OC(C)=O)[C@H]4O)([H])[C@]1([C@@H](OC)C[C@H]6O)[C@@]5([H])[C@]26COC	Aconitine	4	0.0266	-6.9582
NCGC00091921-01	[O-][N+]([O-])=O.[NH4+]	Ammonium nitrate	4	0.0266	-7.6941
NCGC00017043-02	[O-]C(C1=CC=CC=C1)=O.O=C(NC3=C(C)C=CC=C3C)C[N+](CC)(CC)CC2=CC=CC=C2	Denatonium benzoate	4	0.0266	-2.4319
NCGC00164613-01	S=C(S2)N(CC(O)=O)C(\C2=C([H])/C(C)=C([H])/C1=CC=CC=C1)=O	Epalrestat	4	0.0266	-1.6918
NCGC00095134-01	O=C1[C@H](CC[C@@H](C4=CC=C(F)C=C4)O)[C@@H]([C@]3=CC=C(O)C=C3)N1C2=CC=C(F)C=C2	Ezetimibe	4	0.0266	-6.2869
NCGC00160351-01	OC(=O)CCCC\C=C(\c1cccnc1)c2ccccc2	Isbogrel	4	0.0266	-5.427
NCGC00181101-01	CN(C)C(C)CN1C(N=CC=C3)=C3SC2=C1C=CC=C2.Cl	Isothipendyl hydrochloride	4	0.0266	-1
NCGC00160579-01	O=C(C1=CC=C(C)C=C1)C2=CC=C(OC)C=C2O	Mexenone	4	0.0266	0
NCGC00015861-04	O=C(N1CCCCC(C)=O)N(C)C(N=CN2CCC)=C2C1=O	Propentofylline	4	0.0266	-7.3504
NCGC00015822-09	C2(OC)=CC=C(CN(CCN(C)C)C1=NC=CC=C1)C=C2	Pyrilamine	4	0.0266	-2.1359
NCGC00015238-02	C1=C(Cl)C=C2C(=C1)OC(=O)N2	Chlorzoxazone	4	0.0286	-8.4758
NCGC00016544-01	CC(=O)O[C@@H]3C\C4=C\C[C@@H]2[C@H](CC[C@]1(C)C(=O)CC[C@H]12)[C@@]4(C)CC3	Dehydroepiandrosterone acetate	4	0.0286	-0.5
NCGC00159368-02	OCCCCCCCCCCCCCCCC	1-Hexadecanol	4	0.0299	-6.8153
NCGC00168251-01	O[C@@H]4[C@H]2[C@]([C@](C=C4)([H])[C@H](N(C)CC5)C3)5C1=C3C=CC(OCC)=C1O2	Ethylmorphine	4	0.0299	2
NCGC00166273-01	O=[C@](O)[C@@]3(C)[C@@]1([H])[C@@](CCC3)(C)[C@]2([H])C(C=[C@@]([C@@H](C)C)CC2)=CC1	Levamisole resinate	4	0.0299	-8.1871
NCGC00016551-01	Cl.CC(C)(COC(=O)c1ccccc1)NCCC	Meprylcaine hydrochloride	4	0.0299	-5.995
NCGC00014810-01	OC(CNC(C)(C)C)C(C=C1)=NC(CO)=C1O.Cl	Pirbuterol hydrochloride	4	0.0299	-6.736
NCGC00023100-03	CC(=O)[C@H]1CC[C@H]2[C@@H]3CC[C@H]4C[C@H](O)CC[C@]4(C)[C@H]3C(=O)C[C@]12C	Alphaxalone	4	0.0335	3.5
NCGC00167419-01	CC(C1=O)(CCC2/C1=C/C3=CC=C(C)C=C3)C2(C)C	Enzacamene	4	0.0335	2.5
NCGC00167552-01	O=C(C2=CC=CC=C2)OCCCN1C(CCCC1)C.Cl	Piperocaine hydrochloride	4	0.0335	-4.7245
NCGC00166412-01	O=C(N[C@@H](C(C)C)C(N[C@H](C(O)=O)CC1=CC=C(O)C=C1)=O)[C@H](CC(O)=O)NC([C@H](CCCCN)NC([C@@H](N)CCCNC(N)=N)=O)=O	Thymopentin	4	0.0335	0
NCGC00166104-01	O=C(N)CCCCC1SSCC1	alpha-Lipoic acid amide	4	0.0335	-8.4277
NCGC00090987-02	OC(=O)CC1=C2C(=CC=C1)C=CC=C2	1-Naphthaleneacetic acid	4	0.0376	-0.5318
NCGC00094576-01	CC(=O)NO	Acetohydroxamic acid	4	0.0376	-0.8911
NCGC00016374-02	O[As](=O)(C1=CC=C(C=C1)NC(=O)N)O	Carbarsone	4	0.0376	-6.4827
NCGC00094090-01	Cl.NCCS	Cysteamine hydrochloride	4	0.0376	1.5
NCGC00164571-01	O=[C@](NC5=CC(C(F)(F)F)=CC=C5C(F)(F)F)[C@@H]4[C@@]3(C)CC[C@]2([H])[C@@]1(C)C=CC(N[C@@]([H])1CC[C@]([H])2[C@@]([H])3CC4)=O	Dutasteride	4	0.0376	-14.9175
NCGC00023339-09	c1(n(cnc1)C)C[C@@H]2[C@@H](C(=O)OC2)CC	Pilocarpine	4	0.0376	-3.0176
NCGC00180996-01	O=C(C1=CC=CC=C1O)OCCC	Propyl salicylate	4	0.0376	2
NCGC00167519-01	FC1=CC=C(S(N[C@H]2CC(C(C=CC=C4)=C4N3CCC(O)=O)=C3CC2)(=O)=O)C=C1	Ramatroban	4	0.0376	0
NCGC00181000-01	OC(COC1=CC=C(NC(CC[S+](C)C)=O)C=C1)COCC.O=S(C(C=C2)=CC=C2C)([O-])=O	Suplatast tosylate	4	0.0376	1
NCGC00159319-02	O=S(CC1=NOC2=C1C=CC=C2)(N)=O	Zonisamide	4	0.0376	-7.9595
NCGC00167417-01	O[C@H]1[C@](CC2)(C)[C@@](C)(C)[C@@H]2C1	[(1S)-endo]-(-)-Borneol	4	0.0376	-1.6005
NCGC00017121-01	O=C(Oc1ccc(cc1)C(=O)OCC)CCCCCNC([NH3+])=N.[O-]S(C)(=O)=O	Gabexate mesylate	4	0.0404	-0.6692
NCGC00181346-01	O=[C@@](N\C(C([O-])=O)=C/CCCCSC[C@H](N)C(O)=O)[C@@H](C1)C1(C)C.[Na+]	Cilastatin sodium	4	0.0422	2
NCGC00181130-01	O=S(CCC2=CC=C1NC=C(C[C@@H]3N(CCC3)C)C1=C2)(C4=CC=CC=C4)=O	Eletriptan	4	0.0422	1.5
NCGC00095116-01	C2(C)=CC(C)=CC(OCC1OC(=O)NC1)=C2	Metaxalone	4	0.0422	-7.9479
NCGC00015838-03	O=C(C3=CC(N2CCCN(C)C)=C(C=C3)SC1=C2C=CC=C1)CC.Cl	Propionylpromazine hydrochloride	4	0.0422	-9.0394
NCGC00016889-01	OC=2c1sccc1S(=O)(=O)N(C)C=2C(=O)Nc3ccccn3	Tenoxicam	4	0.0453	-10.0499
NCGC00091073-01	S=P(OC1=NC(=NC(=C1)C)C(C)C)(OCC)OCC	Diazinon	4	0.0473	0.5
NCGC00018211-03	O=C(O)C3=CN1c2c(cc(F)cc2CCC1C)C3=O	Flumequine	4	0.0473	1
NCGC00025273-01	ClC1=C(NC)C=C(OC)C(C(N[C@H]2CCN(CC3=CC=CC=C3)[C@H]2C)=O)=C1	Nemonapride	4	0.0473	-5.6892
NCGC00016657-01	NC(=O)c4cc[n+](CC=2CS[C@@H]3[C@H](NC(=O)Cc1cccs1)C(=O)N3C=2C([O-])=O)cc4	Cefalonium	4	0.0508	-7.8776
NCGC00160603-02	C1(C=CC2=CC=CC=C2)=CC=NC=C1	4-Styrylpyridine	4	0.0531	1
NCGC00168252-01	C3=CC=CC=C3N(C(=O)CC)C2CCN(CCC1=CC=CC=C1)CC2	Fentanyl	4	0.0531	0.5
NCGC00063341-02	C#CCOc1ccc2c(c1)OC(=O)C=C2C	Giparmen	4	0.0531	2.5
NCGC00167527-01	FC(C(C)=C(C3=C4)C(C(C(O)=O)=CN3C2CC2)=O)=C4N(CCN1)CC1C.Cl	Grepafloxacin hydrochloride	4	0.0531	0.5
NCGC00017258-04	OC[C@H](CC)NC(=O)[C@@H]2/C=C1/c3cccc4N\C=C(\C[C@H]1N(C)C2)c34	Methergine	4	0.0531	-0.4089
NCGC00181044-01	N[C@H](C(O)=O)CC[Se]C	Selenium-L-methionine	4	0.0531	0
NCGC00166270-01	OC1=CC(O)=CC(O)=C1.O.O	1,3,5-Trihydroxybenzene dihydrate	4	0.0596	-0.8546
NCGC00167463-01	O=C1N(C(C(O)=O)=C(CSC4=NN=NN4C)CS2)[C@@]2([H])[C@@]([H])1NC(\C(C3=CSC(N)=N3)=N/OC)=O.O=C5N(C(C(O)=O)=C(CSC8=NN=NN8C)CS6)[C@@]6([H])[C@@]([H])5NC(\C(C7=CSC(N)=N7)=N/OC)=O.Cl	Cefmenoxime hydrochloride	4	0.0596	-5.9777
NCGC00181108-01	O=C(N(CC)CC)NC1=CC(C(C)=O)=C(OCC(O)CNC(C)(C)C)C=C1.Cl	Celiprolol hydrochloride	4	0.0596	1.5
NCGC00159470-02	O=C(O)[C@@H](C(C)C)N	D-Valine	4	0.0596	-0.5356
NCGC00015443-06	C2=C(OCC(F)(F)F)C=CC(OCC(F)(F)F)=C2C(=O)NCC1CCCCN1	Flecainide	4	0.0596	-3.5298
NCGC00164502-01	[O-][N+](C1=CC=C(C=NNC(C(N)=O)=O)O1)=O	Nifuraldezone	4	0.0596	-9.5319
NCGC00017366-04	[H][C@@]14[C@](C3=C2C(C4)=CNC2=CC=C3)([H])C[C@](CSC)([H])CN1CCC.O=S(O)(C)=O	Pergolide methanesulfonate	4	0.0596	-11.1089
NCGC00090939-02	CC1=CC=CC=C1	Toluene	4	0.0596	-1.3869
NCGC00159396-03	C2OCCN(C(=O)C1=CC(OC)=C(OC)C(OC)=C1)C2	Trimetozine	4	0.0596	6
NCGC00016614-01	Cl.Oc1ccc(C[C@](C)(N)C(=O)OCC)cc1O	Methyldopate hydrochloride	4	0.064	-5.7531
NCGC00095599-01	O[C@H]1[C@H](OC2=CC=C(O)C=C2)O[C@H](CO)[C@@H](O)[C@@H]1O	Arbutin	4	0.0668	-9.008
NCGC00016907-01	O=C(C)N(CC4)CCN4C(C=C5)=CC=C5OC[C@]2([H])O[C@@](OC2)(CN3C=NC=C3)[C@@]1=CC=C(Cl)C=C1Cl	Ketoconazole	4	0.0668	0
NCGC00160376-01	O=C(C(C1=CC=CC=C1)(C2=CC=CC=C2)O)OCC[N+](C)(C)C.[I-]	Metocinium iodide	4	0.0668	1.5
NCGC00095176-03	C2=CC=CC(C(S(=O)CC(N)=O)C1=CC=CC=C1)=C2	Modafinil	4	0.0668	-7.9221
NCGC00094745-01	CN(C)CCOC(C1=CC=CC=C1)C(C=CC=C2)=C2C.OC(C(CC(O)=O)(O)CC(O)=O)=O	Orphenadrine dihydrogen citrate	4	0.0668	-0.6566
NCGC00166236-01	OC1=NC(C([O-])=O)=NC(O)=N1.[K+]	Potassium oxonate	4	0.0668	-3.0801
NCGC00095772-01	[S-]C1=NC(C(C(C)CCC)(CC=C)C(N1)=O)=O.[Na+]	Thiamylal sodium	4	0.0668	-11.6056
NCGC00024846-03	NC(NN=CC1=C(C=CC=C1Cl)Cl)=N	Guanabenz	4	0.075	-10.9044
NCGC00164358-01	OC(=O)CCCCCCCCCCCCCCC	Hexadecanoic acid	4	0.075	-11.4004
NCGC00016712-01	[Cl-].[Cl-].C=CC[N@@H+]1\C(=C\CO)[C@@H]4C[C@@H]2[C@]6(CC[C@@H]12)c3ccccc3N5C=C9[C@@H]%11N(C=C4[C@H]56)c7ccccc7[C@]%10%11CC[C@H]8[C@H]%10C[C@@H]9C(=C\CO)/[N@@H+]8CC=C	Alcuronium chloride	4	0.0805	-1.3046
NCGC00016534-01	C1(S(N)(=O)=O)=C(Cl)C=C3C(=C1)S(=O)(=O)NC(CC2CCCC2)N3	Cyclopenthiazide	4	0.0805	0.3207
NCGC00016508-01	O=C(C)N=C1N(C)N=C(S(=O)(N)=O)S1	Methazolamide	4	0.0805	-4.5755
NCGC00017130-01	[Na+].[Na+].O=C3N1C(=C(CO[C@@H]1[C@]3(OC)NC(=O)C(c2ccc(O)cc2)C([O-])=O)CSc4nnnn4C)C([O-])=O	Moxalactam disodium	4	0.0805	-6.9028
NCGC00016926-01	CCC(=O)OCC(=O)[C@@]4(OC(=O)OCC)CC[C@@H]3[C@]4(C)C[C@H](O)[C@H]2[C@H]3CCC1=CC(=O)C=C[C@@]12C	Prednicarbate	4	0.0805	0.5
NCGC00016754-01	Cl.Cl.C[C@H]1O[C@H]2O[C@@H]3[C@@H](O)[C@H](NC)[C@H](O)[C@H](NC)[C@H]3O[C@@]2(O)C(=O)C1	Spectinomycin dihydrochloride	4	0.0805	-0.868
NCGC00016509-01	Cl.COc1c(cc(cc1OC)C(=O)NCc2ccc(OCCN(C)C)cc2)OC	Trimethobenzamide hydrochloride	4	0.0805	-4.0025
NCGC00091162-02	s1c(N)ncc1	2-Aminothiazole	4	0.0841	-2.3735
NCGC00016661-01	Cl.OC1(CCCC1)C(C(=O)OCCN(C)C)c2ccccc2	Cyclopentolate hydrochloride	4	0.0841	-3.4911
NCGC00162100-02	BrC2=CC=C(C=C2)[C@@H]([C@@]1=CC=CC=N1)CCN(C)C.O=C(O)/C=C\C(O)=O	Dexbrompheniramine maleate	4	0.0841	-9.7683
NCGC00090972-01	C(O)(=O)C(C)O	Lactic acid	4	0.0841	-2.3959
NCGC00159326-02	O[C@H](C)[C@@H](N[C@]([C@@H]2C[C@@H](CCC)CN2C)=O)[C@@H]1[C@H](O)[C@H](O)[C@@H](O)[C@@H](SC)O1.Cl	Lincomycin hydrochloride	4	0.0841	-3.598
NCGC00094843-01	O=C(N[C@@H]1[C@@H](O)[C@H](O)[C@@H](CO)OC1O)C	N-Acetylglucosamine	4	0.0841	-11.8508
NCGC00015716-05	C2=C(O)C=CC(C(O)C(C)NC(C)CCC1=CC=CC=C1)=C2	Nylidrin	4	0.0841	-4.618
NCGC00091737-01	OC(=O)C=CC=CC	Sorbic acid	4	0.0841	-1.5414
NCGC00015277-02	C1C3=C(C=C2C=1C(=O)C(C(=O)O)=NN2CC)OCO3	Cinoxacin	4	0.0903	-0.0402
NCGC00016558-01	Cl.CCOc1ccc(cc1OCC)Cc3nccc2cc(OCC)c(cc23)OCC	Lymecycline	4	0.0903	0.7685
NCGC00016778-01	Cl.CN1Cc3ccccc3C(OCC1)c2ccccc2	Nefopam hydrochloride	4	0.0903	-7.2843
NCGC00016554-01	OC1=CC=C(C(NN=CC2=CC=C([N+]([O-])=O)O2)=O)C=C1	Nifuroxazide	4	0.0903	2
NCGC00016856-01	C[C@@]1([C@@]2(C)C(CC)=O)[C@](C[C@H]2C)([H])[C@@](CCC3=CC4=O)([H])[C@]([C@]3(C=C4)C)([H])[C@@H](O)C1	Rimexolone	4	0.0903	-1.2335
NCGC00016257-04	O=C1N(C2=CC=CC=C2)N(C(=C1N(C)C)C)C	4-Dimethylaminoantipyrine	4	0.0944	-0.5
NCGC00015116-10	O=C(C1=CC=C(OC)C=C1)N(CCC2)C2=O	Aniracetam	4	0.0944	-8.4765
NCGC00091908-01	O=C(/C=C/C1=CC(O)=C(O)C=C1)O[C@@](C[C@H]2OC(/C=C/C3=CC(O)=C(O)C=C3)=O)(C[C@@H](O)[C@@H]2O)C(O)=O	Cynarin	4	0.0944	-4.9654
NCGC00024717-06	O=C(OC)[C@@H](N)CCCN/C(N)=N/[N+]([O-])=O	L-Nitroarginine methylester	4	0.0944	-6.6267
NCGC00181147-01	[H]OC1=C2C(=O)C([H])(OC3([H])OC([H])(C([H])([H])[H])C([H])(O[H])C([H])(OC4([H])OC([H])(C([H])([H])[H])C([H])(O[H])C([H])(OC5([H])OC([H])(C([H])([H])[H])C([H])(O[H])C(O[H])(C([H])([H])[H])C5([H])[H])C4([H])[H])C3([H])[H])C([H])(C([H])([H])C2=C([H])C6=C1C(O[H])=C(C(OC7([H])OC([H])(C([H])([H])[H])C([H])(O[H])C([H])(OC8([H])OC([H])(C([H])([H])[H])C([H])(O[H])C([H])(O[H])C8([H])[H])C7([H])[H])=C6[H])C…	PLICAMYCIN	4	0.0944	-14.2401
NCGC00181319-01	O=C([C@H]2O[C@H]3C[C@@H](O[C@H]7C[C@@H](O[C@H]8C[C@@](O)(C)[C@H](O)[C@@H](C)O8)[C@H](O)[C@@H](C)O7)[C@H](O)[C@@H](C)O3)C1=C(O)C(C(O)=C(C(O[C@H]5C[C@@H](O[C@H]6C[C@@H](O)[C@H](O)[C@@H](C)O6)[C@@H](O)[C@@H](C)O5)=C4)C)=C4C=C1C[C@@]2([H])[C@H](OC)C([C@@H](O)[C@@H](C)O)=O	Plicamycin	4	0.0944	-8.0666
NCGC00015964-09	O=C1C2(CCN(CCCC(C(C=C4)=CC=C4F)=O)CC2)N(C3=CC=CC=C3)CN1	Spiperone	4	0.0944	-8.8621
NCGC00018117-07	O=C2C=1/N=C\NC=1N(C)C(=O)N2C	Theophylline	4	0.0944	-4.5001
NCGC00016957-01	Clc2cccc(Cl)c2Nc1ccccc1CC(=O)OCC(=O)O	Aceclofenac	4	0.1014	-0.0787
NCGC00016642-01	C1=CC=C3C(=C1)N(CCCN2CCC(CCO)CC2)C4=C(S3)C=CC(C(C)=O)=C4	Piperacetazine	4	0.1014	-15.5758
NCGC00093890-01	O=C(C2=C(OC)C(Cl)=CC(CC)=C2O)NC[C@@H]1CCCN1CC.Cl	Eticlopride hydrochloride	4	0.1059	-8.0544
NCGC00015467-11	O=S(NC(NC2CCCCC2)=O)(C1=CC=C(CCNC(C3=C(OC)C=CC(Cl)=C3)=O)C=C1)=O	Glybenclamide	4	0.1059	-3.5539
NCGC00159463-03	CCOC2=CC=C(C=C2)N/C(C)=N/C1=CC=C(C=C1)OCC	Phenacaine	4	0.1059	4
NCGC00159438-02	O=C(O)C(CC[Se]C)N	Selenomethionine	4	0.1059	-11.25
NCGC00160482-01	O=S(NC1=NC=CN=C1OC)(C2=CC=C(N)C=C2)=O	Sulfalene	4	0.1059	-3.8781
NCGC00016609-01	O[C@H]1CC[C@H]2[C@@H]3CC[C@H]4C[C@@H]5S[C@@H]5C[C@]4(C)[C@H]3CC[C@]12C	Epitiostanol	4	0.1137	-3.7332
NCGC00016327-01	O=C2C1=C(OC)C3=C(OC=C3)C(OC)=C1OC(C)=C2	Khellin	4	0.1137	-2.7605
NCGC00016563-01	Cl.CCN(CC)C(C)CN1c3ccccc3Sc2ccccc12	Meclozine dihydrochloride	4	0.1137	-15.4862
NCGC00016950-01	[C@]23([C@](OC(c1occc1)=O)([C@H](C)C[C@H]2[C@H]5[C@]([C@H](C3)O)([C@@]\4(\C(=C/C(/C=C/4)=O)CC5)C)Cl)C(=O)CCl)C	Mometasone furoate	4	0.1137	-6.962
NCGC00016869-01	O=S(=O)(O)O.O=S(=O)(O)O.O=S(=O)(O)O.O=S(=O)(O)O.O=S(=O)(O)O.NC3CC=C(CN)OC3O[C@@H]2[C@@H](N)C[C@@H](N)[C@H](O[C@H]1OC[C@](C)(O)[C@H](NC)[C@H]1O)[C@H]2O.NC3CC=C(CN)OC3O[C@H]2[C@H](O)[C@@H](O[C@H]1OC[C@](C)(O)[C@H](NC)[C@H]1O)[C@H](N)C[C@@H]2N	Sisomicin sulfate	4	0.1137	-1.7158
NCGC00095606-01	O=C1[C@H]([C@H](C)C)CC[C@@H](C)C1	(2S,5R)-5-Methyl-2-(propan-2-yl)cyclohexanone	4	0.1189	-2.2504
NCGC00166213-01	OCC(CCCCCCCC)CCCCCCCCCC	2-Octyl-1-dodecanol	4	0.1189	-7.6325
NCGC00021569-04	O=C(O)[C@@H]2CCCN2C(=O)[C@H](C)N[C@@H](CCc1ccccc1)C(=O)OCC	Enalapril	4	0.1189	-8.7807
NCGC00166114-02	[Na+].[Na+].[O-]C(=O)c4ccccc4C=2c3cc(Br)c([O-])c(Br)c3OC=1C=2\C=C(\Br)C(=O)C=1Br	Eosin	4	0.1189	-4.465
NCGC00160405-01	O=P([O-])(O)C(O)(CC1=CC=CN=C1)P(O)([O-])=O.[Na+].[Na+]	Risedronate sodium	4	0.1189	-4.0204
NCGC00160541-01	OC(C(C)(C)OCC(O2)=C(C)N=C2C1=CC=C(Cl)C=C1)=O	Romazarit	4	0.1189	2
NCGC00160357-01	O[C@@H]1[C@@H](O)[C@]([C@@H](COC(CCCCCCCCCCC)=O)O)([H])OC1	Sorbitan, monododecanoate	4	0.1189	-2.7683
NCGC00163160-01	NC(S2)=NC1=C2CCN(CC=C)CC1	Talipexole	4	0.1189	0.4922
NCGC00016393-01	C(C1C(=CC(=CC=1)OC)O)(C2=C(O)C=CC=C2)=O	2,2'-Dihydroxy-4-methoxybenzophenone	4	0.1276	-4.4358
NCGC00017049-01	N1(C2=CC=CC=C2)C(C(N(CS(=O)(=O)[O-])C)=C(N1C)C)=O.[Na+]	Dipyrone	4	0.1276	-2.2393
NCGC00015100-02	N1=C(N(C)C)N=C(N(C)C)N=C1N(C)C	Hexamethylmelamine	4	0.1276	-0.3651
NCGC00015864-02	O=C(OCCN(CC)CC)C(C=C1)=CC=C1N.Cl	Procaine hydrochloride	4	0.1276	-2.2036
NCGC00090868-01	FC(F)(F)C(Cl)Br	Halothane	4	0.1334	-8.1691
NCGC00091930-01	O=S(O)([O-])=O.[Na+]	Sodium hydrogen sulfate	4	0.1334	-4.1791
NCGC00016552-01	O=C(O)C=1N2C(=O)[C@@H](N)[C@H]2SCC=1COC(C)=O	7-Aminocephalosporanic acid	4	0.1432	-3.5673
NCGC00016947-01	Cl.O=C(Oc1cc(cc(c1)OC(=O)N(C)C)C(O)CNC(C)(C)C)N(C)C	Bambuterol hydrochloride	4	0.1432	-0.7283
NCGC00017025-01	O.Oc1c2c(cc(O)c1OC)C(=O)O[C@@H]3[C@@H](O)[C@H](O)[C@@H](CO)O[C@@H]23	Bergenin monohydrate	4	0.1432	-1.9546
NCGC00016760-01	C1(=S)N(C)C=CN1C(=O)OCC	Carbimazole	4	0.1432	-2.8297
NCGC00016387-02	OC(=O)CC[C@@H](C)[C@H]4CC[C@@H]3[C@]4(C)CC[C@H]2[C@H]3[C@H](O)C[C@@H]1C[C@H](O)CC[C@@]12C	Chenodeoxycholic acid	4	0.1432	1
NCGC00016621-01	F[C@]2([C@](C)3CC4)[C@@H](O)C[C@]([C@](C5)([H])[C@@]([H])2CCC3=CC4=O)(C)[C@@]1([C@](CCl)=O)[C@@H]5OC(C)(C)O1	Halcinonide	4	0.1432	1.2955
NCGC00016512-01	Cl.Oc1ccc(cc1)C(O)C(C)NC(C)COc2ccccc2	Isoxsuprine hydrochloride	4	0.1432	-6.4513
NCGC00017141-01	O.O.NCCCC[C@H](N[C@@H](CCC1=CC=CC=C1)C(O)=O)C(=O)N1CCC[C@H]1C(O)=O	Lisinopril dihydrate	4	0.1432	-5.5371
NCGC00015661-02	O=C(OCC)[N-]C1=C[N+](N2CCOCC2)=NO1	Molsidomine	4	0.1432	-9.2812
NCGC00017070-01	[Na+].O.O=C([O-])[C@@H]3N4C(=O)[C@@H](NC(=O)c1c2ccccc2ccc1OCC)[C@H]4SC3(C)C	Nafcillin sodium monohydrate	4	0.1432	1
NCGC00016799-01	OC(=O)CCC(=O)OCC2(CCCC)C(=O)N(c1ccccc1)N(C2=O)c3ccccc3	Suxibuzone	4	0.1432	-7.878
NCGC00160561-01	O=C(/C=C(C(C1=CC=C(C=C1)OC)=O)/Br)O	Bromebric acid	4	0.1496	1.5
NCGC00095303-02	OC1=CC=C(C2=CC=CN=C12)Cl	Cloxyquin	4	0.1496	-7.4678
NCGC00159442-02	O[C@H]1[C@@H](O)[C@@H](CO)OC(O)[C@@H]1O	Galactose	4	0.1496	-11.3688
NCGC00181011-01	O=C1C=C(O)C(Cl)=CN1	Gimeracil	4	0.1496	5
NCGC00025315-01	O=C1N(CCCCN2CCN(CC2)C2=NC=CC=N2)S(=O)(=O)C2=CC=CC=C12	Ipsapirone	4	0.1496	-9.3873
NCGC00163742-03	CC(C1CC=C(C)CC1)=C	Limonene	4	0.1496	-0.541
NCGC00160453-01	O=C(NCN2CCOCC2)C1=CN=CC=N1	Morphazinamide	4	0.1496	-3.287
NCGC00015859-07	C1=C(N)C=CC(C(=O)NCCN(CC)CC)=C1	Procainamide	4	0.1496	-5.2469
NCGC00016959-01	O=C1C(C(O)=O)=CN(C3CC3)C2=CC(N4CCNCC4)=C(F)C=C12.Cl	Ciprofloxacin hydrochloride	4	0.1607	-4.548
NCGC00015243-02	ClC4=CC=C(C=C4)CN(C(CN3CCCC3)=N2)C1=C2C=CC=C1.Cl	Clemizole hydrochloride	4	0.1607	-9.039
NCGC00016751-01	C1CCC3C1CN(NC(=O)NS(=O)(=O)C2=CC=C(C)C=C2)C3	Gliclazide	4	0.1607	-1.8032
NCGC00165973-01	OC(CS)CO	1-Thioglycerol	4	0.1679	-2.2793
NCGC00093949-03	O=C(C)[C@](CC2)(O)[C@](CC1)(C)[C@]2([H])[C@@](CC4)([H])[C@@]1([H])[C@](CC3)(C)C4=CC3=O	17alpha-Hydroxyprogesterone	4	0.1679	-2.3453
NCGC00167468-01	C2(OC(C)=O)=CC=CC=C2C(=O)OC1=CC=C(NC(C)=O)C=C1	Benorylate	4	0.1679	1.5
NCGC00094620-01	O=C(C(Cl)Cl)N[C@H](CO)[C@@H](C1=CC=C([N+]([O-])=O)C=C1)O	Chloramphenicol	4	0.1679	-2.6679
NCGC00160647-01	O=C(NC2=CC=C(Cl)C(Cl)=C2)C1CC1	Cypromid	4	0.1679	-6.7349
NCGC00159410-03	O[C@@H]([C@@H](O)[C@H](O)CO)[C@@H](O)CO	D-Galactitol	4	0.1679	-2.4753
NCGC00015380-09	C1(Cl)=CC=C2C(=C1)S(=O)(=O)NC(C)=N2	Diazoxide	4	0.1679	-2.9347
NCGC00164555-01	OC1=CC(/C=C(C#N)/C(N(CC)CC)=O)=CC([N+]([O-])=O)=C1O	Entacapone	4	0.1679	-0.1338
NCGC00015429-08	C1=CC=CC=C1C(COC(N)=O)COC(N)=O	Felbamate	4	0.1679	-1.2673
NCGC00164491-01	O=C(CN(CC(O)=O)CC(O)=O)NC1=C(C)C=CC=C1C	Lidofenin	4	0.1679	-0.4422
NCGC00162267-02	O[C@@]1(CCC4=O)[C@@]([C@H]4OC2=C5O)(CC3)C2=C(C=C5)C[C@H]1N3CC=C	Naloxone	4	0.1679	1.5
NCGC00014361-03	OC(CP(O)(O)=O)=O	Phosphonoacetic acid	4	0.1679	-1.0742
NCGC00015857-05	C1(N2CCN(CC3=CC(OCO4)=C4C=C3)CC2)=NC=CC=N1	Piribedil	4	0.1679	-3.6497
NCGC00015819-06	O=C(CCC1=CC=CC=C1)C(C=CC=C2)=C2OCC(CNCCC)O	Propafenone	4	0.1679	-3.6956
NCGC00160492-01	OC(C3=CC=CC=C3)(C4=CC=CC=C4)C1C2CCN(CC2)C1	Quifenadine	4	0.1679	-5.1795
NCGC00016772-01	Oc1cc(cc(O)c1)C(O)CNC(C)(C)C.O=S(=O)(O)O.CC(C)(C)NCC(O)c1cc(O)cc(O)c1	Terbutaline hemisulfate	4	0.1679	-9.2101
NCGC00181030-01	O=C1NC(=O)NC=C1	Uracil	4	0.1679	-3.9452
NCGC00016865-01	Cl.CC(C)(C)NCC(O)COc1cccc2NC(=O)CCc12	Carteolol hydrochloride	4	0.1803	-5.0843
NCGC00090698-02	N=C(Nc(cccc1)c1)Nc(cccc2)c2	1,3-Diphenylguanidine	4	0.1884	-1.3217
NCGC00094861-01	COc6cc7N1C(=O)CC2OC\C=C5\CN3CC[C@@]4(C1[C@H]2[C@H]5C[C@H]34)c7cc6OC	Brucine	4	0.1884	-0.2425
NCGC00159465-02	O=C3N1/C(=C(\CS[C@@H]1[C@@H]3NC(=O)Cn2cnnn2)CSc4nnc(C)s4)C(O)=O	Cefazolin	4	0.1884	-1.0773
NCGC00160422-01	NC(C)(C)CC1=CC=C(C=C1)Cl.Cl	Chlorphentermine hydrochloride	4	0.1884	-1.9724
NCGC00024842-02	S1C=NC(C)=C1CCCl	Clomethiazole	4	0.1884	-2.5404
NCGC00159506-02	C2C(C)(C)CC(OC(=O)C(O)C1=CC=CC=C1)CC2C	Cyclandelate	4	0.1884	-2.2047
NCGC00091635-01	S=P(OC1=CC(=C(C=C1)SC)C)(OC)OC	Fenthion	4	0.1884	-0.3979
NCGC00159493-02	O=C1C(C2=CC=CC=C2)(C(=O)NC(=O)N1)CC	Phenobarbital	4	0.1884	-1.032
NCGC00015806-03	O=C(C=C2)N(C=C2C)C1=CC=CC=C1	Pirfenidone	4	0.1884	0.3514
NCGC00015989-09	N1(C(C2=CC=CC=C(C1=O)2)=O)C3C(NC(CC3)=O)=O	Thalidomide	4	0.1884	-0.3941
NCGC00015999-10	O=S(=O)(C1=CC=C(C=C1)C)NC(=O)NCCCC	Tolbutamide	4	0.1884	-0.4813
NCGC00095162-01	O=C(O[C@H](CC)[C@H](/C=C(C)/C=C/C4=O)CO[C@H](O[C@H](C)[C@H]2O)[C@H](OC)[C@@H]2OC)C[C@@H](O)[C@H](C)[C@H]([C@@H](CC=O)C[C@H]4C)O[C@H]1[C@H](O)[C@@H](N(C)C)[C@H](O[C@H](O[C@@H](C)[C@@H]3O)C[C@@]3(C)O)[C@@H](C)O1.O=C(O)[C@H](O)[C@@H](O)C(O)=O	Tylosin tartrate	4	0.1884	-0.3867
NCGC00016906-01	Cl.O=C(Oc1cc(ccc1OC(=O)C(C)(C)C)C(O)CNC)C(C)(C)C	Dipivefrin hydrochloride	4	0.2023	-19.2997
NCGC00016549-01	Cl.CN(C)CC\C=C1/c3ccccc3SCc2ccccc12	Dothiepin hydrochloride	4	0.2023	-1.2723
NCGC00016928-01	N21/C(=C(/SCCNC=N)C[C@@H]1[C@H](C2=O)[C@H](O)C)C(=O)O	Imipenem	4	0.2023	-2.9319
NCGC00016892-01	O=C(NC(CO)CO)C1=C(I)C(NC([C@H](C)O)=O)=C(I)C(C(NC(CO)CO)=O)=C1I	Iopamidol	4	0.2023	-2.9221
NCGC00016304-01	O=C2CC3=C(CC2)[C@]1([H])[C@](CC3)([H])[C@@](CC4)([H])[C@]([C@]4(O)C#C)(C)CC1	Norethynodrel	4	0.2023	-2.9436
NCGC00016916-01	O=C1C(C(O)=O)=CN(CC)C2=CC(N3CCNCC3)=C(F)C=C12	Norfloxacin	4	0.2023	-3.489
NCGC00015823-02	OC1=C(C(=O)NC2=NC=CC=C2)N(S(=O)(=O)C3=C1C=CC=C3)C	Piroxicam	4	0.2023	-5.975
NCGC00016284-01	O=P(O)(O)O.NCCCC(C)NC1=CC(OC)=CC2=CC=CN=C12.O=P(O)(O)O	Primaquine diphosphate	4	0.2023	-5.9401
NCGC00016252-01	C1=C(N)C=CC(S(=O)(=O)NC(N)=N)=C1	Sulfaguanidine	4	0.2023	-3.1704
NCGC00167541-01	O[C@H]4C[C@]3([H])[C@@](CC4)(C)[C@]1([H])[C@](CC3)([H])[C@@](CC2)([H])[C@@]([C@@]2([H])[C@H](C)CCCC(C)C)(CC1)C	(3alpha,5beta)-Cholestan-3-ol	4	0.2114	2
NCGC00095748-01	OC(COCCCCCCCCCCCCCCCCCC)CO	3-(Octadecyloxy)-1,2-propanediol	4	0.2114	0.2329
NCGC00166299-01	O=C2C1=CC=CC=C1O[Bi](O)O2	Bismuth subsalicylate	4	0.2114	-2.7619
NCGC00090680-01	O=C(OC1=C2C(=CC=C1)C=CC=C2)NC	Carbaryl	4	0.2114	-10.9475
NCGC00091099-02	O[C@H]([C@H](O)CBr)[C@H](O)[C@H](O)CBr	Dibromomannitol	4	0.2114	-0.9203
NCGC00163245-01	[I-].[I-].[I-].CC[N+](CC)(CC)CCOc1cccc(OCC[N+](CC)(CC)CC)c1OCC[N+](CC)(CC)CC	Gallamine triethiodide	4	0.2114	-5.067
NCGC00164128-01	O=C(OC(C)C)CCCCCCCCCCCCCCC	Hexadecanoic acid, 1-methylethyl ester	4	0.2114	-1.6229
NCGC00160508-01	O[C@H]1[C@](OC[C@@H]2O)([H])[C@]2([H])OC1	Isosorbide	4	0.2114	1
NCGC00093347-02	COc3cc4CC[C@@H]1[C@H](CC[C@]2(C)[C@@](O)(CC[C@@H]12)C#C)c4cc3	Mestranol	4	0.2114	-8.654
NCGC00159393-02	O=C(N[C@H](C(O)=O)CC1=CC=C(C=C1)O)C	N-Acetyl-L-tyrosine	4	0.2114	-8.6528
NCGC00095186-01	NC[C@@H](CC(C)C)CC(=O)O	Pregabalin	4	0.2114	-0.8363
NCGC00091501-01	OC1=CC(=CC=C1)O	Resorcinol	4	0.2114	-1.241
NCGC00015061-02	N1C(N)=NC2=C(C1=O)N=CN2COCCO	Acyclovir	4	0.2269	-1.0445
NCGC00016946-01	Cl.O=C(NCCCN(C)c2nc1cc(OC)c(OC)cc1c(N)n2)C3CCCO3	Alfuzosin hydrochloride	4	0.2269	-3.0706
NCGC00016995-01	Cl.Cl.NCCc1ccnn1	Betazole hydrochloride	4	0.2269	-6.6106
NCGC00016897-01	O=C3N1/C(=C(\CS[C@@H]1[C@@H]3NC(=O)Cc2ccccc2CN)CSc4nnnn4CC(O)=O)C(O)=O	Ceforanide	4	0.2269	-2.0387
NCGC00016914-01	O=C1[C@](NC(C3S\C(S3)=C(C(O)=O)/C(N)=O)=O)(OC)[C@]2([H])N1C(C(O)=O)=C(CSC4=NN=NN4C)CS2	Cefotetan	4	0.2269	-2.9595
NCGC00017137-01	O.O.O.O.O.CC(C)(O\N=C(C(=O)N[C@H]1[C@H]2SCC(C[N+]3=CC=CC=C3)=C(N2C1=O)C([O-])=O)\C1=CSC(N)=N1)C(O)=O	Ceftazidime pentahydrate	4	0.2269	-0.5747
NCGC00016639-01	ClCCN[P]1(=O)OCCCN1CCCl	Ifosfamide	4	0.2269	-5.8642
NCGC00017018-01	[O-]C3=C([Hg]O)C2=C(C=C3Br)C(C5=C(C=CC=C5)C4=O)(O4)C1=CC(Br)=C([O-])C=C1O2.[Na+].[Na+]	Mercurochrome	4	0.2269	-5.8129
NCGC00016777-01	CC(C)(C)c2cc(SC(C)(C)Sc1cc(c(O)c(c1)C(C)(C)C)C(C)(C)C)cc(c2O)C(C)(C)C	Probucol	4	0.2269	-7.5392
NCGC00017004-01	Cl.O=C2CCCCC2(NCC)c1cccs1	Tiletamine hydrochloride	4	0.2269	-1.7334
NCGC00016302-01	NC(C[C@]([C@@H]3CCC(N)=O)(C)C1=N\C3=C/C5=N\C([C@@H](CCC(N)=O)C(C)5C)=C(C)/C([C@@](CCC(NC[C@@H](C)OP([O-])(O[C@@H]6[C@@H](CO)O[C@H](N8C7=C(N=C8)C=C(C)C(C)=C7)[C@@H]6O)=O)=O)(C)[C@H]4CC(N)=O)=N[C@@]4([H])[C@@]2(C)[C@](CC(N)=O)(C)[C@H](CCC(N)=O)\C(N2[Co+]C#N)=C1/C)=O	Vitamin B12	4	0.2269	-5.1418
NCGC00094546-04	ClC1C(C(C(Cl)C(C1Cl)Cl)Cl)Cl	1,2,3,4,5,6-Hexachlorocyclohexane (mixed isomers)	4	0.2371	-3.2414
NCGC00090731-01	C1=CC=CC=C1OCCO	2-Phenoxyethanol	4	0.2371	2
NCGC00094937-01	O=C(O)C(C)c1ccc2c3cc(Cl)ccc3nc2c1	Carprofen	4	0.2371	-4.5098
NCGC00015242-04	NS(=O)(=O)c2cc1c(/N=C\NS1(=O)=O)cc2Cl	Chlorothiazide	4	0.2371	1
NCGC00015252-08	C2=CC4=C(C(=C1CCN(C)CC1)C3=C2C=CC=C3)C=CC=C4	Cyproheptadine	4	0.2371	-6.5247
NCGC00159475-02	C3(C(=O)NCCC2=CC=C(S(=O)(=O)NC(=O)NN1CCCCCC1)C=C2)C=C(C)ON=3	Glisoxepide	4	0.2371	2.5
NCGC00181149-01	OCCCNC1=CC=CC=C1	Phenylpropanolamine	4	0.2371	6
NCGC00159524-01	[S-]C1=NC(C(C(C)CCC)(CC)C(N1)=O)=O.[Na+]	Thiopental sodium	4	0.2371	-10.423
NCGC00017106-01	[Na+].CC1(C)S[C@@H]2[C@H](NC(=O)[C@@H](NC(=O)N3CCNC3=O)C3=CC=CC=C3)C(=O)N2[C@H]1C([O-])=O	Azlocillin sodium	4	0.2546	-6.0352
NCGC00017117-01	CS(O)(=O)=O.CNCCC1=NC=CC=C1	Betahistine mesylate	4	0.2546	-4.1137
NCGC00016630-01	OC(C(OC4C2CC[N+](C4)(C)CC2)=O)(C3=CC=CC=C3)C1=CC=CC=C1.[Br-]	Clidinium bromide	4	0.2546	-8.294
NCGC00016421-01	Cl.Cl.CN1CCN(CC1)C(C1=CC=CC=C1)C1=CC=CC=C1	Cyclizine hydrochloride	4	0.2546	-2.768
NCGC00017021-01	O=C(CCC(NCCCCCN(O)C(C)=O)=O)N(O)CCCCCNC(CCC(N(CCCCCN)O)=O)=O.O=S(O)(C)=O	Deferoxamine mesylate	4	0.2546	1.8251
NCGC00016654-01	O=C(O)C(C)C1=CC=C(C2=CC=CC=C2)C(F)=C1	Flurbiprofen	4	0.2546	1
NCGC00016923-01	C1(NC(=O)COC)=C(I)C(C(=O)NCC(O)CO)=C(I)C(C(=O)N(C)CC(O)CO)=C1I	Iopromide	4	0.2546	-3.1889
NCGC00016887-01	Cl.CN1CCCCC(CC)(C1)c2cccc(O)c2	Meptazinol hydrochloride	4	0.2546	-2.3074
NCGC00015725-02	[O-][N+](C1=CC=C(C(OC2=CC=CC=C2)=C1)NS(=O)(C)=O)=O	Nimesulide	4	0.2546	-4.2165
NCGC00016934-01	[O-][N+](C=C(NCCSCC1=CSC(CN(C)C)=N1)NC)=O	Nizatidine	4	0.2546	-8.3362
NCGC00015826-02	C1=CC=C3C(=C1)N(CCCN2CCN(CCO)CC2)C4=C(S3)C=CC(Cl)=C4	Perphenazine	4	0.2546	-8.4907
NCGC00015925-02	O=S(NC1=CC=NN1C2=CC=CC=C2)(C3=CC=C(N)C=C3)=O	Sulfaphenazole	4	0.2546	-3.8928
NCGC00016845-01	Cl.NC(c1ccccc1)C(=O)N[C@@H]5C(=O)N4[C@@H](C(=O)OC3OC(=O)c2ccccc23)C(C)(C)S[C@@H]45	Talampicillin hydrochloride	4	0.2546	1.5
NCGC00016291-01	[H][C@@]13C(C(C2=C(O)C=CC=C2[C@@](O)3C)=O)=C(O)[C@@](C(C(C(N)=O)=C(O)[C@H]4N(C)C)=O)(O)[C@@]4([H])C1.Cl	Tetracycline hydrochloride	4	0.2546	-4.1796
NCGC00016483-01	O=C(O)/C=C\C(O)=O.CC(CN(C)C)CN1C(C=CC=C3)=C3CCC2=C1C=CC=C2	Trimipramine maleate	4	0.2546	-7.5391
NCGC00093366-03	O=[As](O)(O)C(C=C1)=CC=C1N	(4-Aminophenyl)arsonic acid	4	0.2661	-0.3949
NCGC00181337-01	ClC1=C(C=CC(Cl)=C1)CO	2,4-Dichlorobenzyl alcohol	4	0.2661	3.5
NCGC00095105-01	C1(I)=CC(I)=C(NC(C)=O)C(I)=C1C(O)=O	Acetrizoic acid	4	0.2661	0.264
NCGC00167481-01	O=[C@@]([C@@H]4C3=CC(C(C1=CC=CC(O)=C12)=O)=C(C(O)=C3[C@@H](O[C@@H]7O[C@H]([C@H]([C@@H](N(C)C)C7)O[C@H](O6)C[C@@H]([C@@H]([C@@H]6C)O[C@H](O5)CCC([C@@H]5C)=O)O)C)C[C@](CC)4O)C2=O)OC.Cl	Aclarubicin hydrochloride	4	0.2661	-20.9328
NCGC00164605-01	O=S(C1=CC=CC=C1C(OC(C)OC(OCC)=O)=C(N2C)C(NC3=NC=CC=C3)=O)2=O	Ampiroxicam	4	0.2661	-0.0948
NCGC00164607-01	OC3=CC=C(C=C3)C[C@@H](C(NC2=CC=C(C([O-])=O)C=C2)=O)NC(C1=CC=CC=C1)=O.[Na+]	Bentiromide sodium	4	0.2661	-0.3053
NCGC00022043-04	CC(=O)OCC(=O)[C@H]2CC[C@H]3[C@@H]4CC\C1=C\C(=O)CC[C@]1(C)[C@H]4CC[C@]23C	Deoxycorticosterone acetate	4	0.2661	-6.2831
NCGC00160657-01	O=C(NC1=CC=CC=C1)NC(SC2=C3)=NC2=CC=C3OC	Frentizole	4	0.2661	3.5
NCGC00159482-02	Cl.Cc2cccc(C)c2NC(=O)[C@@H]1CCCCN1CCCC	Levobupivacaine hydrochloride	4	0.2661	-3.2753
NCGC00095108-01	O=C(C2N(CCCC2)C)NC1=C(C)C=CC=C1C.Cl	Mepivicaine hydrochloride	4	0.2661	-1.0858
NCGC00159420-02	C1=CC=C4C(=C1)NC(=O)C4(C2=CC=C(OC(=O)C)C=C2)C3=CC=C(OC(C)=O)C=C3	Oxyphenisatin acetate	4	0.2661	-14.6175
NCGC00159378-02	NNC1=CC=CC=C1.Cl	Phenylhydrazine hydrochloride	4	0.2661	-3.2306
NCGC00090771-01	O[C@@H]8[C@@H](O)[C@@H]1O[C@H](CO)[C@H]8O[C@H]7O[C@H](CO)[C@@H](O[C@H]6O[C@H](CO)[C@@H](O[C@H]5O[C@H](CO)[C@@H](O[C@H]4O[C@H](CO)[C@@H](O[C@H]3O[C@H](CO)[C@@H](O[C@H]2O[C@H](CO)[C@@H](O1)[C@H](O)[C@H]2O)[C@H](O)[C@H]3O)[C@H](O)[C@H]4O)[C@H](O)[C@H]5O)[C@H](O)[C@H]6O)[C@H](O)[C@H]7O	beta-Cyclodextrin	4	0.2661	-0.5488
NCGC00013051-01	CC(C)(C)c1cc(O)ccc1O	tert-Butylhydroquinone	4	0.2661	-10.6745
NCGC00016548-01	C1=C(Cl)C=CC(OCC(O)COC(N)=O)=C1	Chlorphenesin carbamate	4	0.2857	-4.9866
NCGC00016352-01	C1=CC(N)=CC=C1C(=O)OCC	Ethyl 4-aminobenzoate	4	0.2857	-4.6444
NCGC00016496-01	CCNCC(C1=CC=CC(O)=C1)O.Cl	Etilefrine hydrochloride	4	0.2857	-12.1159
NCGC00015466-08	NCC1(CC(=O)O)CCCCC1	Gabapentin	4	0.2857	-5.2962
NCGC00016243-01	O=C(N1)N([C@@H]2O[C@H](CO)[C@@H](O)C2)C=C(I)C1=O	Idoxuridine	4	0.2857	-3.4999
NCGC00016956-01	OCC(O)CNC(=O)c1c(I)c(N(CCO)C(=O)CO)c(I)c(c1I)C(=O)NCC(O)CO	Ioversol	4	0.2857	-0.7141
NCGC00016587-01	Cl.CN1CCCC(C1)CC2c4ccccc4Sc3ccccc23	Metixene hydrochloride	4	0.2857	-8.2474
NCGC00016035-02	O=C3N(N=C4C=CC=CN34)CCCN1CCN(C2=CC(Cl)=CC=C2)CC1.Cl	Trazodone hydrochloride	4	0.2857	-4.531
NCGC00160394-01	O=C(N1C)N[C@](C1=O)([C@@]2=CC=CC=C2)CC	(S)-Mephenytoin	4	0.2986	-6.0021
NCGC00166095-01	O=[Bi]O[Bi]=O	Bismuth oxide	4	0.2986	-0.4712
NCGC00166280-01	O=C(O)C2=CC1=C(C(O)=C2)O[Bi](O)O1	Bismuth subgallate	4	0.2986	-4.9054
NCGC00159426-02	OC(=O)CSCC(N)C(O)=O	Carbocysteine	4	0.2986	-4.9737
NCGC00013426-01	O=C(O)CC[C@@H](C)[C@]4([H])[C@]1(C)[C@](CC4)([H])[C@@]([C@H](O)C3)([H])[C@]([C@]2(C)[C@@]3([H])C[C@H](O)CC2)([H])C[C@@H]1O.C5CNCCN5	Cholic acid piperazine (1:1)	4	0.2986	-4.28
NCGC00091032-03	O=C1[C@H]3[C@H](C3)[C@@]([C@]4([H])[C@@]([C@@]5([H])[C@]([C@@](CC5)(OC(C)=O)[C@@](C)=O)(C)CC4)([H])C=C2Cl)(C)C2=C1	Cyproterone acetate	4	0.2986	-7.0813
NCGC00163165-01	O=[C@](N[C@@H](C)CO)[C@@H](C4)C=C(C2=C1C(C3)=CNC1=CC=C2)[C@]3([H])N4C	Ergonovine	4	0.2986	-1.1996
NCGC00015563-07	CN(C)CCCN1C(C=CC=C3)=C3CCC2=C1C=CC=C2	Imipramine	4	0.2986	-11.4956
NCGC00094507-01	Cl.N#CC3=CC(c1ccc2nccn2c1)=C(C)NC3=O	Olprinone hydrochloride	4	0.2986	2
NCGC00091151-01	O(CC(=O)O)c1ccccc1	Phenoxyacetic acid	4	0.2986	-1.9666
NCGC00090682-01	CC1(C)C2C(C)=CCC1C2	Pinene	4	0.2986	-2.2826
NCGC00095187-01	CCC(=O)NCC[C@@H]3CCc2ccc1OCCc1c23	Ramelteon	4	0.2986	0.5
NCGC00181300-01	O=C2C1=NC3=C(C=C(C)C(C)=C3)N(C[C@H](OC(CCC)=O)[C@H](OC(CCC)=O)[C@H](OC(CCC)=O)COC(CCC)=O)C1=NC(N2)=O	Riboflavin tetrabutyrate	4	0.2986	1.5
NCGC00159491-02	NC(C(C2)(C3)CC1CC3CC2C1)C.Cl	Rimantadine hydrochloride	4	0.2986	-2.611
NCGC00016773-01	Cl.O[C@H](c1ccc(O)cc1)[C@H](C)NCCc2ccc(O)cc2	Ritodrine hydrochloride	4	0.2986	-7.5325
NCGC00159391-02	[Na+].[Na+].[O-]S(=O)(=O)c1cc(ccc1O)C3(OC(=O)c2c(Br)c(Br)c(Br)c(Br)c23)c4ccc(O)c(c4)S([O-])(=O)=O	Sulfobromophthalein	4	0.2986	-1.5015
NCGC00159504-02	IOC2=C(C(C)C)C=C(C(C)=C2)C1=CC(C(C)C)=C(OI)C=C1C	Thymol iodide	4	0.2986	-1.9841
NCGC00018237-03	OC(C(Cl)(Cl)Cl)P(=O)(OC)OC	Trichlorfon	4	0.2986	-1.7957
NCGC00015984-03	O=C(C2=CNC3=C2C=CC=C3)O[C@@H]1C[C@@](CC4)([H])N(C)[C@@]4([H])C1	Tropisetron	4	0.2986	-0.0419
NCGC00094985-01	[O-][N+](C1=C(C)C(C(N)=O)=CC([N+]([O-])=O)=C1)=O	Zoalene	4	0.2986	-0.7048
NCGC00016032-06	C(CCCC(=O)O)C1CCSS1	alpha-Lipoic acid	4	0.2986	-1.2088
NCGC00017034-01	O=C(N1CCN(C)CC1)N(CC)CC.O=C(O)C(O)(CC(=O)O)CC(=O)O	Diethylcarbamazine citrate	4	0.3206	-4.4297
NCGC00016283-01	[O-]S(=O)(=O)OC.C[N+]1(C)CC\C(CC1)=C(\c2ccccc2)c3ccccc3	Diphemanil methylsulfate	4	0.3206	-6.4726
NCGC00016758-01	N=C(N)NCC1OC2(CCCCC2)OC1.N=C(N)NCC3OC4(CCCCC4)OC3.O=S(O)(O)=O	Guanadrel sulfate	4	0.3206	-0.4705
NCGC00016725-01	CC(=O)O[C@@H]3CC(=O)O[C@H](C)C\C=C\C=C\[C@H](O)[C@H](C)C[C@H](CC=O)[C@H](O[C@@H]2O[C@H](C)[C@@H](O[C@H]1C[C@@](C)(O)[C@H](OC(=O)CC(C)C)[C@H](C)O1)[C@H](N(C)C)[C@H]2O)C3OC	Josamycin	4	0.3206	-0.2114
NCGC00016160-02	ClC3=CC1=C(C=C3)OC4=C(C=CC=C4)N=C1N2CCN(C)CC2.O=C(CCC(O)=O)O	Loxapine succinate	4	0.3206	-5.8108
NCGC00016305-01	O=S(NC1=NC=CC=N1)(C2=CC=C(N)C=C2)=O	Sulfadiazine	4	0.3206	-1.1583
NCGC00016336-01	CCOC(=O)Oc1c(OC)cc(cc1OC)C(=O)O[C@@H]4C[C@@H]5CN6CC\C3=C(\Nc2cc(OC)ccc23)[C@H]6C[C@@H]5[C@H](C(=O)OC)[C@H]4OC	Syrosingopine	4	0.3206	-8.9129
NCGC00016814-01	N[C@@H]3C[C@H](O)[C@@H](CN)O[C@@H]3O[C@H]2[C@H](O)[C@@H](O[C@H]1O[C@H](CO)[C@@H](O)[C@H](N)[C@H]1O)[C@H](N)C[C@@H]2N	Tobramycin	4	0.3206	-8.0218
NCGC00016101-02	CC(C)(C)C1=CC(C)=C(CC2=NCCN2)C(C)=C1.Cl	Xylometazoline hydrochloride	4	0.3206	-9.8935
NCGC00014918-01	O=C(N1)N([C@@H]2O[C@H](CO)[C@@H](N=[N+]=[N-])C2)C=C(C)C1=O	3'-Azido-3'-deoxythymidine	4	0.335	-5.1292
NCGC00166232-01	O=C(OC1=CC=C(C=C1)C)C	4-Tolyl acetate	4	0.335	-1.0345
NCGC00091326-01	C1=CC=CC=C1NC(C)=O	Acetanilide	4	0.335	-2.9154
NCGC00166021-01	F[Si-2](F)(F)(F)(F)F.[NH4+].[NH4+]	Ammonium hexafluorosilicate	4	0.335	-1.3428
NCGC00013796-01	O=C(O[C@@H]2C[C@H](CC3)[N@@+]([O-])(C)[C@H]3C2)C(CO)C1=CC=CC=C1	Atropine N-oxide	4	0.335	-1.0659
NCGC00159372-02	C(O)(=O)CCC(O)=O	Butanedioic acid	4	0.335	-0.7378
NCGC00022612-04	O=C3N1/C(=C(/Cl)CS[C@@H]1[C@@H]3NC(=O)[C@H](N)c2ccccc2)C(O)=O	Cefaclor	4	0.335	-5.5552
NCGC00167973-01	O=C(C2=CC=C(CC)C=C2)C(C)CN1CCCCC1.Cl	Eperisone hydrochloride	4	0.335	-0.8488
NCGC00090950-03	OCC(O)CO	Glycerol	4	0.335	-2.3689
NCGC00015500-10	OC2(CCN(CCCC(C3=CC=C(F)C=C3)=O)CC2)C1=CC=C(Cl)C=C1	Haloperidol	4	0.335	-6.5055
NCGC00017325-03	O=C1C(O)=COC(CO)=C1	Kojic acid	4	0.335	1
NCGC00016270-04	Oc1ccc(C[C@H](N)C(O)=O)cc1O	L-Dopa	4	0.335	0.5797
NCGC00091049-04	O=C(O)CCCCCCC\C=C/C\C=C/CCCCC	Linoleic acid	4	0.335	0.035
NCGC00096074-01	C1(=O)C(CC)(C(C)CCC)C(=O)N=C(O)N1	Pentobarbital	4	0.335	-2.2785
NCGC00159398-02	O=C1C(C(C2=CC=CC=C2)CC(C)=O)=C([O-])C(C=CC=C3)=C3O1.[K+]	Potassium warfarin	4	0.335	-4.1541
NCGC00016533-05	Cc1cc(NS(=O)(=O)c2ccc(N)cc2)no1	Sulfamethoxazole	4	0.335	-2.3096
NCGC00160642-01	O=S(C1=CC(OC)=C(OC)C(C(NCC2N(CCC2)CC=C)=O)=C1)(N)=O	Veralipride	4	0.335	-3.6831
NCGC00166292-01	CC2(C)C(=O)C1(C)CC2CC1	alpha-Fenchone	4	0.335	-2.3857
NCGC00095837-01	C=CC(CC/C=C(C)/CC/C=C(C)\C)(C)O	trans-Nerolidol	4	0.335	0.5
NCGC00017073-01	[Na+].[Na+].[O-]C(=O)CCC(=O)O[C@H]4CC[C@]3(C)[C@H]5C(=O)C=C1[C@@](C)(CC[C@@]2(C)CC[C@@](C)(C[C@@H]12)C([O-])=O)[C@]5(C)CC[C@H]3C4(C)C	Carbenoxolone sodium	4	0.3597	-5.0545
NCGC00016858-01	O=C3N1/C(=C(/C)CS[C@@H]1[C@@H]3NC(=O)[C@H](N)c2ccc(O)cc2)C(O)=O	Cefadroxil	4	0.3597	0.659
NCGC00016338-01	O=C(NCCN(CC)CC)C1=C(C=CC=C2)C2=NC(OCCCC)=C1	Dibucaine	4	0.3597	-12.2665
NCGC00016272-01	O=S(O)(O)=O.NC(NCCN1CCCCCCC1)=N.O=S(O)(O)=O	Guanethidine sulfate	4	0.3597	-2.5359
NCGC00016616-01	CC(=O)[C@H]4CC[C@@H]2[C@]4(C)C[C@H](O)[C@@H]1[C@@]3(C)CCC(=O)C=C3[C@@H](C)C[C@H]12	Medrysone	4	0.3597	-0.4763
NCGC00016937-01	Cl.O=C(O)/C=C/c2ccc(Cn1ccnc1)cc2	Ozagrel hydrochloride	4	0.3597	1.5
NCGC00015841-02	C#CCN(C)CC1=CC=CC=C1.Cl	Pargyline hydrochloride	4	0.3597	-7.0105
NCGC00016743-01	O=C(O)C2=CN(CC)c1nc(ncc1C2=O)N3CCCC3	Piromidic acid	4	0.3597	-2.4676
NCGC00016715-01	CCN(CC)c1cc(C)nc2ncnn12	Trapidil	4	0.3597	-0.9143
NCGC00094856-01	NC1=NC=NC2=C1N=CN2	Adenine	4	0.3759	-2.0631
NCGC00163309-01	OP(O)(=O)OP(O)(=O)OP(O)(=O)OC[C@H]3O[C@@H](n2cnc1c(N)ncnc12)[C@H](O)[C@@H]3O	Adenosine triphosphate	4	0.3759	-3.0202
NCGC00015955-09	OC(C1=CC=C(C(=C1)CO)O)CNC(C)(C)C	Albuterol	4	0.3759	-7.2336
NCGC00166124-01	O=C(OCC2=CC=CC=C2)C=CC1=CC=CC=C1	Benzyl cinnamate	4	0.3759	-5.5532
NCGC00163219-01	NC(=O)OCC[N+](C)(C)C.[Cl-]	Carbachol	4	0.3759	-6.1048
NCGC00168749-01	F[C@]1([C@](C[C@@H]3F)([H])[C@@]4([H])[C@]([C@@](CC4)(OC(CCC)=O)C(COC(C)=O)=O)(C)C[C@@H]1O)[C@](C=C2)(C)C3=CC2=O	Difluprednate	4	0.3759	3
NCGC00015519-05	NCCC1=CC(O)=C(O)C=C1	Dopamine	4	0.3759	-2.8832
NCGC00166138-01	CC(=O)O[C@H]\1CC[C@H]4C(=C/1)/CC[C@@H]2[C@@H]4CC[C@]3(C)[C@@](CC[C@@H]23)(C#C)OC(C)=O	Ethynodiol diacetate	4	0.3759	-4.0606
NCGC00014633-01	O=C2N1[C@]([C@@]([H])2NC(C3=C(C)ON=C3C(C(Cl)=CC=C4)=C4F)=O)([H])SC(C)(C)[C@@H]1[C@@]([O-])=O.[Na+]	Floxacillin Na salt	4	0.3759	-1.5112
NCGC00095304-02	[O-][N+](C1=CC=C(/C=N/N2C(OCC2)=O)O1)=O	Furazolidone	4	0.3759	-4.8524
NCGC00090917-01	OC(C)C	Isopropanol	4	0.3759	-0.5285
NCGC00164527-01	N[C@@H](CCCCN)C(O)=O	Lysine	4	0.3759	-8.2317
NCGC00015703-03	CNC1(C)C(C)(C)C2CCC1C2	Mecamylamine	4	0.3759	-6.7308
NCGC00015643-07	O=C(C1=CC(Cl)=C(C=C1OC)N)NCCN(CC)CC	Metoclopramide	4	0.3759	-0.3976
NCGC00159502-02	N1=C(SNC2CCCCC2)SC3=C1C=CC=C3	N-Cyclohexyl-2-benzothiazolesulfenamide	4	0.3759	-1.7003
NCGC00159450-02	O=C(OCCN(CC)CC)C(C=C1)=CC=C1OCC	Parethoxycaine	4	0.3759	-3.7581
NCGC00016311-10	C3=C(C)C=CC(N(CC1=NCCN1)C2=CC(O)=CC=C2)=C3	Phentolamine	4	0.3759	0.5
NCGC00015893-02	O=C2NC1=CC=CC(CCN(CCC)CCC)=C1C2	Ropinirole	4	0.3759	-6.0711
NCGC00094779-01	OCc1ccccc1O	Salicyl alcohol	4	0.3759	0.8657
NCGC00159412-02	NC(CO)(CO)CO	Tromethamine	4	0.3759	-3.7322
NCGC00160525-01	C3=CC(C1=CC=NC2N1N=CC=2C#N)=CC(N(CC)C(=O)C)=C3	Zaleplon	4	0.3759	-1.7578
NCGC00016279-01	C1=C(N)C=CC(C(=O)NCC(O)=O)=C1	Aminohippuric acid	4	0.4036	0.102
NCGC00016764-01	Nc2nc(C)ncc2CN(C=O)C(\C)=C(/CCOP(=O)(O)O)SC(=O)c1ccccc1	Benfotiamine	4	0.4036	-4.8108
NCGC00016998-01	Cl.Cl.Nc1scc(n1)CC(=O)N[C@@H]4C(=O)N3C(=C(CSc2nnnn2CCN(C)C)CS[C@@H]34)C(=O)O	Cefotiam hydrochloride	4	0.4036	-9.2965
NCGC00016944-01	Clc1cc(c(OC)cc1N)C(=O)NC3CCN(CCCOc2ccc(F)cc2)CC3OC	Cisapride	4	0.4036	-6.9019
NCGC00016586-01	O=C(CO)[C@@]3([C@@H]4OC(C)(C)O3)[C@]2(C)[C@](C4)([H])[C@]1([H])C[C@H](F)C([C@@](CC5)(C)[C@]([H])1[C@@H](O)C2)=CC5=O	Flurandrenolide	4	0.4036	-0.0243
NCGC00016481-01	O=C(C3)C(C(O)=CC(O[C@H]4[C@H](O)[C@@H](O)[C@H](O)[C@@H](CO[C@H]5[C@H](O)[C@H](O)[C@@H](O)[C@H](C)O5)O4)=C2)=C2O[C@@H]3[C@@]1=CC(O)=C(OC)C=C1	Hesperidin	4	0.4036	-7.0878
NCGC00016329-01	C1=CC=C3C(=C1)C(=O)C(C2=CC=CC=C2)C3=O	Phenindione	4	0.4036	-2.6829
NCGC00016386-01	N(S(=O)(=O)C1=CC=C(N)C=C1)C2=NC(C)=CC=N2	Sulfamerazine	4	0.4036	-1.0665
NCGC00016741-01	N1C=C(N(=O)=O)N(CCS(=O)(=O)CC)C=1C	Tinidazole	4	0.4036	0.0555
NCGC00090739-02	CC(CO)O	1,2-Propylene glycol	4	0.4217	-2.232
NCGC00091575-01	OCC(C(O)CCC)CC	2-Ethyl-1,3-hexanediol	4	0.4217	-1.422
NCGC00090814-01	OC1=CC=C(Cl)C=C1	4-Chlorophenol	4	0.4217	-4.1667
NCGC00166226-01	OC(C(C=C1)=CC=C1CCC)=O	4-Propylbenzoic acid	4	0.4217	-5.3096
NCGC00090770-05	O=C(NC2=O)N(C=C2Br)[C@@H](C[C@@H]1O)O[C@@H]1CO	5-Bromo-2'-deoxyuridine	4	0.4217	1.0461
NCGC00164624-01	NC1=NC=NC2=C1N=CN2CCOCP(OCOC(C(C)(C)C)=O)(OCOC(C(C)(C)C)=O)=O	Adefovir dipivoxil	4	0.4217	-4.0741
NCGC00167494-01	O[C@@H]3C\C4=C\C[C@@H]1[C@H](CC[C@]2(C)[C@@H](O)CC[C@@H]12)[C@@]4(C)CC3	Androstenediol	4	0.4217	-2.811
NCGC00090905-06	O(S(=O)(=O)C)CCCCOS(=O)(C)=O	Busulfan	4	0.4217	-5.5796
NCGC00163224-01	O=C([C@@H](C1=CC=CC=C1)CO)O[C@@H]2C[C@@H]3[C@@H]4[C@@H](O4)[C@@H]([N@+]3(CCCC)C)C2.[Br-]	Butylscopolammonium bromide	4	0.4217	-1.7558
NCGC00159485-02	[O-]C(CN(CC([O-])=O)CCN(CC([O-])=O)CC([O-])=O)=O.[Ca+2].[Na+].[Na+]	Calcium disodium ethylenediaminetetraacetate	4	0.4217	-2.5683
NCGC00167838-01	O=[C@@](N\C(C([O-])=O)=C/CCCCSC[C@H](N)C(O)=O)[C@@H](C1)C1(C)C.[Na+]	Cilastatin sodium	4	0.4217	6.5
NCGC00015268-05	C2=CC=C(Cl)C(N=C1NCCN1)=C2Cl	Clonidine	4	0.4217	-4.3303
NCGC00164378-01	N#CN	Cyanamide	4	0.4217	-0.4645
NCGC00094646-01	C1(C=CC=C2)=C2C3=C(C=CC=C3)S1	Dibenzothiophene	4	0.4217	-2.7532
NCGC00091018-01	C[C@]43CCC(=O)\C=C4\CC[C@@H]1[C@@H]3CC[C@]2(C)[C@H](O)CC[C@@H]12	Epitestosterone	4	0.4217	-6.7704
NCGC00024964-02	OC1=CC3=C([C@@]2([H])CC[C@@]4(C)[C@](CC[C@@H]4O)([H])[C@@]([H])2[C@H](CCCCCCCCCS(CCCC(F)(F)C(F)(F)F)=O)C3)C=C1	Fulvestrant	4	0.4217	-3.6043
NCGC00013095-01	OC/C=C(C)/CC/C=C(C)/C	Geraniol	4	0.4217	-3.1797
NCGC00162247-02	[C@]243c1c(ccc(c1)O)C[C@H]([C@@H]2CCCC3)N(CC4)CC=C	Levallorphan	4	0.4217	-2.556
NCGC00091398-02	O=[N+](C1=CC=CC=C1)[O-]	Nitrobenzene	4	0.4217	-3.3556
NCGC00095048-01	C1N(C(=O)CCBr)CCN(C(=O)CCBr)C1	Pipobroman	4	0.4217	-1.1818
NCGC00094763-01	O=C([C@@H](CC1=CC=CC=C1)NC([C@@H](CCN)NC([C@H](NC([C@H](N[C@@]([C@H](NC([C@@H](CCN)NC(CCCC[C@H](C)CC)=O)=O)[C@@H](C)O)=O)CCN)=O)CCNC(C([C@@H](C)O)N2)=O)=O)=O)N[C@H](CC(C)C)C(N[C@H](CCN)C(N[C@H](CCN)C2=O)=O)=O.OS(O)(=O)=O	Polymycin B sulfate	4	0.4217	-1.9902
NCGC00094997-01	Cl.CCOC(=O)[C@H](CCc1ccccc1)N[C@@H](C)C(=O)N2Cc3ccccc3C[C@H]2C(O)=O	Quinapril hydrochloride	4	0.4217	-2.6826
NCGC00159518-02	O=S(CC3=C(C)C(OCCCOC)=CC=N3)C2=NC1=CC=CC=C1[N-]2.[Na+]	Rabeprazole sodium	4	0.4217	-11.798
NCGC00160628-01	OC2=CC1=C(C(O)=C2)C(C(O[C@@H]4O[C@@H]([C@H]([C@H](O)[C@H]4O)O)CO[C@H]3[C@H](O)[C@H](O)[C@H]([C@H](C)O3)O)=C(C5=CC(O)=C(C=C5)O)O1)=O	Rutin trihydrate	4	0.4217	-6.8377
NCGC00013723-01	O=C([C@H]([C@]4=CC=CC=C4)CO)O[C@@H]1C[C@@H]3[C@@H]2[C@@H](O2)[C@@H]([N@+]([O-])3C)C1.Br	Scopolamine N-oxide hydrobromide	4	0.4217	-1.6187
NCGC00165976-01	CC(CCCCC(C)CCCC(C)CCCC(C)C)CCCC(C)CCCC(C)C	Squalane	4	0.4217	-2.5801
NCGC00164431-01	OC(C)(C)C1CC=C(C)CC1	Terpineol	4	0.4217	-0.2369
NCGC00096059-01	O=C(C1=CC(OC)=C(C(OC)=C1)OC)OCC(N(C)C)(C2=CC=CC=C2)CC.OC(\C=C/C(O)=O)=O	Trimebutine maleate	4	0.4217	-3.2788
NCGC00095109-01	C(C1(O)CCCCC1)(C2C=CC(OC)=CC=2)CN(C)C	Venlafaxine	4	0.4217	0.3648
NCGC00017047-01	O=C(O)C(O)(CC(=O)O)CC(=O)O.CCN(CCCc1ccccc1)CCCc2ccccc2	Alverine citrate	4	0.4528	-6.0279
NCGC00017127-01	[O-]S(=O)(=O)c1ccccc1.[O-]S(=O)(=O)c1ccccc1.COc1ccc(cc1OC)CC5c6cc(OC)c(OC)cc6CC[N+]5(C)CCC(=O)OCCCCCOC(=O)CC[N+]3(C)CCc4cc(OC)c(OC)cc4C3Cc2ccc(OC)c(OC)c2	Atracurium Besylate	4	0.4528	-1.4363
NCGC00016701-01	O=C(C3CCC)N2N(C3=O)C1=CC(C)=CC=C1N=C2N(C)C	Azapropazone	4	0.4528	0
NCGC00016575-01	O=C([C@H](CCN)NC([C@H]([C@H](O)C)NC([C@H](CCN)NC(CCCC[C@@H](C)CC)=O)=O)=O)N[C@@H](CCNC([C@](NC([C@](NC1=O)([H])CCN)=O)([H])[C@H](O)C)=O)C(N[C@H](C(N[C@](C(N[C@H](C(N[C@H]1CCN)=O)CC(C)C)=O)([H])CC(C)C)=O)CCN)=O.O=S(O)(O)=O	Colistin sulfate	4	0.4528	-1.4054
NCGC00016819-01	C1(OC)=CC=C4C(=C1)C(=O)N(CCC3=CC=C(S(=O)(=O)NC(=O)NC2CCCCC2)C=C3)C(=O)C4(C)C	Gliquidone	4	0.4528	-2.0513
NCGC00017059-01	O=S(=O)(O)c2cccc1c2cccc1S(=O)(=O)O.CN3Cc4c1ccccc1n(Cc2ccccc2)c4CC3.CN3Cc4c1ccccc1n(Cc2ccccc2)c4CC3	Mebhydrolin 1,5-naphtalenedisulfonate	4	0.4528	-7.7367
NCGC00016805-01	c2(C(N[C@H]1C(O[C@@H]([C@H]([C@@H]1O)O)CO)O)=O)c(c(N(C(=O)C)C)c(c(c2I)NC(=O)C)I)I	Metrizamide	4	0.4528	-1.1391
NCGC00016226-01	C1=CC=CC(C=NO)=[N+]1C.[Cl-]	Pralidoxime	4	0.4528	0.5
NCGC00016324-01	O=S(=O)(Nc1ccc(OC)nn1)c2ccc(N)cc2	Sulfamethoxypyridazine	4	0.4528	-0.0105
NCGC00016912-01	CC(C)N1CCN(CC1)c2ccc(cc2)OC[C@H]4COC(Cn3ncnc3)(O4)c5ccc(Cl)cc5Cl	Terconazole	4	0.4528	-7.5299
NCGC00016569-01	NCC1CCC(CC1)C(=O)O	Tranexamic acid	4	0.4528	-1.0969
NCGC00159324-02	O=C(OCC(CC)CCCC)C1=C(O)C=CC=C1	2-Ethylhexyl salicylate	4	0.4732	-2.2407
NCGC00094987-01	O=C(O)CC(O)CN	4-Amino-3-hydroxybutyric acid	4	0.4732	1.5
NCGC00164560-01	NC1=NC(NC4CC4)=C(N=CN2[C@@H]3C=C[C@@H](CO)C3)C2=N1	Abacavir	4	0.4732	-3.9747
NCGC00015099-05	OC(CNC(C)C)COC(C=CC=C1)=C1CC=C	Alprenolol	4	0.4732	-10.0889
NCGC00015036-03	NC13CC(CC(C3)C2)CC2C1	Amantadine	4	0.4732	-3.9412
NCGC00159471-02	CN1[C@H]2C[C@H](OC(C4=CC=CC=C4)C3=CC=CC=C3)C[C@@H]1CC2	Benztropine	4	0.4732	1
NCGC00016354-03	C(C1=CC=C(C=C1)O)(=O)OCCCC	Butylparaben	4	0.4732	-0.2954
NCGC00095537-01	OC[C@@H](O)[C@@H](O)[C@@H](CO)O	D-Arabinitol	4	0.4732	0.5881
NCGC00094384-01	COc1cc(ccc1OC)CCNC[C@H](O)c2ccc(O)cc2	Denopamine	4	0.4732	0
NCGC00091444-02	OC(=O)C(Cl)Cl	Dichloroacetic acid	4	0.4732	-1.6769
NCGC00160385-01	O[C@@H]1C[C@H](O)[C@H](C/C=C\CCCC(O)=O)[C@H]1/C=C/[C@@H](O)CCCCC	Dinoprost	4	0.4732	-4.3845
NCGC00164537-01	O[C@H]([C@H](N)C(O)=O)C1=CC(O)=C(O)C=C1	Droxidopa	4	0.4732	-5.018
NCGC00166307-01	O[C@@H]2C/C(C(CC2)=C)=C/C=C3/[C@@]1([H])[C@@](CCC3)(C)[C@]([C@H](C)/C=C/[C@H](C)C(C)C)([H])CC1	Ergocalciferol	4	0.4732	-4.9413
NCGC00095049-01	NC(=O)c1ccccc1OCCCCCC	Exalamide	4	0.4732	-5.5834
NCGC00015444-04	ClC1=C(O)C(O)=CC2=C1CCNCC2C3=CC=C(O)C=C3	Fenoldopam	4	0.4732	-11.3953
NCGC00164611-01	O=C4C=C3[C@@](CC4)([H])[C@]2([H])[C@](CC3)([H])[C@@]1([H])[C@@](CC2)(CC)[C@@](C#C)(O)C=C1	Gestodene	4	0.4732	-4.7529
NCGC00167522-01	OC1=CC(C(CNCCCCCCNCC(O)C2=CC=C(O)C(O)=C2)O)=CC=C1O.O=S(O)(O)=O	Hexoprenaline sulfate	4	0.4732	-13.3934
NCGC00015705-04	NC(CC2(C)C1)(CC3C2)CC1(C3)C	Memantine	4	0.4732	-0.9267
NCGC00160518-01	FC(C(N(C=C4C(O)=O)C2CC2)=C(C(F)=C3F)C4=O)=C3N1C[C@H](C)N[C@H](C)C1	Orbifloxacin	4	0.4732	-4.1183
NCGC00159433-02	NCCC(P(O)(O)=O)(P(O)(O)=O)O	Pamidronic acid	4	0.4732	-4.6056
NCGC00091952-01	C[NH+](C)CCC(C2=CC=CC=C2)C1=CC=CC=[NH+]1.O=C([O-])/C=C\C([O-])=O	Pheniramine maleate	4	0.4732	-1.9116
NCGC00013724-01	O=C([C@@H]([C@]4=CC=CC=C4)CO)O[C@@H]2C[C@@H]3[C@H]1O[C@H]1[C@@H]([N@+](C)3C)C2	Scopolamine methylbromide	4	0.4732	-3.5079
NCGC00164321-01	[O-]C1=C(C2=CC=CC=C2)C=CC=C1.[Na+].O.O.O.O	Sodium 2-phenylphenate tetrahydrate	4	0.4732	-7.2858
NCGC00013217-01	OC([C@H]([C@@H](C(O)=O)S)S)=O	Succinic acid, 2,3-dimercapto-, (2R,3R)-(-)-	4	0.4732	-2.1312
NCGC00023193-04	F[C@@]([C@](C=C4)(C)C3=CC4=O)2[C@@H](O)C[C@]([C@](C5)([H])[C@@]([H])2CC3)(C)[C@@]1([C@](CO)=O)[C@@H]5OC(C)(C)O1	Triamcinolone acetonide	4	0.4732	-6.2266
NCGC00016066-07	COc3ccccc3N2CCN(CCCN\C1=C\C(=O)N(C)C(=O)N1C)CC2	Urapidil	4	0.4732	-3.4373
NCGC00016411-01	Nc1ccc(cc1)C(=O)OCCCN(CCCC)CCCC	Butacaine	4	0.5081	-1.1866
NCGC00017112-01	NCCO.CC1=CC(=O)N(O)C(=C1)C1CCCCC1	Ciclopirox olamine	4	0.5081	-19.4192
NCGC00016350-01	C1=CC=C(OC)C(OCC(O)CO)=C1	Guaifenesin	4	0.5081	0.1467
NCGC00017098-01	O=S(C1=C(Cl)C=CC(C(NN(C(C)C3)C2=C3C=CC=C2)=O)=C1)(N)=O	Indapamide	4	0.5081	-2.4887
NCGC00016233-01	C1CC=C2[C@](C1)([C@@]3([C@@](CC2)([C@]4([C@](CC3)([C@](CC4)(C#C)O)C)[H])[H])[H])[H]	Lynestrenol	4	0.5081	-9.6237
NCGC00016830-01	CCC(=O)O[C@H]1[C@H](C)O[C@H](C[C@@]1(C)O)O[C@@H]3[C@@H](C)O[C@@H](O[C@@H]2[C@@H](OC)[C@H](OC(=O)CC)CC(=O)O[C@H](C)CC=CC=C[C@H](O)[C@H](C)C[C@@H]2CC=O)[C@H](O)[C@H]3N(C)C	Midecamycin	4	0.5081	-1.8107
NCGC00016717-01	Cl.O=C1C(CCc2nc(C)c(CC)c12)CN3CCOCC3	Molindone hydrochloride	4	0.5081	-3.8705
NCGC00016416-01	N[C@H](C)[C@@H](O)[C@]1=CC=CC=C1.Cl	Phenylpropanolamine hydrochloride	4	0.5081	-5.7292
NCGC00016738-01	[C@@H]1(NC(N(N=O)C)=O)[C@H]([C@H](O)[C@H](O[C@@H]1O)CO)O	Streptozocin	4	0.5081	-6.4543
NCGC00166221-01	O[C@H](CN(C)C)C	(S)-(+)-1-Dimethylamino-2-propanol	4	0.5309	0
NCGC00166218-01	O=C(NC2=CC=C([N+]([O-])=O)C=C2)NC1=CC=C([N+]([O-])=O)C=C1	4,4'-Dinitrodiphenylurea	4	0.5309	-9.0227
NCGC00015442-02	O=C1C(=CNC(=O)N1)F	5-Fluorouracil	4	0.5309	-7.7075
NCGC00159467-02	O=C(C3=CC=CC=C3)O[C@@H]1C[C@H](CC2)N(C)[C@H]2[C@H]1[C@@](OC)=O.Cl	Allococaine hydrochloride	4	0.5309	-4.9143
NCGC00163221-01	[Cl-].[Cl-].Clc2ccccc2C[N+](CC)(CC)CCNC(=O)C(=O)NCC[N+](Cc1ccccc1Cl)(CC)CC	Ambenonium chloride	4	0.5309	-2.1924
NCGC00160662-01	OC([C@@H](OC1=NC(C)=CC(C)=N1)C(C2=CC=CC=C2)(C3=CC=CC=C3)OC)=O	Ambrisentan	4	0.5309	-5.6929
NCGC00094572-01	Cc2cc(C)ccc2/N=C/N(C)/C=N/c1ccc(C)cc1C	Amitraz	4	0.5309	-0.0444
NCGC00016246-03	N=C(NC1=CC=C(Cl)C=C1)NC(NCCCCCCNC(NC(NC(C=C2)=CC=C2Cl)=N)=N)=N	Chlorhexidine	4	0.5309	-1.1704
NCGC00016547-06	O=C(O)C(C)(C)OC1=CC=C(Cl)C=C1	Clofibric acid	4	0.5309	-4.6111
NCGC00094655-01	O=S(=O)(O)O.O=S(=O)(O)O.O=S(=O)(O)O.N=C(N)N[C@H]3[C@H](O)[C@@H](NC(=N)N)[C@H](O)[C@@H](O)[C@@H]3O[C@@H]2O[C@@H](C)[C@](O)(CO)[C@H]2O[C@@H]1O[C@@H](CO)[C@H](O)[C@@H](O)[C@@H]1NC.N=C(N)N[C@H]3[C@H](O)[C@@H](NC(=N)N)[C@H](O)[C@@H](O)[C@@H]3O[C@@H]2O[C@@H](C)[C@](O)(CO)[C@H]2O[C@@H]1O[C@@H](CO)[C@H](O)[C@@H](O)[C@@H]1NC	Dihydrostreptomycin sulfate	4	0.5309	-7.2864
NCGC00015321-04	C2(O)=C(O)C=CC(CCNC(C)CCC1=CC=C(O)C=C1)=C2	Dobutamine	4	0.5309	-13.2212
NCGC00160654-01	C(C1=CC=C(C=C1)O)(=O)OCC	Ethylparaben	4	0.5309	-2.1893
NCGC00160534-01	F[C@]2([C@](C)3CC4)[C@@H](O)C[C@]1(C)[C@@](OC(C)=O)([C@@](C)=O)CC[C@]([H])1[C@@]([H])2CCC3=CC4=O	Flurogestone acetate	4	0.5309	-1.9736
NCGC00094941-01	[Na+].[Na+].[Na+].[O-]C(=O)P([O-])([O-])=O	Foscarnet trisodium	4	0.5309	1
NCGC00159407-02	C2(=O)CCC(C1=CC=CC=C1)(CC)C(=O)N2	Glutethimide	4	0.5309	-6.0469
NCGC00091470-02	OC1=CC=C(C=CC)C=C1OC	Isoeugenol	4	0.5309	-3.1937
NCGC00166295-01	O[C@H]1[C@H](O[C@@H]([C@H](O)[C@H](CO)O)[C@H](O)CO)O[C@H](CO)[C@H](O)[C@@H]1O	Lactitol	4	0.5309	-3.3632
NCGC00015714-09	C2=CC(C1C(C(=O)OC(C)C)=C(C)NC(C)=C1C(=O)OCCOC)=CC(N(=O)=O)=C2	Nimodipine	4	0.5309	-5.056
NCGC00095086-01	OC1CCN(CC1)CCCN2c4ccccc4Sc3ccc(C#N)cc23	Periciazine	4	0.5309	-18.744
NCGC00015836-08	C1=CC=C3C(=C1)N(C(=O)CN2CCN(C)CC2)C4=C(NC3=O)C=CC=N4	Pirenzepine	4	0.5309	-2.4475
NCGC00090903-01	C3=CC=CC(NS(=O)(=O)C2=CC=C(N=NC1=CC=C(O)C(C(O)=O)=C1)C=C2)=N3	Sulfasalazine	4	0.5309	0.2416
NCGC00164492-01	O=S(NC1=CC(C)=NC(C)=N1)(C2=CC=C(C=C2)N)=O	Sulfisomidine	4	0.5309	-4.406
NCGC00094476-03	CCN(CC)C(=O)N[C@H]1C[C@@H]2c3cccc4ncc(C[C@H]2N(C)C1)c34	Terguride	4	0.5309	-3.0683
NCGC00016011-08	NCCC1=CC=C(O)C=C1	Tyramine	4	0.5309	-2.8113
NCGC00095155-01	CN(C)CCc2cnc1ccc(cc12)C[C@H]3NC(=O)OC3	Zolmitriptan	4	0.5309	-6.7959
NCGC00016784-01	Cl.O=C(Nc1c(scc1C)C(=O)OC)C(C)NCCC	Articaine hydrochloride	4	0.5701	-0.2594
NCGC00017113-01	CNC[C@H](O)[C@@H](O)[C@@H](O)[C@H](O)CO.CC1=C(C=CC=C1NC1=NC=CC=C1C(O)=O)C(F)(F)F	Flunixin meglumine	4	0.5701	-3.4431
NCGC00016909-01	Cl.OCC(O)COC(=O)c3ccccc3Nc1ccnc2cc(Cl)ccc12	Glafenine hydrochloride	4	0.5701	-7.4285
NCGC00091338-01	OC1=CC(C)=C(Cl)C=C1	4-Chloro-3-methylphenol	4	0.5957	-3.804
NCGC00091208-04	OC1=C(C=CC(=C1)O)CCCCCC	4-Hexylresorcinol	4	0.5957	-6.768
NCGC00093350-02	NCC[C@H](O)C(=O)N[C@@H]3C[C@H](N)[C@@H](O[C@H]1O[C@H](CN)[C@@H](O)[C@H](O)[C@H]1O)[C@H](O)[C@H]3O[C@H]2O[C@H](CO)[C@@H](O)[C@H](N)[C@H]2O	Amikacin	4	0.5957	-1.4838
NCGC00024563-02	Clc1cc(c2OCC(=O)N(C)c2c1)C(=O)NC4CN3CCC4CC3	Azasetron hydrochloride	4	0.5957	-3.9102
NCGC00090745-02	OB(O)O	Boric acid	4	0.5957	-1.5761
NCGC00015162-04	C3C4(CC(=O)N(CCCCN2CCN(C1=NC=CC=N1)CC2)C3=O)CCCC4	Buspirone	4	0.5957	-2.1172
NCGC00159522-02	O=C3N1/C(=C(/C)CS[C@@H]1[C@@H]3NC(=O)[C@H](N)c2ccccc2)C(O)=O	Cephalexin	4	0.5957	-0.0131
NCGC00015256-01	ClC2=CC1=NC=CC(NC(C)CCCN(CC)CC)=C1C=C2.OP(O)(O)=O.OP(O)(O)=O	Chloroquine bis(phosphate)	4	0.5957	-7.4365
NCGC00163150-01	C1(Cl)=C(N)C(Cl)=CC(C(O)CNC(C)(C)C)=C1	Clenbuterol	4	0.5957	-8.158
NCGC00094630-01	O=C(N[C@@H](CCNCS([O-])(=O)=O)C(N[C@@H]([C@H](O)C)C(N[C@@H](CCNCS([O-])(=O)=O)C(N[C@@H](CCNC1=O)C(N[C@@H](CCNCS([O-])(=O)=O)C(N[C@H](CC(C)C)C(N[C@@H](CC(C)C)C(N[C@@H](CCNCS([O-])(=O)=O)C(N[C@@H](CCNCS([O-])(=O)=O)C(N[C@H]1[C@H](O)C)=O)=O)=O)=O)=O)=O)=O)=O)=O)CCCC[C@H](C)C[R].[Na+].[Na+].[Na+].[Na+].[Na+]	Colistimethate sodium	4	0.5957	-5.9119
NCGC00091502-01	O=C1OC2=C(C=CC=C2)C=C1	Coumarin	4	0.5957	-0.3104
NCGC00021142-02	O=C1C2=C(C=CC=C2OCC(COC3=CC=CC4=C3C(C=C(O4)C([O-])=O)=O)O)OC(C([O-])=O)=C1.[Na+].[Na+]	Cromolyn sodium	4	0.5957	-4.1057
NCGC00166088-01	O=C2N(C=NC(N)=N2)[C@@H](C[C@@H]1O)O[C@@H]1CO	Decitabine	4	0.5957	-5.059
NCGC00017400-05	CN2C[C@@H](CC1c3cccc4ncc(CC12)c34)C(=O)N[C@]8(C)O[C@]7(O)N([C@@H](Cc5ccccc5)C(=O)N6CCCC67)C8=O	Dihydroergotamine	4	0.5957	-0.9469
NCGC00094574-06	NC(N(N=C2C#N)C1=C(Cl)C=C(C(F)(F)F)C=C1Cl)=C2S(C(F)(F)F)=O	Fipronil	4	0.5957	-10.0826
NCGC00091125-01	OC(=O)C1=CC(=C(C(=C1)O)O)O	Gallic acid	4	0.5957	-0.79
NCGC00015508-08	O=S1(=O)C2=C(C=C(C(=C2)S(=O)(=O)N)Cl)NCN1	Hydrochlorothiazide	4	0.5957	-6.4096
NCGC00024643-03	OC(C(C)N1CCC(CC1)Cc2ccccc2)c3ccc(O)cc3	Ifenprodil	4	0.5957	-4.0542
NCGC00164465-01	O=[C@@](OCN2C(N(CC#C)CC2=O)=O)[C@H]1C(C)(C)[C@@H]1\C=C(C)/C	Imiprothrin	4	0.5957	-3.8882
NCGC00167840-01	O=C(N2CC=C)N([C@@H]([C@H](O)[C@@H]1O)O[C@@H]1CO)C(N=C3N)=C2C(N3)=O	Loxoribine	4	0.5957	6.5
NCGC00166125-01	[C@@H]([C@H]([C@@H]([C@@H](CO)O)O)O)(CNC)O	Meglumine	4	0.5957	-6.3979
NCGC00159498-02	O=C(C)OC1=C(C)C=C(OCC(O)CNC(C)C)C(C)=C1C	Metipranolol	4	0.5957	-7.5672
NCGC00162274-02	O[C@@]1(CCC4=O)[C@@]([C@H]4OC2=C6O)3C2=C(C=C6)C[C@@](N(CC5CC5)CC3)1[H]	Naltrexone	4	0.5957	-1.6102
NCGC00095188-01	FC(F)OC(C=C2)=CC1=C2NC(S(CC3=NC=CC(OC)=C3OC)=O)=N1	Pantoprazole	4	0.5957	-0.9054
NCGC00159463-02	CCOC2=CC=C(C=C2)N/C(C)=N/C1=CC=C(C=C1)OCC	Phenacaine	4	0.5957	-6.8403
NCGC00025188-04	O.CC(N\C(NC1=CC=NC=C1)=N/C#N)C(C)(C)C	Pinacidil monohydrate	4	0.5957	-1.8571
NCGC00095161-01	Clc1ccc(cc1)C(=O)NC(CC3=CC(=O)Nc2ccccc23)C(=O)O	Rebamipide	4	0.5957	-6.6378
NCGC00167521-01	O=S(CC3=C(C(OC)=C(C=N3)C)C)C2=NC1=NC(OC)=CC=C1N2	Tenatoprazole	4	0.5957	0
NCGC00091285-01	O=C(OC(COC(=O)CCCCCCC)COC(=O)CCCCCCC)CCCCCCC	Tricaprylin	4	0.5957	-11.6425
NCGC00090892-01	C(N)(N)=O	Urea	4	0.5957	-5.8381
NCGC00164561-01	O[C@@H]([C@@H]1O\C(=C/[C@H](NC(N)=N)[C@H]1NC(C)=O)C(O)=O)[C@H](O)CO	Zanamivir	4	0.5957	-5.0612
NCGC00159521-02	OC(P(O)(O)=O)(P(O)(O)=O)CN1C=CN=C1	Zoledronate	4	0.5957	0.4893
NCGC00016347-01	C1(S(N)(=O)=O)=C(Cl)C=C3C(=C1)S(=O)(=O)NC(CSCC2=CC=CC=C2)=N3	Benzthiazide	4	0.6396	-11.7183
NCGC00016692-01	C3=C(Br)C=CC(C2(O)CCN(CCCC(=O)C1=CC=C(F)C=C1)CC2)=C3	Bromperidol	4	0.6396	-4.683
NCGC00016560-01	O=C(O)[C@H](CCCCN)NCNC(=O)C1=C(O)[C@@H](N(C)C)[C@@H]2CC4C(=C(O)[C@]2(O)C1=O)C(=O)c3c(O)cccc3[C@@]4(C)O	Ethambutol dihydrochloride	4	0.6396	-8.639
NCGC00016604-01	OCC(=O)[C@@]4(O)[C@H](C)C[C@@H]3[C@]4(C)C[C@H](O)[C@@]2(F)[C@H]3C[C@H](F)C1=CC(=O)C=C[C@@]12C	Flumethasone	4	0.6396	-1.3584
NCGC00016267-01	C2(CNNC(=O)C1C=C(C)ON=1)=CC=CC=C2	Isocarboxazid	4	0.6396	-3.7907
NCGC00016605-01	O=C3C(NC(=O)c1cccnc1)=C(C)N(C)N3c2ccccc2	Nifenazone	4	0.6396	-10.7648
NCGC00015801-02	N1(CCCCC(C)=O)C(=O)N(C)C2=C(C1=O)N(C)C=N2	Pentoxifylline	4	0.6396	-4.1891
NCGC00016383-01	CC1(C(=O)N(C)C(=O)O1)C	Trimethadione	4	0.6396	-4.068
NCGC00091512-04	O=C/C=C/C1=CC=CC=C1	(2E)-3-Phenylprop-2-enal	4	0.6684	-7.447
NCGC00159369-02	OCCCCCCCCCCCCCCCCCC	1-Octadecanol	4	0.6684	-6.7049
NCGC00159461-02	O=S(N(CC(C)C)C[C@@H](O)[C@@H](NC(O[C@@H]3CCOC3)=O)CC1=CC=CC=C1)(C2=CC=C(N)C=C2)=O	Amprenavir	4	0.6684	-7.9813
NCGC00025349-02	OC1=C(O)C=CC2=C1C4=C3[C@@](N(C)CCC3=CC=C4)([H])C2	Apomorphine	4	0.6684	-8.7684
NCGC00096040-01	O[C@H]1[C@H](O)[C@H](O[C@]2([H])[C@@H](O)[C@@H](OC(N)=O)[C@H](O)[C@@H](CO)O2)[C@H](O[C@H]([C@@H]([C@@](N[C@H](C)[C@@H](O)[C@@H](C(N[C@]([C@@H](C)O)([H])C(NCCC5=NC(C6=NC(C(NCCCCNC(N)=N)=O)=CS6)=CS5)=O)=O)C)=O)NC(C4=N[C@@]([C@@H](NC[C@H](N)C(N)=O)CC(N)=O)=NC(N)=C4C)=O)[C@@]3=CN=CN3)O[C@H]1CO.O=S(O)(O)=O.O=S(O)(O)=O	Bleomycin sulfate	4	0.6684	-10.8521
NCGC00091449-05	OC1=C(C=C(C=C1)CC=C)OC	Eugenol	4	0.6684	-4.4067
NCGC00164429-01	O=C([O-])CN(CCN(CC([O-])=O)CC([O-])=O)CC([O-])=O.[Fe+3].[Na+]	Ferrate(1-), [[N,N'-1,2-ethanediylbis[N-[(carboxy-.kappa.O)methyl]glycinato-.kappa.N,.kappa.O]](4-)]-, sodium, (OC-6-21)-	4	0.6684	-0.5
NCGC00024996-02	O=C2[C@@]([C@]([C@@H](O)CC3)(C)[C@@](C3(C)C)([H])[C@@H]1O)(O)[C@@](O[C@](C=C)(C)C2)(C)[C@H]1OC(C)=O	Forskolin	4	0.6684	-19.2382
NCGC00160397-01	NC1=NC(N)=NC(C2=CC(Cl)=CC=C2Cl)=N1.O=C(O)/C=C\C(O)=O	Irsogladine maleate	4	0.6684	-3.4318
NCGC00159350-02	Oc1ccc(C[C@H](N)C(O)=O)cc1	L-Tyrosine	4	0.6684	0.0163
NCGC00160544-01	O=C(C)O[C@@](C3=C)(C(C)=O)[C@]2(C)[C@](C3)([H])[C@]1([H])C=C(C)C([C@@](CC4)(C)[C@]([H])1CC2)=CC4=O	Melengestrol acetate	4	0.6684	-2.6544
NCGC00167469-01	O=C(CC/C=C/CCC(OCCC[N+]4(C)[C@H](CC6=CC(OC)=C(OC)C(OC)=C6)C3=CC(OC)=C(OC)C=C3CC4)=O)OCCC[N+]1(C)[C@H](CC5=CC(OC)=C(OC)C(OC)=C5)C(C=C2OC)=C(C=C2OC)CC1.[Cl-].[Cl-]	Mivacurium chloride	4	0.6684	3.5
NCGC00167563-01	OC(CC(ON=C2C3=CC=C(C=C3)OC)=C2C1=CC=C(OC)C=C1)=O	Mofezolac	4	0.6684	1
NCGC00164501-01	[O-][N+](C1=CC=C(/C=N/NC(C)=O)O1)=O	Nihydrazone	4	0.6684	3.5
NCGC00015786-11	C1C=CC(OCC(O)CNC(C)C)=C2C=1NC=C2	Pindolol	4	0.6684	-3.0643
NCGC00159340-02	O=S([C@](CN1C=CN=N1)(C)[C@H]([C@]([O-])=O)N2C3=O)([C@@]([H])2C3)=O.[Na+]	Tazobactam sodium	4	0.6684	-3.8702
NCGC00159373-02	OC1=CC(C)=CC=C1C(C)C	Thymol	4	0.6684	-4.2471
NCGC00095129-01	NS(C3=CC=C(C=C3)C1=C(C)ON=C1C2=CC=CC=C2)(=O)=O	Valdecoxib	4	0.6684	-6.3669
NCGC00016582-01	O=C(O)C[C@H]3NC(=O)[C@@H](Cc1cncn1)NC(=O)[C@@H](Cc2ccccc2)NC(=O)[C@H](NC(=O)[C@@H](CCCN)NC(=O)[C@@H](CCCCNC(=O)[C@@H](CC(N)=O)NC3=O)NC(=O)[C@H](NC(=O)[C@H](CCC(=O)O)NC(=O)[C@H](CC(C)C)NC(=O)[C@H]4N=C(SC4)[C@@H](N)[C@@H](C)CC)[C@@H](C)CC)[C@@H](C)CC	Bacitracin	4	0.7177	-1.1098
NCGC00016979-01	NS(=O)(=O)c1cc2[C@H](CN(CCCOC)S(=O)(=O)c2s1)NCC	Brinzolamide	4	0.7177	-10.7757
NCGC00016317-01	C1=CC=C3C(=C1)C(O)(C2=CC(S(N)(=O)=O)=C(Cl)C=C2)NC3=O	Chlorthalidone	4	0.7177	-9.9892
NCGC00016770-01	C3=C(Cl)C(C(CN1C=NC=C1)OCC2=CC=C(Cl)C=C2Cl)=CC=C3Cl	Miconazole	4	0.7177	-8.2408
NCGC00160393-01	O=C2C1=C(NC(N)=N2)NC[C@@]([C@@H](O)[C@@H](O)C)([H])N1.Cl.Cl	(6R)-Tetrahydrobiopterin dihydrochloride	4	0.7499	-6.1438
NCGC00090825-01	ClC1=C(C=CC=C1)Cl	1,2-Dichlorobenzene	4	0.7499	-6.5534
NCGC00014437-01	O=C(O)C1=C(C)N(C2=CC=CC(C(O)=O)=C2)C(C)=C1.O=C4N7[C@@]5([H])[C@@]3([H])[C@](C[C@]6([H])N(C9)CC[C@]56C8=C7C=CC=C8)([H])C9=CCO[C@]([H])3C4	1-(3-Carboxyphenyl)-2,5-dimethyl-1H-pyrrole-3-carboxylic acid - strychnidin-10-one (1:1)	4	0.7499	-8.6441
NCGC00159370-02	OCCCCCCCCCCCCCCCCCCCCCC	1-Docosanol	4	0.7499	0.0837
NCGC00166256-01	O=C(NC1=O)N(C=C1C)[C@@H](C[C@@H]2F)O[C@@H]2CO	Alovudine	4	0.7499	4.5
NCGC00091251-01	[O-][N+](C2=CC=CC=C2)=NC1=CC=CC=C1	Azoxybenzene	4	0.7499	-0.5259
NCGC00159434-02	OC(C(=O)OCCN(CC)CC)(C1=CC=CC=C1)C2=CC=CC=C2	Benactyzine	4	0.7499	-13.6068
NCGC00164552-01	O=C(C2=CC=CC(CC([O-])=O)=C2N)C1=CC=C(Br)C=C1.O=C(C4=CC=CC(CC([O-])=O)=C4N)C3=CC=C(Br)C=C3.[Na+].[Na+].O.O.O	Bromfenac sodium sesquihydrate	4	0.7499	-10.6281
[truncated: 817 more rows]

## Sheet: H295R
Sample ID	Structure	Sample Name	Curve Class	IC50(uM)	Efficacy(%)
NCGC00181159-01	O[C@@H]([C@@](CC(C=C(C)C(OC)=C1O)=C1[C@]23[H])([H])N3C)N4[C@@]2([H])[C@@](SC[C@@]5(NCC6)C7=C6C=C(O)C(OC)=C7)([H])C8=C(C(OCO9)=C9C(C)=C8OC(C)=O)[C@]4([H])COC5=O	Trabectedin	-1.1	0.0094	-116.825
NCGC00016447-01	[C@@]42([C@@]([C@@H](/C/1=C/OC(\C=C\1)=O)CC2)(CC[C@@H]5[C@]\3(CC[C@@H](/C=C/3CC[C@@H]45)O[C@H]6[C@@H]([C@@H]([C@H]([C@@H](O6)C)O)O)O)C)C)O	Proscillaridin	-1.1	0.0128	-110.555
NCGC00161419-02	NC(N=C3N)=NC(C=C2)=C3C(C)=C2CNC1=CC(OC)=C(C(OC)=C1)OC.Cl.Cl.Cl	Trimetrexate trihydrochloride	-1.1	0.0133	-80.3936
NCGC00159428-02	O=C\1OC/C(=C/1)[C@H]8CC[C@@]7(O)[C@]8(C)CC[C@H]2[C@H]7CC[C@@H]3C[C@H](CC[C@]23C)O[C@@H]6O[C@H](C)[C@@H](O[C@H]5C[C@H](O)[C@H](O[C@H]4C[C@H](O)[C@H](O)[C@@H](C)O4)[C@@H](C)O5)[C@@H](O)C6	Digitoxin	-1.1	0.0841	-109.126
NCGC00163473-01	O[C@]([C@@]([H])2CC3)(CC[C@@H]4[C@@](CO5)=CC5=O)[C@]4(C)C[C@@H](O)[C@]2([H])[C@]1(CO)[C@@]3(O)C[C@@H](O[C@H]6[C@H](O)[C@H](O)[C@@H](O)[C@H](C)O6)C[C@H]1O	Ouabain	-1.1	0.0841	-110.644
NCGC00013319-01	O[C@]([C@@]([H])2CC3)(CC[C@@H]4[C@@](CO5)=CC5=O)[C@]4(C)C[C@@H](O)[C@]2([H])[C@]1(CO)[C@@]3(O)C[C@@H](O[C@H]6[C@H](O)[C@H](O)[C@@H](O)[C@H](C)O6)C[C@H]1O	Ouabain	-1.1	0.1059	-116.094
NCGC00160523-01	[C@@]82([C@@]([C@@H](/C1=C/C(=O)OC1)CC2)(CC[C@@H]9[C@]7(CCC(O[C@@H]3O[C@@H]([C@H]([C@H](C3)O)O[C@@H]6O[C@@H]([C@@H](O[C@@H]5O[C@@H]([C@@H](O[C@H]4[C@@H]([C@@H](O)[C@@H]([C@H](O4)CO)O)O)[C@H](C5)OC(=O)C)C)[C@H](C6)O)C)C)C[C@H]7CC[C@@H]89)C)C)O	Lanatoside A	-1.1	0.1884	-114.103
NCGC00090797-03	O=C\1OC/C(=C/1)[C@H]2CC[C@@]8(O)[C@]2(C)[C@H](O)C[C@H]3[C@H]8CC[C@@H]4C[C@H](CC[C@]34C)O[C@@H]7O[C@H](C)[C@@H](O[C@H]6C[C@H](O)[C@H](O[C@H]5C[C@H](O)[C@H](O)[C@@H](C)O5)[C@@H](C)O6)[C@@H](O)C7	Digoxin	-1.1	0.1884	-111.396
NCGC00025155-01		Omacetaxine mepesuccinate	-1.1	0.2114	-125.333
NCGC00168746-01	O[C@H]2C[C@@H](O[C@H](C)[C@H]2O[C@@H]3O[C@H](C)[C@@H](O[C@H]4C[C@H](O)[C@H](OC)[C@@H](C)O4)[C@@H](O)C3)O[C@H]1CC[C@@]5(C)[C@@](CC[C@]6([H])[C@@]([H])5C[C@@H](O)[C@@]7(C)[C@@](O)6CC[C@@H]7[C@@](CO8)=CC8=O)([H])C1	Methyldigoxin	-1.1	0.2371	-110.905
NCGC00094932-01	[C@@]32([C@@]([C@@H](/C1=C/C(=O)OC1)CC2)([C@H](O)C[C@H]4[C@H]3CC[C@H]9[C@@]4(CC[C@H](O[C@@H]5O[C@@H]([C@H]([C@H](C5)O)O[C@@H]8O[C@@H]([C@@H](O[C@@H]7O[C@@H]([C@@H](O[C@H]6[C@@H]([C@@H](O)[C@@H]([C@H](O6)CO)O)O)[C@H](C7)OC(=O)C)C)C(C8)O)C)C)C9)C)C)O	Lanatoside C	-1.1	0.2986	-117.822
NCGC00159441-02	O=C\1OC/C(=C/1)[C@H]2CC[C@@]9(O)[C@]2(C)[C@H](O)C[C@H]3[C@H]9CC[C@@H]4C[C@H](CC[C@]34C)O[C@@H]8O[C@H](C)[C@@H](O[C@@H]7O[C@H](C)[C@@H](O[C@@H]6O[C@H](C)[C@@H](O[C@@H]5O[C@H](CO)[C@@H](O)[C@H](O)[C@H]5O)[C@@H](O)C6)[C@@H](O)C7)[C@@H](O)C8	Deslanoside	-1.1	0.335	-110.354
NCGC00161622-02	C12C(OC3=C(N=1)C(=CC=C3C)C(N[C@@H]4C(N[C@@H](C(N5[C@@H](CCC5)C(N(CC(N([C@H](C(O[C@H]4C)=O)C(C)C)C)=O)C)=O)=O)C(C)C)=O)=O)=C(C(C(=C2C(N[C@@H]6C(N[C@@H](C(N7[C@@H](CCC7)C(N(CC(N([C@H](C(O[C@H]6C)=O)C(C)C)C)=O)C)=O)=O)C(C)C)=O)=O)N)=O)C	Actinomycin D	-1.1	0.3759	-112.51
NCGC00015735-07	O=C(NC2=CC=C([N+]([O-])=O)C=C2Cl)C1=C(O)C=CC(Cl)=C1	Niclosamide	-1.1	0.5309	-94.2907
NCGC00016256-08	NC1=C(C(=NC(=N1)N)CC)C2=CC=C(C=C2)Cl	Pyrimethamine	-1.1	0.7499	-81.4297
NCGC00181140-01	NC(OCC(C(C3=O)=C(C(C(C)=C3N2CC2)=O)N1CC1)OC)=O	Carboquone	-1.1	0.7499	-119.791
NCGC00167481-01	O=[C@@]([C@@H]4C3=CC(C(C1=CC=CC(O)=C12)=O)=C(C(O)=C3[C@@H](O[C@@H]7O[C@H]([C@H]([C@@H](N(C)C)C7)O[C@H](O6)C[C@@H]([C@@H]([C@@H]6C)O[C@H](O5)CCC([C@@H]5C)=O)O)C)C[C@](CC)4O)C2=O)OC.Cl	Aclarubicin hydrochloride	-1.1	0.9441	-122.296
NCGC00181319-01	O=C([C@H]2O[C@H]3C[C@@H](O[C@H]7C[C@@H](O[C@H]8C[C@@](O)(C)[C@H](O)[C@@H](C)O8)[C@H](O)[C@@H](C)O7)[C@H](O)[C@@H](C)O3)C1=C(O)C(C(O)=C(C(O[C@H]5C[C@@H](O[C@H]6C[C@@H](O)[C@H](O)[C@@H](C)O6)[C@@H](O)[C@@H](C)O5)=C4)C)=C4C=C1C[C@@]2([H])[C@H](OC)C([C@@H](O)[C@@H](C)O)=O	Plicamycin	-1.1	0.9441	-117.616
NCGC00163697-01	[H][C@]1(O[C@H]2C[C@H](O[C@H]([C@H]2OC(C)=O)C)OC3=CC4=CC5=C(C(O)=C4C(O)=C3C)C([C@@H]([C@](C5)([C@H](C([C@@H]([C@@H](O)C)O)=O)OC)[H])O[C@@]6(C[C@@H]([C@H]([C@@H](O6)C)O)O[C@@]7(C[C@@H]([C@H]([C@@H](O7)C)O)O[C@@]8(C[C@@](O)([C@@H]([C@H](O8)C)OC(C)=O)C)[H])[H])[H])=O)C[C@@H]([C@@H]([C@@H](O1)C)OC)O	Chromomycin A3	-1.1	1.0593	-111.038
NCGC00160675-01	CC(=O)[C@@]4(O)C[C@H](O[C@H]1C[C@H](N)[C@H](O)[C@H](C)O1)c5c(O)c3C(=O)c2c(O)cccc2C(=O)c3c(O)c5C4	Carminomycin	-1.1	1.1886	-122.693
NCGC00181147-01	[H]OC1=C2C(=O)C([H])(OC3([H])OC([H])(C([H])([H])[H])C([H])(O[H])C([H])(OC4([H])OC([H])(C([H])([H])[H])C([H])(O[H])C([H])(OC5([H])OC([H])(C([H])([H])[H])C([H])(O[H])C(O[H])(C([H])([H])[H])C5([H])[H])C4([H])[H])C3([H])[H])C([H])(C([H])([H])C2=C([H])C6=C1C(O[H])=C(C(OC7([H])OC([H])(C([H])([H])[H])C([H])(O[H])C([H])(OC8([H])OC([H])(C([H])([H])[H])C([H])(O[H])C([H])(O[H])C8([H])[H])C7([H])[H])=C6[H])C…	PLICAMYCIN	-1.1	1.1886	-125.478
NCGC00016247-01	O=C(O3)[C@@]2(C)C1CCC([C@](C)2C3=O)O1	Cantharidin	-1.1	1.4319	-113.819
NCGC00093976-03	Cl.CC(=O)[C@@]4(O)C[C@H](O[C@H]1C[C@H](N)[C@H](O)[C@H](C)O1)c5c(O)c3C(=O)c2ccccc2C(=O)c3c(O)c5C4	Idarubicin hydrochloride	-1.1	1.6789	-120.748
NCGC00160391-01	CC(=O)O[C@H]1[C@@H]([C@H](O[C@H]([C@@H]1OC(=O)C)COC(=O)C)S[Au]=P(CC)(CC)CC)OC(=O)C	Auranofin	-1.1	1.8837	-128.033
NCGC00095843-01	[H][C@@]([C@@](CC6)([H])[C@@]5([H])[C@]2(C)[C@]6([H])C[C@@H](O[C@H]7[C@H](O)[C@@H](O)[C@@H](O[C@H]8[C@H](O[C@H]9[C@H](O)[C@@H](O)[C@H](O)[C@@H](CO)O9)[C@@H](O[C@H]%10[C@H](O)[C@@H](O)[C@H](O)CO%10)[C@H](O)[C@@H](CO)O8)[C@@H](CO)O7)CC2)(C3)[C@@](CC5)(C)[C@]1([H])[C@@]3([H])O[C@@]4(CC[C@H](C)CN4)[C@H]1C	alpha-Tomatine	-1.1	1.8837	-127.194
NCGC00159344-02	CC(=O)[C@@]4(O)C[C@H](O[C@H]1C[C@H](N)[C@H](O)[C@H](C)O1)c5c(O)c3C(=O)c2c(O)cccc2C(=O)c3c(O)c5C4	Carminomycin	-1.1	1.8837	-125.372
NCGC00024379-04	[H][C@@]2(C[C@@H]3[C@@H](CC)CN4[C@@](C(C=C(OC)C(OC)=C5)=C5CC4)([H])C3)C1=CC(OC)=C(OC)C=C1CCN2	Emetine	-1.1	2.1136	-129.599
NCGC00073294-02	CC(N)CCCNc1cc(cc2cccnc12)OC	Quinocide	-1.1	2.3715	-124.095
NCGC00091933-01	[O-]N(C=CC=C1)C1=S.[O-]N(C=CC=C2)C2=S.[Zn+2]	Zinc pyrithione	-1.1	2.6609	-125.096
NCGC00181158-01	OC1=C([Hg]Cl)C=CC=C1	o-(Chloromercuri)phenol	-1.1	2.6609	-130.355
NCGC00181142-02	OC1=CC=C(C=C1)[Hg]Cl	4-Chloromercuriphenol	-1.1	2.6609	-129.993
NCGC00094791-01	[Na+].[O-]C(=O)c1ccccc1S[Hg]CC	Thimerosal	-1.1	2.6609	-124.069
NCGC00091050-02	CC(=O)O[Hg]C1=CC=CC=C1	Phenylmercuric acetate	-1.1	2.9855	-125.975
NCGC00160664-01	OC1=CC=C([N+]([O-])=O)C2=C1N=CC=C2	Nitroxoline	-1.1	3.3498	-85.3871
NCGC00161826-01	OB(O)O[Hg]C1=CC=CC=C1	Phenylmercuric borate	-1.1	3.7586	-129.583
NCGC00163233-01	O[C@@]12[C@]3([H])C(O[C@@](C[C@]5(CC[C@H](C)[C@]([C@@H](C)CC)([H])O5)O4)([H])C[C@@]4([H])C/C=C(C)/[C@@H](O[C@]6([H])O[C@@H](C)[C@H](O[C@@]7([H])C[C@H](OC)[C@@H](O)[C@H](C)O7)[C@@H](OC)C6)[C@@H](C)/C=C/C=C1\CO[C@@]([H])2[C@H](O)C(C)=C3)=O	Ivermectin B1a	-1.1	4.2172	-122.81
NCGC00015959-03	C[N+]1=CC(C3=C5OCO3)=C(C=C5)C(C=C4)=C1C2=C4C=C6C(OCO6)=C2	Sanguinarine	-1.1	4.7318	-118.883
NCGC00181330-01	[O-][N+](C1=CC=C(/C=C/C(/C=C/C2=CC=C([N+]([O-])=O)O2)=N/NC(N)=N)O1)=O	Nitrovin	-1.1	5.3091	-124.027
NCGC00167516-01	O=C(N[C@H](C(N[C@H](C(N[C@@H](C(N[C@H](C(N[C@@H](CCCNC(N)=N)C(N6CCC[C@H]6[C@](NCC)=O)=O)=O)CC(C)C)=O)CC4=CNC5=C4C=CC=C5)=O)CC3=CC=C(O)C=C3)=O)CO)[C@@H](NC([C@@H](N[C@]([C@@H](N8)CCC8=O)=O)CC7=CNC=N7)=O)CC1=CNC2=C1C=CC=C2.O=C(C)O	Deslorelin acetate	-1.1	5.3091	-123.497
NCGC00181021-01	[H][C@]1(CC3)[C@]([C@H]5C[C@@H]4[C@@](C=C6)=COC6=O)(O5)[C@]4(C)CC[C@]([C@]2(C)[C@@]3([H])C[C@@H](O)CC2)1[H]	Bufogenin	-1.1	6.6838	-104.861
NCGC00094815-01	Oc1c(Br)cc(Br)c2cccnc12	Broxyquinoline	-1.1	6.6838	-80.804
NCGC00181131-01	O=C(O[C@@](C[C@@]2([H])[C@@](O2)(C)CCC[C@H](C)[C@H](O)[C@H]1C)(/C(C)=C/C3=CSC(C)=N3)[H])C[C@H](O)C(C)(C)C1=O	Epothilone B	-1.2	0.0038	-57.619
NCGC00025060-04	NC1=C2C(=NC(=N1)N)N=CC(=N2)CN(C3=CC=C(C=C3)C(=O)N[C@@H](CCC(=O)O)C(=O)O)C	Methotrexate	-1.2	0.0188	-74.9109
NCGC00022001-05	COc1cc(cc(OC)c1OC)[C@@H]3c2cc5OCOc5cc2[C@H](O)[C@H]4COC(=O)[C@H]34	Podofilox	-1.2	0.0376	-50.7909
NCGC00181306-01	O[C@@H]1C4=C(C)[C@@H](OC([C@H](O)[C@H]([C@@]6=CC=CC=C6)NC(OC(C)(C)C)=O)=O)C[C@@](C(C)4C)(O)[C@@H](OC(C5=CC=CC=C5)=O)[C@@]([C@]2(OC(C)=O)CO[C@@H]2C[C@@H]3O)([H])[C@]3(C)C1=O	Docetaxel	-1.2	0.0531	-59.4867
NCGC00166035-01	COC1=C(C(=CC2=C1C3=CC=C(OC)C(=O)C=C3[C@@H](NC)CC2)OC)OC	Colcemid	-1.2	0.0531	-53.1114
NCGC00016706-01	O=C(OC)Nc1nc2ccc(cc2n1)CCCC	Parbendazole	-1.2	0.1014	-49.5853
NCGC00167486-01	O=C3C1=C(NC(N)=N3)NC=C1CCC2=CC=C(C(N[C@H]([C@@]([O-])=O)CCC([O-])=O)=O)C=C2.[Na+].[Na+]	Pemetrexed disodium	-1.2	0.2661	-56.3571
NCGC00025125-07	O=C1C=C([C@H]3NC(C)=O)C(C2=C(CC3)C=C(OC)C(OC)=C2OC)=CC=C1OC	Colchicine	-1.2	0.2986	-49.914
NCGC00015647-05	O=C(OC)NC1=NC(C=C(C=C3)C(C2=CC=CS2)=O)=C3N1	Nocodazole	-1.2	0.2986	-53.77
NCGC00181022-01	O=C(N[C@@H](CC2=CC=CC=C2)C(N[C@@H](CC(C)C)B(O)O)=O)C1=NC=CN=C1	Bortezomib	-1.2	0.335	-77.1054
NCGC00181127-01	O[C@@]1(CC)C[C@H](C2)C[C@@]([C@]7=C(OC)C=C6N(C)[C@]5([H])[C@@](C6=C7)(CC9)[C@](N9CC=C8)([H])[C@]8(CC)[C@@H](OC(C)=O)[C@@](O)5[C@@](OC)=O)([C@](OC)=O)C(NC4=CC=CC=C34)=C3CCN2C1.O=S(O)(O)=O	Vinblastine sulfate	-1.2	0.335	-54.6838
NCGC00095285-01	O[C@@]1(CC)C[C@H](C2)C[C@@]([C@]7=C(OC)C=C6N(C)[C@]5([H])[C@@](C6=C7)(CC9)[C@](N9CC=C8)([H])[C@]8(CC)[C@@H](OC(C)=O)[C@@](O)5[C@@](OC)=O)([C@](OC)=O)C(NC4=CC=CC=C34)=C3CCN2C1.O=S(O)(O)=O	Vinblastine sulfate	-1.2	0.3759	-52.9354
NCGC00016855-01	O=C(OC)NC2=NC1=CC(SC3=CC=CC=C3)=CC=C1N2	Fenbendazole	-1.2	0.4036	-54.1482
NCGC00164367-01	O=C(N[C@@H](c1ccccc1)[C@@H](O)C(=O)O[C@H]3C[C@@]4(O)[C@@H](OC(=O)c2ccccc2)[C@@H]5[C@]6(OC(C)=O)CO[C@@H]6C[C@H](O)[C@@]5(C)C(=O)[C@H](OC(C)=O)\C(=C3/C)C4(C)C)c7ccccc7	Paclitaxel	-1.2	0.4217	-55.9074
NCGC00016806-01	O=C(OC)NC1=NC(C=C(C=C2)C(C3=CC=CC=C3)=O)=C2N1	Mebendazole	-1.2	0.4528	-50.1826
NCGC00017112-01	NCCO.CC1=CC(=O)N(O)C(=C1)C1CCCCC1	Ciclopirox olamine	-1.2	0.6396	-61.1117
NCGC00016876-01	COC(=O)NC=1Nc2ccc(cc2N=1)SCCC	Albendazole	-1.2	0.6396	-55.0655
NCGC00016786-01	O=C(OC2)C1=C2C(C)=C(OC)C(C/C=C(C)/CCC(O)=O)=C1O	Mycophenolic acid	-1.2	0.7177	-29.4599
NCGC00017358-05	O=C([C@](C(C=C4OC)=C(C=C4OC)OC3)([H])[C@]3([H])O2)C(C=C5)=C2C1=C5O[C@@H]([C@@](C)=C)C1	Rotenone	-1.2	0.7499	-69.2247
NCGC00018238-04	O=C(OC)Nc1nc2cc(ccc2n1)OCCC	Oxibendazole	-1.2	0.7499	-48.4336
NCGC00090879-01	S=C1C2=C(N=CN2)N=C(N)N1	6-Thioguanine	-1.2	1.0593	-74.1395
NCGC00163700-01	O=[C@@](OC)[C@](C(N3)=C4C2=C3C=CC=C2)([C@@]5=CC([C@]69[C@]8([H])[C@](C=CCN8CC9)(CC)[C@@H](OC(C)=O)[C@](O)([C@](OC)=O)[C@@]([H])6N7C=O)=C7C=C5OC)C[C@H]1C[C@](CC)(O)CN(CC4)C1	Vincristine	-1.2	1.3336	-44.5915
NCGC00168085-01	O=C(CCCCCCC(NO)=O)NC1=CC=CC=C1	Suberoylanilide hydroxamic acid	-1.2	1.4963	-37.073
NCGC00016961-01	OC=2C(=O)c1ccccc1C(=O)C=2[C@@H]3CC[C@H](CC3)c4ccc(Cl)cc4	Atovaquone	-1.2	1.6067	-50.9965
NCGC00013895-01	C1=CC=C3C(=C1)OC(CC)=C3C(=O)C2=CC(Br)=C(O)C(Br)=C2	Benzbromarone	-1.2	2.3715	-59.3332
NCGC00091641-01	S=C1NC=NC2=C1N=CN2	6-Mercaptopurine	-1.2	2.3715	-71.7562
NCGC00096122-03	OC[C@H]([C@H]1O)O[C@@H](N2C=NC3=C2N=CN=C3S)[C@@H]1O	Thioinosine	-1.2	2.9855	-68.232
NCGC00164034-01	O=C(Nc(ccc(c1)Cl)c1)Nc(ccc(c2Cl)Cl)c2	Triclocarban	-1.2	3.3498	-41.7081
NCGC00160481-01	O=C(OC)NC(SC1=C2)=NC1=CC=C2OCCC	Tioxidazole	-1.2	4.2172	-48.5149
NCGC00181110-01	O=C(OC(C)C)NC3=CC1=C(C=C3)NC(C2=CSC=N2)=N1	Cambendazole	-1.2	4.2172	-56.3248
NCGC00166241-01	OC1=C(C=C([N+]([O-])=O)C=C1I)I	2,6-Diiodo-4-nitrophenol	-1.2	7.4993	-32.6244
NCGC00160566-01	OC1=C(Br)C=C(Br)C2=C1N=C(C)C=C2	Broquinaldol	-1.3	0.1334	-71.3988
NCGC00164625-02	O[C@@H](C[C@H](CC([O-])=O)O)/C=C/C(C(C2=CC=C(C=C2)F)=C1COC)=C(C(C)C)N=C1C(C)C.[Na+]	Cerivastatin sodium	-1.4	0.0376	-23.222
NCGC00016336-01	CCOC(=O)Oc1c(OC)cc(cc1OC)C(=O)O[C@@H]4C[C@@H]5CN6CC\C3=C(\Nc2cc(OC)ccc23)[C@H]6C[C@@H]5[C@H](C(=O)OC)[C@H]4OC	Syrosingopine	-1.4	2.8571	-30.572
NCGC00095787-01	OC1=NC=NC2=C1N=CN2[C@@H]3O[C@H](CO)[C@@H](O)[C@H]3O	Inosine	1.4	5.9569	26.5
NCGC00016016-10	NC1=C2C(=NC(=N1)N)N=C(C(=N2)C3=CC=CC=C3)N	Triamterene	-2.1	2.6609	-89.2603
NCGC00160275-02	O=C(C(C(O)=CC(C)=C4C(O)=C5)=C4C2=C5C(C)(C)C3=O)C1=C2C3=C(O)C=C1O	Geliomycin	-2.1	3.3498	-102.814
NCGC00166312-01	N#CC(C(C=C3)=CC=C3Cl)C(C=C2C)=C(Cl)C=C2NC(C1=CC(I)=CC(I)=C1O)=O	Closantel	-2.1	4.2172	-130.234
NCGC00160556-01	OC1=C(C(NC3=CC=C(C(Cl)=C3)OC2=CC=C(C=C2)Cl)=O)C=C(C=C1I)I	Rafoxanide	-2.1	4.7318	-137.151
NCGC00167550-01	OC([C@H](CC)[C@@]1([H])[C@H](C[C@H](C)[C@@]([C@H]([C@H](O)[C@@H](C([C@@H]([C@]2([H])[C@@H](C)C[C@@H](C)[C@@]3(C=C[C@@H](O)[C@@]4(O[C@@]([C@@]5([H])CC[C@@](CC)(O)[C@H](C)O5)(C)CC4)O3)O2)CC)=O)C)C)([H])O1)C)=O	Narasin	-2.1	5.3091	-139.948
NCGC00095264-01	C1(Cl)=CC(Cl)=C2C(=C1O)N=CC=C2	Chloroxine	-2.1	5.3091	-104.555
NCGC00159476-02	C(=O)(Nc1ccc(Br)cc1)c2cc(Br)cc(Br)c2O	Tribromosalan	-2.1	5.3091	-117.656
NCGC00181143-01	OC1=C(C(NC2=CC(C(F)(F)F)=CC=C2)=O)C=C(Br)C=C1Br	Fluorosalan	-2.1	5.9569	-140.222
NCGC00164617-01	OC(C6=CC5=CC=C(C=C5C=C6)C1=CC(C2(CC4C3)CC3CC(C4)C2)=C(OC)C=C1)=O	Adapalene	-2.1	6.6838	-121.989
NCGC00016622-02	C1=CC=C2C(=C1)C(=O)C3=C(S2)C(CO)=CC=C3NCCN(CC)CC	Hycanthone	-2.1	7.4993	-124.448
NCGC00095101-01	O=C(C2=CC(O)=C(O)C(OC(C3=CC(O)=C(O)C(O)=C3)=O)=C2)O[C@H]1[C@H](OC(C6=CC(O)=C(O)C(OC(C7=CC(O)=C(O)C(O)=C7)=O)=C6)=O)[C@@H](COC(C%10=CC(O)=C(O)C(OC(C%11=CC(O)=C(O)C(O)=C%11)=O)=C%10)=O)O[C@@H](OC(C8=CC(O)=C(O)C(OC(C9=CC(O)=C(O)C(O)=C9)=O)=C8)=O)[C@@H]1OC(C4=CC(O)=C(O)C(OC(C5=CC(O)=C(O)C(O)=C5)=O)=C4)=O	Tannic acid	-2.1	7.4993	-122.469
NCGC00160408-01	O=C(C3=CC(I)=C(C(I)=C3)O)C1=C(CC)OC2=C1C=CC=C2	Benziodarone	-2.1	7.4993	-101.22
NCGC00094807-01	O=C([C@@H](NC([C@H]([C@@H](C)C)NC([C@@H](NC([C@@H](NC([C@@H](NC([C@H](NC([C@@H](NC([C@]4([H])CCCN4C([C@H](NC6=O)CC5=CC=CC=C5)=O)=O)CC3=CC=CC=C3)=O)CC2=CC=CC=C2)=O)CC(O)=O)=O)CCC(O)=O)=O)CC1=CC=C(C=C1)O)=O)=O)CCCN)N[C@H]6CC(C)C	Tyrothricin	-2.1	7.4993	-127.216
NCGC00095992-01	O=C2N1CCC[C@H]1C(N[C@@H](C(C)C)C(N[C@@H](CCCN)C(N[C@@H](CC(C)C)C(N[C@H](CC4=CC=CC=C4)C(N(CCC5)[C@@H]5C(N[C@@H](C(C)C)C(N[C@@H](CCCN)C(N[C@@H](CC(C)C)C(N[C@@H]2CC3=CC=CC=C3)=O)=O)=O)=O)=O)=O)=O)=O)=O	Gramicidin S	-2.1	8.4144	-120.766
NCGC00163424-01	O=C(/C(C)=C/C=C\[C@@H]([C@@H](OC(N)=O)/C(C)=C/[C@H](C)[C@H]([C@@H](OC)C[C@H](C)CC(C2=O)=C1NCC=C)O)OC)NC2=CC1=O	Tanespimycin	-2.1	8.4144	-105.109
NCGC00024885-01	CCCCCCCC\C=C/CCCCCCCC(=O)NCC1=CC(OC)=C(O)C=C1	Olvanil	-2.1	8.4144	-121.853
NCGC00095098-01	C23C(c1cc5c(cc1[C@H]([C@H]2C(=O)OC3)c4cc(c(c(c4)OC)O)OC)OCO5)O[C@H]6[C@@H]([C@H]([C@H]7[C@H](O6)COC(O7)c8sccc8)O)O	Teniposide	-2.1	8.4144	-94.8816
NCGC00090752-03	O=C(NC2=CC=C(O)C=C2)/C=C(C)/C=C/C=C(C)/C=C/C1=C(C)CCCC(C)1C	4-Hydroxyphenyl retinamide	-2.1	9.4411	-124.53
NCGC00167566-01	O=C1C(C(C3=CC=CC=C3)CC(O)C(C=C4)=CC=C4C2=CC=C(Br)C=C2)=C(O)C(C=CC=C5)=C5O1	Bromadiolone	-2.1	9.4411	-115.088
NCGC00167567-01	[O-][N+](C(C=C3)=CC=C3N1[N+](C2=CC=C(C5=CC=C([N+]6=NC(C8=CC=CC=C8)=NN6C7=CC=C([N+]([O-])=O)C=C7)C(OC)=C5)C=C2OC)=NC(C4=CC=CC=C4)=N1)=O.[Cl-].[Cl-]	Nitroblue tetrazolium dichloride	-2.1	10.5931	-132.226
NCGC00167488-01	O=C(C1=CC(OC3=CC=C(C=C3)NC(NC2=CC=C(C(C(F)(F)F)=C2)Cl)=O)=CC=N1)NC.OS(C4=CC=C(C)C=C4)(=O)=O	Sorafenib tosylate	-2.1	10.5931	-128.899
NCGC00094089-01	C[C@@H](C)[C@H]1C3=C(C=C(F)C=C3)CC[C@@](OC(COC)=O)1CCN(C)CCCC4=NC2=C(N4)C=CC=C2.Cl.Cl	Mibefradil dihydrochloride	-2.1	10.5931	-125.661
NCGC00016423-03	C1(O)=C(O)C(C(C)C)=C4C(=C1C=O)C(O)=C(C2=C(C)C=C3C(=C2O)C(C=O)=C(O)C(O)=C3C(C)C)C(C)=C4	Gossypol	-2.1	10.5931	-126.651
NCGC00024246-05	CC(=O)[C@@]4(O)C[C@H](O[C@H]1C[C@H](N)[C@H](O)[C@H](C)O1)c5c(O)c3C(=O)c2c(OC)cccc2C(=O)c3c(O)c5C4	Daunorubicin	-2.1	10.5931	-126.398
NCGC00167554-01	NC2=CC(S([O-])(=O)=O)=CC(C2=C3O)=CC(S([O-])(=O)=O)=C3N=NC1=CC=C(C4=CC(C)=C(N=NC6=C(S([O-])(=O)=O)C=C(C5=C6O)C=C(S([O-])(=O)=O)C=C5N)C=C4)C=C1C.[Na+].[Na+].[Na+].[Na+]	C.I. Direct blue 14	-2.1	11.8856	-131.226
NCGC00163543-01	OC[C@@]([C@@](C[C@@H](C4=C(C(C(C2=C(C=CC=C23)OC)=O)=C(C(O)=C4C5)C3=O)O)O[C@H](O1)C[C@@H]([C@@H]([C@@H]1C)O)N)5O)=O.Cl	Adriamycin hydrochloride	-2.1	11.8856	-102.042
NCGC00090755-02	[O-][Cr](=O)(=O)O[Cr]([O-])(=O)=O.[K+].[K+]	Potassium dichromate	-2.1	11.8856	-165.802
NCGC00166248-01	[O-]S(C1=C(O)C(\C(C4=CC=C(N(C)C)C=C4)=C(C=C2)/C=C/C2=[N+](C)\C)=C(C=C3)C(C=C3S([O-])(=O)=O)=C1)(=O)=O.[Na+]	Acid green 50	-2.1	11.8856	-102.852
NCGC00091922-02	[O-][Cr](=O)(O[Cr](=O)([O-])=O)=O.[Na+].[Na+].O.O	Sodium dichromate(VI) dihydrate	-2.1	11.8856	-146.85
NCGC00091572-01	[Hg+2].[Cl-].[Cl-]	Mercuric chloride	-2.1	11.8856	-126.585
NCGC00091112-02	[Cl-].C/[N+](C)=C1\C=C/C(C=C1)=C(\c2ccc(cc2)N(C)C)c3ccc(cc3)N(C)C	Gentian violet	-2.1	11.8856	-130.085
NCGC00015424-04	O=C1C2(CCN(CCCC(C5=CC=C(F)C=C5)C4=CC=C(F)C=C4)CC2)N(C3=CC=CC=C3)CN1	Fluspirilene	-2.1	11.8856	-136.576
NCGC00167551-01	OCCOCCOCCOCCOCCOCCOCCOCCOCCOCCOCCOCCOCCOCCOCCOCCOCCOCCOCCOCCOCCCCCCCCCCCCCCCC	Polyethylene glycol (20) hexadecyl ether	-2.1	13.3359	-124.362
NCGC00018163-06	OC1=C(C=C(C=C1SC2=C(C(=CC(=C2)Cl)Cl)O)Cl)Cl	Bithionol	-2.1	13.3359	-137.336
NCGC00167496-01	[Cl-].CN(C)c1ccc2nc3ccc(cc3[s+]c2c1)N(C)C	Methylene blue	-2.1	14.9631	-109.047
NCGC00167474-01	CCOC1=NC2=C(C(C(O)=O)=CC=C2)N1CC3=CC=C(C4=CC=CC=C4C5=NN=NN5)C=C3	Candesartan	-2.1	14.9631	-144.827
NCGC00091195-04	OC1=C(C=C(C(=C1CC2=C(C(=CC(=C2Cl)Cl)Cl)O)Cl)Cl)Cl	Hexachlorophene	-2.1	14.9631	-121.203
NCGC00013679-02	S(c1cc(Cl)ccc1O)c2cc(Cl)ccc2O	Fenticlor	-2.1	14.9631	-135.397
NCGC00166288-01	CC[N+](C3=CC=CC=C3S4)=C4C=CC=C(SC2=CC=CC=C12)N1CC.[I-]	3,3'-Diethylthiacarbocyanine iodide	-2.1	14.9631	-148.95
NCGC00167576-01	CCN(CC)CCCN(C3=CC=CC=C3)C2CC1=CC=CC=C1C2.Cl	Aprindine hydrochloride	-2.1	16.7889	-137.52
NCGC00013051-05	CC(C)(C)c1cc(O)ccc1O	tert-Butylhydroquinone	-2.1	16.7889	-138.649
NCGC00091034-02	O=C1N(C(=O)C2C1CC=CC2)SC(Cl)(Cl)Cl	Captan	-2.1	16.7889	-104.987
NCGC00164603-01	O=C(CCCN2CCC(OC(C4=CC=CC=C4)C3=CC=CC=C3)CC2)C(C=C1)=CC=C1C(C)(C)C	Ebastine	-2.1	16.7889	-138.599
NCGC00164568-01	ClC2=CC=C1C=CC(/C=C/C3=CC=CC([C@H](SCC5(CC5)CC([O-])=O)CCC4=C(C(O)(C)C)C=CC=C4)=C3)=NC1=C2.[Na+]	Montelukast sodium	-2.1	16.7889	-142.011
NCGC00166245-01	NC3=CC=C2C=C1C=CC(N)=CC1=NC2=C3.NC6=CC=C5C=C4C=CC(N)=CC4=NC5=C6.O=S(O)(O)=O	Proflavin hemisulfate	-2.1	18.8375	-137.993
NCGC00166113-01	O=C1C(C3=CC=CC=C3)=C1C2=CC=CC=C2	Diphenylcyclopropenone	-2.1	18.8375	-141.897
NCGC00015560-06	C1(C2COC3=C(C=CC=C3)O2)=NCCN1	Idazoxan	-2.1	18.8375	-105.669
NCGC00091950-01	Cl.O.Nc1c3ccccc3nc2ccccc12	9-Aminoacridine, monohydrochloride, monohydrate	-2.1	18.8375	-130.591
NCGC00091441-01	[H][C@]36N(C[C@@H](C)CC6)[C@]2([H])[C@@]([C@@H]3C)([H])[C@@]([C@@]4([H])C2)(C)CC[C@]5([H])[C@@](C(C7)=CC[C@@]45[H])(C)CCC7O[C@H]1[C@H](O[C@@H]8[C@H](O)[C@H](O)[C@@H](O)[C@H](C)O8)[C@@H](O[C@H]9[C@H](O)[C@@H](O)[C@H](O)[C@@H](CO)O9)[C@@H](O)[C@@H](CO)O1	alpha-Solanine	-2.1	18.8375	-135.072
NCGC00016748-01	O=C3O[C@@H]2[C@@H]1O[C@@](C)1CC/C=C(C)/CC[C@H]2[C@@]3=C	Parthenolide	-2.1	18.8375	-137.568
NCGC00161327-04	O[C@@H]3C\C(=C\C=C2/CCC[C@@]1(C)[C@H]2CC[C@@H]1[C@H](C)CCCC(C)(C)O)C(=C)[C@@H](O)C3	Calcitriol	-2.1	18.8375	-139.717
NCGC00168772-01	O[C@@]1(CO)[C@](O[C@](N3C2=C(C4=C3C7=C(C6=C8C=CC=C6)C5=C4C(NC5)=O)C=CC=C2)([H])C1)(N78)C	Lestaurtinib	-2.1	18.8375	-149.909
NCGC00018301-02	CC(C)Sc1ccc(cc1)C(O)[C@@H](C)NCCCCCCCC	Suloctdil	-2.1	21.136	-137.376
NCGC00164547-01	C5=CC=CC(C)=C5S(=O)(=O)NC(=O)C4=CC=C(CC1=CN(C)C3=C1C=C(NC(=O)OC2CCCC2)C=C3)C(OC)=C4	Zafirlukast	-2.1	21.136	-134.239
NCGC00163910-02	S=P(OC)(OC)OC1=CC=C(SC2=CC=C(OP(OC)(OC)=S)C=C2)C=C1	Temephos	-2.1	21.136	-96.4299
NCGC00014648-01	Cl.Clc4ccc5Sc1ccccc1N(CCCN2CCC3(CC2)NC(=O)CS3)c5c4	Spiclomazine hydrochloride	-2.1	21.136	-136.392
NCGC00164511-01	OC1=C(C)C=C(O)C2=CC=CC=C12	Menadiol	-2.1	21.136	-136.922
NCGC00166290-02	OCCOCCOCCOCCOCCOCCOCCOCCOCCOCCCCCCCCCCCC	Polyoxyethylen-9-lauryl ether	-2.1	21.136	-147.387
NCGC00164543-01	FC(C=C2)=CC=C2C(C3=CC=C(C=C3)F)N(CC1)CCN1CC(C(OC)=C4OC)=CC=C4OC	Lomerizine dihydrochloride	-2.1	21.136	-95.0539
NCGC00181351-01	O=C(NC2=CC=C(C=C2)NC(NC(C1=CC=C(C(C)(C)C)C=C1)=O)=S)C	Tenovin-1	-2.1	21.136	-151.491
NCGC00094424-01	Cl.Cc4cc(C)cc(C)c4\N=C2/C=C1c3cc(OC)c(OC)cc3CCN1C(=O)N2C	Trequinsin hydrochloride	-2.1	21.136	-148.787
NCGC00094813-01	[Cl-].C[n+]1c3cc(N)ccc3cc2ccc(N)cc12.Nc1cc2nc3cc(N)ccc3cc2cc1	Acriflavine hydrochloride	-2.1	21.136	-168.141
NCGC00167495-01	CN(C)C3=CC=C(C=C3)/C(C2=CC=C(N(C)C)C=C2)=C(C=C1)/C=C/C1=N/C	Methyl violet	-2.1	21.136	-167.156
NCGC00166247-01	CC[N+]1=C(/C=C/C=C3\N(CC)C(C=CC=C4)=C4C=C3)C=CC2=C1C=CC=C2.[I-]	Carbocyanine	-2.1	23.715	-133.904
NCGC00015300-05	FC1=CC=C(C(OCCN4CCN(CC4)CCCC3=CC=CC=C3)C2=CC=C(F)C=C2)C=C1.Cl.Cl	GBR 12909 dihydrochloride	-2.1	23.715	-154.451
NCGC00095029-01	O=C([O-])C1=C(CC[C@@H](C)[C@@H]([C@H](C)C([C@@H]([C@]2([H])[C@@H](C)C[C@]([C@@]3([H])CC[C@](O)(CC)[C@H](C)O3)(CC)O2)CC)=O)O)C=CC(C)=C1O.[Na+]	Lasalocid sodium	-2.1	23.715	-158.622
NCGC00159481-02	CC(C)=CCOC2=CC=C(C=CC(=O)C1=CC=C(OCC=C(C)C)C=C1OCC(O)=O)C=C2	Sofalcone	-2.1	23.715	-144.809
NCGC00159508-02	[Na+].[Na+].[O-]C(=O)c4c(Cl)c(Cl)c(Cl)c(Cl)c4C=2c3cc(I)c([O-])c(I)c3OC=1C=2\C=C(\I)C(=O)C=1I	Rose bengal sodium	-2.1	23.715	-153.363
NCGC00166121-01	C[N+](C)(C)CCCCCCCCCCCCCC.[Br-]	Tetradonium bromide	-2.1	23.715	-160.468
NCGC00160442-01	O=C(C=CC(C=C2)=CC=C2OC)C1=C(OC)C=C(OC)C=C1	Metochalcone	-2.1	23.715	-116.53
NCGC00016258-02	C1=CC=C2C(=C1)C(=O)C(C)=CC2=O	Menadione	-2.1	23.715	-157.847
NCGC00181014-01	O[C@@H]3C\C(=C\C=C2/CCC[C@@]1(C)[C@H]2CC[C@@H]1[C@H](C)CCCC(C)C)C(=C)[C@@H](O)C3	Alfacalcidol	-2.1	23.715	-141.979
NCGC00018258-03	[O-][N+](O)=O.Clc3ccc(C(OCc1ccc(Cl)cc1)Cn2ccnc2)c(Cl)c3	Econazole nitrate	-2.1	26.6086	-149.034
NCGC00164446-01	O=C(N2)C(SC2=O)CC1=CC=C(OCC3(C)CCCCC3)C=C1	Ciglitizone	-2.1	26.6086	-166.799
NCGC00095258-01	O=C(C(C)=C4N)C2=C(C4=O)[C@](COC(N)=O)([H])[C@@](N2C3)(OC)[C@@]1([H])N[C@@]31[H]	Mitomycin C	-2.1	26.6086	-132.226
NCGC00161326-04	O[C@@H]1C/C(C(=C)CC1)=C/C=C3\CCC[C@@]2(C)[C@H]3CC[C@@H]2[C@H](C)CCCC(C)(C)O	Calcifediol	-2.1	26.6086	-165.797
NCGC00015619-09	C4(=C1C3=C(CCC2=C1C=CC(Cl)=C2)C=CC=N3)CCN(C(=O)OCC)CC4	Loratadine	-2.1	29.8554	-150.639
NCGC00168751-01	O=C(N[C@@H](CC2=CC=CC=C2)C(N[C@@H](CC(C)C)B(O)O)=O)C1=NC=CN=C1	Bortezomib	-2.2	0.2986	-74.3036
NCGC00168786-01	O=C(C4=CC(OC)=C(C(OC)=C4)OC)O[C@@H]1C[C@@]3([H])[C@@](C[C@](N5C3)([H])C2=C(CC5)C(C=CC=C6)=C6N2)([H])[C@H]([C@](OC)=O)[C@H]1OC	Deserpidine	-2.2	2.3715	-51.7656
NCGC00015693-02	O=C(C2=C1C(O)=CC=C2O)C(C(NCCNCCO)=CC=C3NCCNCCO)=C3C1=O.Cl.Cl	Mitoxantrone dihydrochloride	-2.2	3.5969	-59.3031
NCGC00159459-02	C2(C)=C(OC)C(CC=C(C)CCC(=O)OCCN1CCOCC1)=C(O)C3=C2COC3=O	Mycophenolate mofetil	-2.2	3.7586	-54.6408
NCGC00160369-01	O=C2C(C1=C(C3=CC=CN=C23)C=CC=N1)=O	Phanquinone	-2.2	3.7586	-63.0405
NCGC00093644-01	COC1=C(NC2=C3C=CC=CC3=NC4=C2C=CC=C4)C=CC(=C1)N[S+](C)([O-])=O	Amsacrine hydrochloride	-2.2	3.7586	-65.5197
NCGC00016335-01	OC(C=C1)=CC=C1/C(/C(C2=CC=C(O)C=C2)=C/C)=C\C	Dienestrol	-2.2	4.5282	-68.4928
NCGC00023722-05	F\C1=C\N(C(=O)NC1=O)[C@H]2C[C@H](O)[C@@H](CO)O2	Floxuridine	-2.2	5.3091	-37.5883
NCGC00092314-01	NC2=NN(C)C1=NC=NC3=C1C2=CN3[C@@H]([C@H](O)[C@@H]4O)O[C@@H]4CO	Tricirbine	-2.2	5.3091	-62.8388
NCGC00018098-04	C1(I)=CC(I)=C2C(=C1O)N=CC=C2	Iodoquinol	-2.2	5.3091	-82.7164
NCGC00095189-01	Cl.CN(C)Cc1c2cc3CN4C(=O)C=5COC(=O)[C@](O)(CC)C=5C=C4c3nc2ccc1O	Topotecan hydrochloride	-2.2	6.6838	-36.7816
NCGC00017042-01	[O-]C(=O)c4cc1ccccc1c(Cc2c3ccccc3cc(C([O-])=O)c2O)c4O.CN(C)c1ccc2[n+](C)c(ccc2c1)/C=C/c4cc(C)n(c3ccccc3)c4C.CN(C)c1ccc2[n+](C)c(ccc2c1)/C=C/c4cc(C)n(c3ccccc3)c4C	Pyrvinium pamoate	-2.2	7.1767	-69.7109
NCGC00167492-01	O=[N+]([O-])C1=CC=CC(C2C(C(OC(CN(CCC(C4=CC=CC=C4)C3=CC=CC=C3)C)(C)C)=O)=C(C)NC(C)=C2C(OC)=O)=C1.Cl	Lercanidipine hydrochloride	-2.2	7.4993	-45.5903
NCGC00165966-02	O=[C@@](OC)[C@](C(N3)=C(C4)C2=C3C=CC=C2)([C@@]5=CC([C@]69[C@]8([H])[C@](C=CCN8CC9)(CC)[C@@H](OC(C)=O)[C@](O)([C@](OC)=O)[C@@]([H])6N7C)=C7C=C5OC)C[C@]1([H])C=C(CC)CN4C1.O=C(O)C(O)C(O)C(O)=O.O=C(O)C(O)C(O)C(O)=O	Vinorelbine tartrate	-2.2	7.4993	-56.5572
NCGC00167478-01	O=C(/C=C/C6=CC=C(O)C(OC)=C6)O[C@@H]4C(C)(C)[C@@]5([H])[C@]1(CC4)[C@]3([C@](CC5)([H])[C@]2(C)CC[C@@]([C@H](C)CC/C=C(C)\C)([H])[C@](C)2CC3)C1	gamma-Oryzanol	-2.2	7.4993	-40.2956
NCGC00159388-02	[O-][N+](OCC(CO[N+]([O-])=O)(CO[N+]([O-])=O)CO[N+]([O-])=O)=O	Pentaerythritol tetranitrate	-2.2	8.4144	-32.9059
NCGC00181307-01	O=C(OC)NC(NC(OC)=O)=NC1=C(C=C(SC2=CC=CC=C2)C=C1)NC(COC)=O	Febantel	-2.2	8.4144	-64.1441
NCGC00015038-03	NC(N=C(N)N=C1N=C2)=C1N=C2CNC3=CC=C(C=C3)C(N[C@@H](CCC(O)=O)C(O)=O)=O	4-Aminofolic acid	-2.2	8.4144	-79.1172
NCGC00016391-05	C1(I)=CC(Cl)=C2C(=C1O)N=CC=C2	Clioquinol	-2.2	8.4144	-64.3098
NCGC00164601-01	S=C(N(C)C3=NC(OC)=CC=C3)OC2=CC1=C(C=C2)CCCC1	Liranaftate	-2.2	8.4144	-47.1087
NCGC00095996-01	ClC1=NO[C@@]([C@@H](C(O)=O)N)([H])C1	Acivicin	-2.2	8.4144	-39.0844
NCGC00159511-02	CC(C)(C)C1=CC=C(C=C1)CN(CC2=CC=CC3=C2C=CC=C3)C	Butenafine	-2.2	8.4144	-43.7894
NCGC00160536-01	O=C(C3)C([C@@](CC2)(C)[C@@]3([H])[C@H](C)CCCC(C)C)=C1[C@@]2([H])[C@](CC[C@H](O)C4)(C)[C@@]4([H])CC1	Colestolone	-2.2	8.4144	-64.9646
NCGC00017244-03	OC(=O)[C@]3(C)C[C@H]4/C5=C/C(=O)[C@H]2[C@@](C)(CC[C@@H]1[C@]2(C)CC[C@H](O)C1(C)C)[C@]5(C)CC[C@@]4(C)CC3	Glycyrrhetinic acid	-2.2	8.4144	-50.7477
NCGC00159364-02	[Na+].[Na+].[O-]S(=O)(=O)c5cc(/N=N/c1ccc(cc1)c2ccc(cc2)/N=N/c4cc(c3ccccc3c4N)S([O-])(=O)=O)c(N)c6ccccc56	C.I. Direct Red 28	-2.2	9.4411	-53.225
NCGC00181318-01	O=C(C)O[Co]N1\C2=C(C)/C([C@](CC(N)=O)(C)[C@@H]3CCC(N)=O)=N\C3=C/C5=N\C([C@@H](CCC(N)=O)C(C)5C)=C(C)/C([C@@](CCC(NCC(C)OP(O)(O[C@@H]6[C@@H](CO)O[C@H](N8C7=C(N=C8)C=C(C)C(C)=C7)[C@@H]6O)=O)=O)(C)[C@H]4CC(N)=O)=N[C@@]4([H])[C@](C)1[C@](CC(N)=O)(C)[C@@H]2CCC(N)=O	Hydroxocobalamin acetate	-2.2	9.4411	-34.1248
NCGC00165983-01	C12(C(=CC(=C(C=1/N=N/C3=C4C(=C(C=C3)S(=O)(=O)[O-])C=CC=C4)O)S(=O)(=O)[O-])C=C(C=C2)S(=O)(=O)[O-]).[Na+].[Na+].[Na+]	Amaranth	-2.2	9.4411	-50.1608
NCGC00095128-01	C1([C@@H](CCCCCC)[C@H](C[C@@H](OC(=O)C(CC(C)C)NC=O)CCCCCCCCCCC)O1)=O	Orlistat	-2.2	9.4411	-66.2613
NCGC00091708-04	O[C@H]1[C@@H]([C@H]([C@H](C4=C(C(C(C2=C(C(C(O)=O)=C(C=C23)O)C)=O)=C(C(O)=C4O)C3=O)O)O[C@@H]1CO)O)O	Cochineal	-2.2	10.5931	-50.2277
NCGC00014483-01	CNCC/C=C2/C1=C(CCC3=C2C=CC=C3)C=CC=C1.Cl	Nortriptyline hdrochloride	-2.2	10.5931	-38.9262
NCGC00017089-01	[Na+].OC[C@]1(O)O[C@@H]([C@@H](C)C[C@H]1C)[C@H]2C[C@H](C)[C@@H](O2)[C@]3(CC)CC[C@@H](O3)[C@]5(C)CC[C@]4(C[C@H](O)[C@@H](C)[C@H](O4)[C@@H](C)[C@@H](OC)C(C)C([O-])=O)O5	Monensin sodium	-2.2	10.5931	-50.4454
NCGC00091935-01	O=C2N(CCC8)[C@]8([H])[C@@](O[C@](C)1N[C@]([C@@H]6C=C([C@]7([H])N(C)C6)C5=C4C(C7)=CNC4=CC=C5)=O)(O)N([C@H]2CC3=CC=CC=C3)C1=O.O=C%10N(CCC%16)[C@]%16([H])[C@@](O[C@](C)9N[C@]([C@@H]%14C=C([C@]%15([H])N(C)C%14)C%13=C%12C(C%15)=CNC%12=CC=C%13)=O)(O)N([C@H]%10CC%11=CC=CC=C%11)C9=O.O[C@@H](C(O)=O)[C@@H](O)C([O-])=O	Ergotamine D-tartrate	-2.2	10.5931	-31.0941
NCGC00166250-01	O=S(C(C3=C(C=C5)NC4=CC=CC=C4)=CC=CC3=C5N=NC2=C1C(O)=CC(S([O-])(=O)=O)=CC1=CC(S([O-])(=O)=O)=C2)([O-])=O.[Na+].[Na+].[Na+]	Anazolene sodium	-2.2	11.8856	-73.7686
NCGC00166015-01	NC(C(C)=C2)=CC=C2/C(C1=CC=C(N)C=C1)=C3/C=CC(C=C3)=N.Cl	C.I. Basic violet 14	-2.2	11.8856	-87.4039
NCGC00095095-01	c12C(c7c([C@H](c1cc(cc2O)C(=O)O)[C@H]4c3c(c(O)cc(c3)C(=O)O)C(c5c4cccc5O[C@H]6[C@@H]([C@H]([C@H](O)[C@H](O6)CO)O)O)=O)cccc7O[C@H]8[C@@H]([C@H]([C@H](O)[C@H](O8)CO)O)O)=O	Sennoside A	-2.2	11.8856	-34.5042
NCGC00015060-06	[O-][N+](C(N=C3)=C(SC1=NC=NC2=C1NC=N2)N3C)=O	Azathioprine	-2.2	11.8856	-82.1023
NCGC00167982-01	O=C1C(C(O)=C4C([C@@H](O[C@@H]5O[C@@H](C)[C@@H](O[C@@H]6CCCCO6)[C@@H](N)C5)C[C@@]([C@](CO)=O)(O)C4)=C3O)=C3C(C2=C1C=CC=C2OC)=O	Pirarubicin	-2.2	13.3359	-42.9831
NCGC00095055-01	[Na+].[O-]C(=O)[C@H](CC)[C@H]1CC[C@H](C)[C@@H](O1)[C@@H](C)[C@H](O)[C@H](C)C(=O)[C@H](CC)[C@H]5O[C@]4(C=C[C@@H](O)[C@]2(CC[C@](C)(O2)[C@H]3CC[C@](O)(CC)[C@H](C)O3)O4)[C@H](C)C[C@@H]5C	Salinomycin sodium	-2.2	13.3359	-80.1242
NCGC00160655-01	[O-][N+](C1=CN=C(NC(C2=CC=CS2)=O)S1)=O	Tenonitrozole	-2.2	13.3359	-58.5334
NCGC00164738-01	O=C(C2=C(O)C(C[C@](C(COC(CCCC)=O)=O)(O)C[C@@H]4O[C@@H]5O[C@@H](C)[C@@H](O)[C@@H](NC(C(F)(F)F)=O)C5)=C4C(O)=C2C3=O)C1=C3C(OC)=CC=C1	Valrubicin	-2.2	13.3359	-71.8085
NCGC00162150-01	O=C(C1=C(C)NC(C)=C(C(OC/C=C/C3=CC=CC=C3)=O)C1C2=CC([N+]([O-])=O)=CC=C2)OCCOC	Cilnidipine	-2.2	14.9631	-49.8867
NCGC00090774-01	O=C(NC2=NC=C([N+]([O-])=O)S2)C1=C(OC(C)=O)C=CC=C1	Nitazoxanide	-2.2	14.9631	-70.7549
NCGC00095304-02	[O-][N+](C1=CC=C(/C=N/N2C(OCC2)=O)O1)=O	Furazolidone	-2.2	16.7889	-72.7012
NCGC00167969-01	O=[N+](C5=CC=CC4=NC3=C(C=C45)CN2C(C1=C(C=C23)[C@](CC)(O)C(OC1)=O)=O)[O-]	Rubitecan	-2.2	16.7889	-91.0815
NCGC00166205-01	O=C(NC(NC2=CC(OC3=NC=C(C(F)(F)F)C=C3Cl)=C(Cl)C=C2)=O)C1=C(F)C=CC=C1F	Fluazuron	-2.2	16.7889	-39.6596
NCGC00167514-01	CC[C@]2(O)CC[C@H]3[C@@H]4CC\C1=C\CCC[C@@H]1[C@H]4CC[C@]23C	Ethylestrenol	-2.2	16.7889	-60.8264
NCGC00159456-02	O=C(NC3=CC(NC4=NC=CC(C5=CC=CN=C5)=N4)=C(C)C=C3)C(C=C2)=CC=C2CN1CCN(C)CC1.O=S(O)(C)=O	Imatinib mesylate	-2.2	18.8375	-61.6928
NCGC00095235-01	C[C@]12O[C@H]4O[C@H](O)[C@H](C)C3CC[C@@H](C)[C@H](CC1)[C@@]34OO2	Artenimol	-2.2	18.8375	-56.4025
NCGC00095907-01	OCCOCCOC1=CC=C(CCCCCCCCC)C=C1	Polyoxyethylene(10)nonylphenyl ether	-2.2	21.136	-60.3444
NCGC00167523-01	NC(N=C1N)=NC=C1CC(C(C)=C2)=CC(OC)=C2OC	Ormetoprim	-2.2	23.715	-57.4436
NCGC00167586-01	O=C1C=C(C)C=C(N1O)CC(CC(C)(C)C)C.NCCO	Piroctone olamine	-2.2	23.715	-96.2388
NCGC00159544-01	O=C(N6)N(C5=C6C=CC=C5)C4CCN(CC4)CC(OC3)(C)C1=CC=CN1C2=C3C=CC=C2	Zaldaride	-2.2	26.6086	-96.8754
NCGC00168349-01	[O-]C(C(I)=C2)=C(I)C=C2/C(C(C=CC=C3)=C3C([O-])=O)=C1\C=C(I)C(C(I)=C1)=O.[Na+].[Na+]	Iodophthalein sodium	-2.2	26.6086	-103.745
NCGC00163509-01	ClC2=CC=C1C=CC(/C=C/C3=CC=CC(C(SCCC(N(C)C)=O)SCCC([O-])=O)=C3)=NC1=C2.[Na+]	MK-571 sodium	-2.2	26.6086	-77.8158
NCGC00164486-01	OC1=CC=C(C=C(C3=O)CCCC3=CC2=CC=C(C(OC)=C2)O)C=C1OC	Cyclovalone	-2.3	14.9631	-129.626
NCGC00090729-01	O=S([N-]C1=O)(OC(C)=C1)=O.[K+]	Acesulfame potassium	-2.4	0.335	-79.3334
NCGC00016344-03	C(=O)(O)c1cc(N)ccc1O	5-Aminosalicylic acid	-2.4	0.4217	-20.7997
NCGC00093619-02	Cl.Cl.OCCN1CCN(CC1)CCCN3c4ccccc4C=Cc2ccccc23	Opipramol dihydrochloride	-2.4	1.8837	-69.8193
NCGC00164553-01	NC1=NC(Cl)=NC2=C1N=CN2[C@@H]([C@H]3F)O[C@@H]([C@H]3O)CO	Clofarabine	-2.4	2.3715	-29.5489
NCGC00016966-01	O=N(=O)O.Clc1ccc(c(Cl)c1)C(Cn2ccnc2)OCc4csc3c(Cl)cccc34	Sertaconazole nitrate	-2.4	2.8571	-24.8762
NCGC00164493-01	[O-][N+]1=C(SSC2=[N+]([O-])C=CC=C2)C=CC=C1	Dipyrithione	-2.4	2.9855	-23.4869
NCGC00181088-01	CC1(C)C3=C(C=CC=C3)/C(C2=C1C=CC=C2)=C/CCN(C)C.Cl	Melitracen hydrochloride	-2.4	3.3498	-21.5384
NCGC00095150-01	C1=CC=C6C(=C1)N=C(C2=CC5=C(C(C)=C2)N=C(CCC)N5CC4=CC=C(C3=CC=CC=C3C(O)=O)C=C4)N6C	Telmisartan	-2.4	3.7586	-22.7163
NCGC00018268-03	N\1(C(N(C(CC)C)/N=C/1)=O)c7ccc(N2CCN(CC2)c6ccc(OC[C@@H]5O[C@](c3c(cc(cc3)Cl)Cl)(Cn4ncnc4)OC5)cc6)cc7	Itraconazole	-2.4	5.3091	-23.1048
NCGC00159440-02	CN1C2=CC=C(C=C2C(=NC(C1=O)O)C3=CC=CC=C3)Cl	Temazepam	-2.4	5.9569	-27.7985
NCGC00016611-01	ONC(=O)Cc1ccc(OCCCC)cc1	Bufexamac	-2.4	6.3962	-24.0321
NCGC00165972-01	OC(C1=CC=CC=C1)CC	1-Phenyl-1-propanol	-2.4	6.6838	-25.1799
NCGC00094856-01	NC1=NC=NC2=C1N=CN2	Adenine	2.4	6.6838	30.9323
NCGC00181150-01	O=C(/C=C(C[C@@](/C=C/C(C)(C)[C@@](O)([C@H]4OC(/C=C/C=C/CCC)=O)O[C@](C\C4=C/C(OC)=O)([H])C[C@@]([C@@H](C)O)([H])O3)([H])O1)/C[C@@]1([H])C[C@@](O[C@]2([H])C[C@@H](O)CC3=O)(O)C(C)(C)[C@H](C2)OC(C)=O)OC	Bryostatin 1	-2.4	8.4144	-41.43
NCGC00016329-01	C1=CC=C3C(=C1)C(=O)C(C2=CC=CC=C2)C3=O	Phenindione	-2.4	9.0349	-24.8751
NCGC00181132-01	BrC1=C(Cl)C=C2C(N=CN(CC(C[C@@H]3NCCC[C@H]3O)=O)C2=O)=C1.Cl	Halofuginone hydrochloride	-2.4	9.4411	-28.3059
NCGC00016557-01	Cl.CCOc1ccc(cc1OCC)Cc3nccc2cc(OCC)c(cc23)OCC	Ethaverine hydrochloride	-2.4	11.3743	-39.5116
NCGC00093556-01	Cl.Fc1ccc(cc1)C(CCCN2CCN(CC2)C(=O)NCC)c3ccc(F)cc3	Amperozide hydrochloride	-2.4	11.8856	-34.2073
NCGC00090686-04	O=[N+](C1=CC=C(O1)/C=N/NC(=O)N)[O-]	Nitrofurazone	-2.4	11.8856	-20.7105
NCGC00016227-01	OC(CC2=CC(I)=C(C(I)=C2)OC1=CC(I)=C(C=C1)O)=O	Tiratricol	-2.4	12.7622	-31.411
NCGC00167458-01	O=C1N(C(C([O-])=O)=C(CSC4=NN=NN4CS(=O)([O-])=O)CS2)[C@@]2([H])[C@@]([H])1NC([C@H](O)C3=CC=CC=C3)=O.[Na+].[Na+]	Cefonicid sodium	2.4	13.3359	25.5
NCGC00166138-01	CC(=O)O[C@H]\1CC[C@H]4C(=C/1)/CC[C@@H]2[C@@H]4CC[C@]3(C)[C@@](CC[C@@H]23)(C#C)OC(C)=O	Ethynodiol diacetate	-2.4	14.9631	-26.3061
NCGC00015563-07	CN(C)CCCN1C(C=CC=C3)=C3CCC2=C1C=CC=C2	Imipramine	-2.4	14.9631	-20.9711
NCGC00093890-01	O=C(C2=C(OC)C(Cl)=CC(CC)=C2O)NC[C@@H]1CCCN1CC.Cl	Eticlopride hydrochloride	-2.4	16.7889	-24.7567
NCGC00160373-01	NC1=CC=C(C(NC2=CC=CC=C2N)=O)C=C1	Dianiline	-2.4	16.7889	-43.9274
NCGC00017337-02	OC1=C(C=C(C=C1)CNC(=O)CCCC/C=C/C(C)C)OC	Capsaicin	-2.4	18.8375	-21.5512
NCGC00163319-01	OP(O)(=O)OC[C@H]3O[C@@H](n2cnc1c(N)ncnc12)[C@@H](O)[C@@H]3O	Adenosine-5-phosphate	2.4	18.8375	22
NCGC00167573-01	O=C2C1=NC3=C(C=C(C)C(C)=C3)N(C[C@H](O)[C@H](O)[C@H](O)COP(OP(OC[C@H]([C@@H](O)[C@H]6O)O[C@H]6N5C4=C(N=C5)C(N)=NC=N4)([O-])=O)([O-])=O)C1=NC(N2)=O.[Na+].[Na+]	Flavin adenine dinucleotide disodium	2.4	18.8375	22
NCGC00164586-01	O=C(C1=CC=CC=C1C(C3=CC=C(C=C3)OCCN2CCCCC2)=O)OC.Cl	Pitofenone hydrochloride	-2.4	18.8375	-26.8182
NCGC00016000-08	S=C(N(CC)CC)SSC(=S)N(CC)CC	Disulfiram	-2.4	18.8375	-27.3319
NCGC00014670-01	O=C1N(C2CCN(CCCN4C(NC5=C4C=CC=C5)=O)CC2)C(C=C3)=C(C=C3Cl)N1	Domperidone	-2.4	21.136	-25.3887
NCGC00025098-01	ClC1=CC(Cl)=C(/C(Cl)=C/N2C=NC=N2)C=C1.Cl	Loreclezole hydrochloride	-2.4	21.136	-28.7741
NCGC00167435-01	N#CC1=C(C(OC)=O)C(C2=CC=CC([N+]([O-])=O)=C2)C(C(OC(C)C)=O)=C(C)N1	Nilvadipine	-2.4	21.136	-23.9196
NCGC00091120-01	O=C2C1=C(OC)C=C(OC)C(Cl)=C1O[C@]32C(OC)=CC(C[C@@](C)3[H])=O	Griseofulvin	-2.4	21.136	-30.4641
NCGC00167490-01	OC(C4=C(C3=CC(Cl)=C4)C1=CC=C(C=C1/C3=C/C2=CC=C(C=C2)Cl)Cl)CN(CCCC)CCCC	Lumefantrine	-2.4	21.136	-31.4892
NCGC00159337-02	O=C2O[C@](C#CC3CC3)([C@](F)(F)F)C1=CC(Cl)=CC=C1N2	Efavirenz	-2.4	23.715	-37.9532
NCGC00091367-01	O=C1C2=C(C=CC=C2O)C(=O)C3=CC=CC(=C13)O	Danthron	-2.4	23.715	-35.7645
NCGC00091430-01	O=C3C[C@@H]4CC[C@@H]1[C@H](CC[C@]2(C)[C@@](C)(O)CC[C@@H]12)[C@@]4(C)C\C3=C\O	Oxymetholone	-2.4	23.715	-34.1485
NCGC00164590-01	O=C1CC[C@@]([C@@]3([H])CC[C@]2(C)[C@](OC(CC6)=O)6[C@@H](C7)[C@@H]7[C@]([H])2[C@@]([H])3[C@@H]5[C@H]4C5)(C)C4=C1	Drospirenone	-2.4	23.715	-33.1637
NCGC00181136-01	[O-][N+](C1=C(C2=CNC=C2Cl)C=CC=C1Cl)=O	Pyrrolnitrin	-2.4	23.715	-29.1601
NCGC00159458-03	CC(C)C1=C(C(NC4=CC=CC=C4)=O)C(C2=CC=CC=C2)=C(C3=CC=C(F)C=C3)N1CC[C@@H](O)C[C@@H](O)CC([O-])=O.CC(C)C5=C(C(NC8=CC=CC=C8)=O)C(C6=CC=CC=C6)=C(C7=CC=C(F)C=C7)N5CC[C@@H](O)C[C@@H](O)CC([O-])=O.[Ca+2]	Atorvastatin calcium	-2.4	23.715	-29.1282
NCGC00160648-01	O=C(C1=CC=NC=C1)N/N=C/C(C=CC=C2)=C2O	Salinazid	-2.4	26.6086	-33.1336
NCGC00167580-01	O[C@H]([C@@H]3OP([O-])(O)=O)[C@@H](O[C@@H]3COP(OP(OCC(C)(C)C(O)C(NCCC(NCCS)=O)=O)([O-])=O)([O-])=O)N2C1=C(N=C2)C(N)=NC=N1.[Li+].[Li+].[Li+].O.O	Coenzyme A trilithium dihydrate	2.4	26.6086	33
NCGC00164633-01	C2(C)=C(C(=O)OC)C(C1=CC=CC=C1N(=O)=O)C(C(=O)OCC(C)C)=C(C)N2	Nisoldipine	-2.4	26.6086	-32.7768
NCGC00094925-01	CC(=O)Oc3cc4CC[C@@H]1[C@H](CC[C@]2(C)[C@@H](O)CC[C@@H]12)c4cc3	Estradiol acetate	-2.4	29.8554	-30.8287
NCGC00095303-02	OC1=CC=C(C2=CC=CN=C12)Cl	Cloxyquin	-2.4	29.8554	-33.1535
NCGC00095132-01	Cl.O=C(OCC)[C@@H](CCc1ccccc1)N[C@@H]3CCc2ccccc2N(CC(=O)O)C3=O	Benazepril hydrochloride	-2.4	29.8554	-30.0887
NCGC00016747-03	COc1cc(cc(OC)c1OC)C(=O)OCCCN3CCCN(CCCOC(=O)c2cc(OC)c(OC)c(OC)c2)CC3	Dilazep	-2.4	29.8554	-31.1779
NCGC00015523-02	OC1=CC=C(C=C1)O	Hydroquinone	-2.4	33.4983	-31.1819
NCGC00159346-02	C1=CC=C2C(=C1)C(CN(C)CC=CC#CC(C)(C)C)=CC=C2	Terbinafine	-2.4	33.4983	-34.3927
NCGC00160606-01	S=C1N(CC2=CC=CC=C2)CN(CC3=CC=CC=C3)CS1	Sulbentine	-2.4	33.4983	-29.7264
NCGC00168775-01	O=C(N)[C@@](C2=CC=CC=C2)([C@H]3CN(CCC4=CC(CCO5)=C5C=C4)CC3)C1=CC=CC=C1.Br	Darifenacin hydrobromide	-2.4	33.4983	-31.7383
NCGC00161399-01	O=C(N(CCC4=C(C(OC)=C(C=C4)OC)OC)CCC3=CC=C(C(OC)=C3OC)OC)C(C5=CC=CC=C5)C2=NCCC1=CC(OC)=C(C=C12)OC.Cl	Pinokalant hydrochloride	-2.4	33.4983	-28.4427
NCGC00168779-01	O=C1N=C(N)NC2=C1N=CN2COC(CO)COC([C@@H](N)C(C)C)=O.Cl	Valganciclovir hydrochloride	-2.4	33.4983	-28.1181
NCGC00014482-01	Cl.CN1CCC(C1)CN2c4ccccc4Sc3ccccc23	Methdilazine hydrochloride	-2.4	33.4983	-26.6322
NCGC00181168-01	FC(F)(F)C(C=C2)=CC1=C2SC(C=CC=C3)=C3N1CC(CN(C)C)C.O=C(O)C=CC(O)=O	Trifluomeprazine 2-butenedioate	-2.4	33.4983	-30.2483
NCGC00013034-01	Oc4cc5CC[C@@H]1[C@H](CC[C@]2(C)[C@H](CC[C@@H]12)OC(=O)CCC3CCCC3)c5cc4	Estradiol cypionate	-2.4	33.4983	-33.6722
NCGC00093759-01	Cl.CN(C(=N)Nc2cccc1ccccc12)c3cc(CC)ccc3	Aptiganel hydrochloride	-2.4	33.4983	-29.2023
NCGC00181320-01	O=C(NCC(OC)C[Hg]O)C1=CC=CC=C1OCC(O)=O	Mersalyl acid	2.4	33.4983	29
NCGC00164336-01	OC(=O)[C@@H](N)Cc2cc(I)c(Oc1cc(I)c(O)c(I)c1)c(I)c2	Levothyroxine	-2.4	33.4983	-25.6367
NCGC00015264-08	N2(CCCN(C)C)C1=CC(Cl)=CC=C1CCC3=C2C=CC=C3	Clomipramine	-2.4	33.4983	-31.2133
NCGC00164400-01	O[C@@]3(C#C)CC[C@H]2[C@@H]4CC/C1=C/c5oncc5C[C@]1(C)[C@H]4CC[C@@]23C	Danazol	-2.4	33.4983	-27.3686
NCGC00092300-01	O=C(O)C(CC)(CC)CC(=O)Nc3cc(/C=C/c1nc(cs1)C2CCC2)ccc3	Cinalukast	-2.4	33.4983	-34.2772
NCGC00017071-01	Oc1ccc(cc1O)C(O)C(CC)NC(C)C.CS(=O)(=O)O	Isoetharine mesylate	-2.4	33.4983	-35.9776
NCGC00160516-01	O=[C@](N2CSC[C@H]2[C@@](O)=O)[C@H]1NC(CC1)=O	Pidotimod	3	2.6609	37.245
NCGC00166259-01	O=C(OCC)/C(C#N)=C(C2=CC=CC=C2)/C1=CC=CC=C1	Ethyl 2-cyano-3,3-diphenylacrylate	3	2.9855	67.7001
NCGC00016549-01	Cl.CN(C)CC\C=C1/c3ccccc3SCc2ccccc12	Dothiepin hydrochloride	-3	3.2057	-41.2082
NCGC00095000-01	O[C@H](CO)[C@H]1O[C@H](OC(C)(C)O2)[C@H]2[C@H]1OCCCN(C)C.Cl	Amiprilose hydrochloride	-3	3.3498	-56.6631
NCGC00095120-01	OC(C(O)=O)C(C(O)=O)O.OC(COC2=CC=CC4=C2C3=CC=CC=C3N4)CNCCOC1=C(OC)C=CC=C1	Carvedilol tartrate	-3	3.7586	-31.5251
NCGC00093792-01	Cl.Oc1ccc(C[C@H](N)C(=O)OC)cc1O	Methyl L-DOPA hydrochloride	-3	4.7318	-46.1293
NCGC00094157-01	O=C(NC1CCC(C)(C)CC1)[C@@H](N)CCC(=O)O	Neboglamine	3	5.3091	73.5479
NCGC00160475-01	OC1=CC=CC=C1C=NCC2=CC=CC=C2	Norletimol	-3	5.3091	-37.0353
NCGC00015982-05	O=C1NOC2=C1CCNC2	Gaboxadol	-3	5.3091	-93.6602
NCGC00024733-02	O=C(C)OC2C1CCN(C2)CC1	Aceclidine	3	5.3091	69.3399
NCGC00094324-02	C1=CC=C(OC(=O)N(C)C)C=[N+]1C.[Br-]	Pyridostigmine bromide	-3	5.3091	-95.1134
NCGC00160547-01	N3(CCOCC3)CCCC2=CC=C(C=C2)COC1=CC=CC=C1	Fomocaine	-3	5.9569	-40.5498
NCGC00164507-01	[O-][N+](C(O1)=CC=C1C=NO)=O	Nifuroxime	-3	8.4144	-43.7921
NCGC00016812-01	O=N(=O)O.Clc1ccc(cc1)CCC(Sc2c(Cl)cccc2Cl)Cn3ccnc3	Butoconazole nitrate	-3	9.0349	-38.0674
NCGC00016600-01	Clc1ccc(cc1)NC3=CC4=Nc2ccccc2N(C4=C\C3=N\C(C)C)c5ccc(Cl)cc5	Clofazimine	-3	10.1374	-57.7367
NCGC00016770-01	C3=C(Cl)C(C(CN1C=NC=C1)OCC2=CC=C(Cl)C=C2Cl)=CC=C3Cl	Miconazole	-3	11.3743	-135.253
NCGC00015826-02	C1=CC=C3C(=C1)N(CCCN2CCN(CCO)CC2)C4=C(S3)C=CC(Cl)=C4	Perphenazine	-3	11.3743	-35.6845
NCGC00016576-01	CC(CC)C%10NC2C=Cc1c(cc(nc1C2O)C(=O)OC(C)C7NC(=O)c3nc(sc3)C(NC(=O)C4N=C(SC4)C(/NC(=O)C(NC(=O)c5csc(n5)C8(CCC(=NC8c6nc7sc6)c9nc(cs9)C(=O)NC(=C)C(=O)NC(=C)C(N)=O)NC(=O)C(C)NC(=O)C(=C)NC(=O)C(C)NC%10=O)C(C)O)=C\C)C(C)(O)C(O)C)C(O)C	Thiostrepton	-3	11.3743	-49.4959
NCGC00016815-01	C2=CC=CC(C(=O)C1SC(C(C)C(=O)O)=CC=1)=C2	Tiaprofenic acid	-3	11.3743	-41.6838
NCGC00016898-01	O=N(=O)O.Clc3ccc(C(SCc1ccc(Cl)cc1)Cn2ccnc2)c(Cl)c3	Sulconazole nitrate	-3	11.3743	-42.1042
NCGC00015251-02	ClC4=C(C=CC=C4)C(N2C=CN=C2)(C3=CC=CC=C3)C1=CC=CC=C1	Clotrimazole	-3	11.3743	-129.096
NCGC00016801-01	O=C2C1=C(CCC2)C(OC[C@@H](O)CNC(C)(C)C)=CC=C1.Cl	Levobunolol hydrochloride	-3	12.7622	-72.1811
NCGC00016233-01	C1CC=C2[C@](C1)([C@@]3([C@@](CC2)([C@]4([C@](CC3)([C@](CC4)(C#C)O)C)[H])[H])[H])[H]	Lynestrenol	-3	12.7622	-86.2632
NCGC00016563-01	Cl.CCN(CC)C(C)CN1c3ccccc3Sc2ccccc12	Meclozine dihydrochloride	-3	12.7622	-39.1169
NCGC00016554-01	OC1=CC=C(C(NN=CC2=CC=C([N+]([O-])=O)O2)=O)C=C1	Nifuroxazide	-3	12.7622	-125.561
NCGC00016296-01	O=C1OC2=CC=CC=C2C(O)=C1CC3=C(O)C4=CC=CC=C4OC3=O	Dicumarol	-3	12.7622	-63.2861
NCGC00016498-01	O=C(C(C=C2)=CC=C2OCCCC)CCN1CCCCC1.Cl	Dyclonine hydrochloride	-3	12.7622	-67.2958
NCGC00016334-01	OC2=CC=C(C=C2)[C@@H](CC)[C@@H](CC)C(C=C1)=CC=C1O	meso-Hexestrol	-3	12.7622	-71.2669
NCGC00016833-01	Cl.CCCCN(CCCC)CCC(O)c2cc1c(Cl)cc(Cl)cc1c3cc(ccc23)C(F)(F)F	Halofantrine hydrochloride	-3	12.7622	-87.5317
NCGC00014750-02	O=C4N(C3=C2C=CC=C3)C1=C2CCN5[C@@]([C@](CCC5)(CC)C4)1[H]	(-)-Eburnamonine	-3	12.7622	-61.5628
NCGC00013683-01	C1=CC=C2C(=C1)C(=CCCN(C)C)C3=C(S2)C=CC(Cl)=C3	Chlorprothixene	-3	13.3359	-32.7864
NCGC00024822-02	[O-]S(=O)(C1=CC(S([O-])(=O)=O)=C(C2=C1C=CC(/N=N/C3=CC=C(C6=CC=C(C(C)=C6)/N=N/C5=CC=C(C4=C5O)C(S([O-])(=O)=O)=CC(S([O-])(=O)=O)=C4N)C=C3C)=C2O)N)=O.[Na+].[Na+].[Na+].[Na+]	C.I. Direct blue 53	-3	14.9631	-37.1452
NCGC00163127-02	C1(C)=C(OC)C=C(C)C(C=CC(C)=CC=CC(C)=CC(O)=O)=C1C	Acitretin	-3	16.7889	-48.657
NCGC00159517-02	O=C1N(CCOC3=CC=CC=C3)C(CC)=NN1CCCN2CCN(C4=CC(Cl)=CC=C4)CC2.Cl	Nefazodone hydrochloride	-3	16.7889	-46.7443
NCGC00166397-02	O=C(C4=CC=C(C=C4)Cl)CN(C)CCCN2C1=CC=CC=C1CCC3=C2C=CC=C3.Cl	Lofepramine hydrochloride	-3	18.8375	-49.9587
NCGC00017148-01	CC6=C(CCC(=O)O)c1nc6cc5nc(cc4nc(cc2nc(c1)c(CCC(=O)OC)c2C)[C@@]3(C)C4=CC=C(C(=O)OC)[C@H]3C(=O)OC)c(C)c5C=C.O=C(OC)CCC6=C(C)c1nc6cc5nc(cc4nc(cc2nc(c1)c(C=C)c2C)C3=CC=C(C(=O)OC)[C@@H](C(=O)OC)[C@]34C)c(C)c5CCC(=O)O	Verteporfin	-3	18.8375	-48.8414
NCGC00167979-01	O=C2C=C(C)[C@]([C@]3([H])C2)(C)[C@]1([H])[C@](CC3)([H])[C@@](CC[C@@H]4OC(CCCCCC)=O)([H])[C@]4(C)CC1	Methenolone enanthate	-3	18.8375	-61.6081
NCGC00094832-01	Cl.FC(F)(F)c2cccc(CC(C)NCCOC(=O)c1ccccc1)c2	Benfluorex hydrochloride	-3	18.8375	-66.6665
NCGC00091544-04	[H][C@@]12CC[C@@H]([C@]1(CC[C@@]3(C4=C(C=C(C=C4)O)CC[C@@]23[H])[H])C)O	Estradiol	-3	18.8375	-35.2634
NCGC00164581-01	O=C(N(CCCl)CCCl)OC4=CC2=C(C=C4)[C@]1([H])[C@](CC2)([H])[C@@](CC[C@@H]3O)([H])[C@]3(C)CC1	Estramustine	-3	18.8375	-55.0914
NCGC00164445-01	C1(C)=C(O)C(C)=C4C(=C1C)OC(C)(COC3=CC=C(CC2SC(=O)NC2=O)C=C3)CC4	Troglitazone	-3	21.136	-57.0294
NCGC00163135-01	O=C(OC)C1=C(C)NC(C)=C(C(OCCCN3CCC(C4=CC=CC=C4)(C5=CC=CC=C5)CC3)=O)C1C2=CC([N+]([O-])=O)=CC=C2.Cl	Niguldipine hydrochloride	-3	21.136	-130.612
NCGC00167547-01	O=C(O)C(CC(O)=O)(O)C(CCCCCCCCCCCCCCCC)C(O)=O	Agaric acid	-3	21.136	-126.157
NCGC00094700-01	O=C(O)C(C)c1ccc(cc1)N2Cc3ccccc3C2=O	Indoprofen	-3	21.136	-43.8863
NCGC00167487-01	O=S(=O)(C[C@](C)(O)C(=O)Nc1ccc(C#N)c(c1)C(F)(F)F)c2ccc(F)cc2	Bicalutamide	-3	21.136	-40.7033
NCGC00181091-01	N=C(N(CCCC)CCCC)C1=CC=C(OCCCCCC)C2=C1C=CC=C2.Cl	Bunamidine hydrochloride	-3	21.136	-81.2395
NCGC00164576-02	O=C(N[C@H]([C@H](C[C@H](CC4=CC=CC=C4)NC([C@H]([C@H](C)C)N3CCCNC3=O)=O)O)CC2=CC=CC=C2)COC1=C(C)C=CC=C1C	Lopinavir	-3	21.136	-46.9178
NCGC00160553-01	O=C1C(C(C(C4=CC=CC=C4)C3=CC=CC=C3)=O)C(C2=C1C=CC=C2)=O	Diphacinone	-3	21.136	-67.4748
NCGC00181290-01	O[C@]5(C)[C@@]4(C)CC[C@]3([H])[C@@]2(C)CC1=NON=C1C[C@@]([H])2CC[C@]([H])3[C@@]([H])4CC5	Furazabol	-3	21.136	-56.7795
NCGC00091455-01	C3(S(N)(=O)=O)=CC=C(N2N=C(C(F)(F)F)C=C2C1=CC=C(C)C=C1)C=C3	Celecoxib	-3	21.136	-57.927
NCGC00094996-01	Cl.Cl.CCCCC(CC)CNC(=N)NC(=N)NCCCCCCNC(=N)NC(=N)NCC(CC)CCCC	Alexidine dihydrochloride	-3	21.136	-129.027
NCGC00015998-04	O=S(C4=CC\2=C(C=C4)SC1=CC=CC=C1C2=C/CCN3CCN(C)CC3)(N(C)C)=O	Thiothixene	-3	23.715	-131.875
NCGC00181139-01	C/C(C)=C/CCC(C)NC.Cl	Isometheptene hydrochloride	-3	23.715	-61.9485
NCGC00095173-01	Cl.Clc1ccc(cc1)CC3=NN(C(=O)c2ccccc23)C4CCCN(C)CC4	Azelastine hydrochloride	-3	23.715	-40.9032
NCGC00013058-01	CN(C)C2=CC=C(C=C2)/C(C1=CC=CC=C1)=C(C=C3)/C=C/C3=[N+](C)/C.O=C(O)C([O-])=O.O=C(O)C([O-])=O.CN(C)C5=CC=C(C=C5)/C(C4=CC=CC=C4)=C(C=C6)/C=C/C6=[N+](C)/C.O=C(O)C(O)=O	Malachite green oxalate	-3	23.715	-34.7713
NCGC00091563-01	S=C(N(C)C)SSC(=S)N(C)C	Thiram	-3	23.715	-54.6521
NCGC00013216-01	SC(CO)CS	Dimercaprol	-3	23.715	-68.838
NCGC00168785-01	ClC1=CC=C(C(C2=C(C=C(N3N=CC(NC3=O)=O)C=C2Cl)Cl)C#N)C=C1	Diclazuril	-3	23.715	-49.7386
NCGC00091533-04	[H][C@]14[C@@]([C@]3([H])CC[C@@](O)(C#C)[C@](C)3CC4)([H])CCC2=CC(O)=CC=C12	17alpha-Ethinylestradiol	-3	23.715	-54.1654
NCGC00094893-01	Cl.Cl.COc1ccc(cc1)C[C@@H](N)C(=O)N[C@@H]4[C@@H](CO)O[C@@H](n3cnc2c3ncnc2N(C)C)[C@@H]4O	Puromycin dihydrochloride	-3	23.715	-78.9404
NCGC00015226-07	ClC(C(C1=C(C=CC=C1)Cl)C2=CC=C(C=C2)Cl)Cl	o,p'-DDD	-3	23.715	-140.241
NCGC00014485-01	CN(C)CC(C)CN1C(C=C(CC)C=C3)=C3SC2=C1C=CC=C2.Cl	Etymemazine hydrochloride	-3	23.715	-127.4
NCGC00166405-01	C[N+](CC1=CC=CC=C1)(C)CCCCCCCCCCCCCC.O.[Cl-].O	Benzyldimethyltetradecylammonium chloride dihydrate	-3	23.715	-42.9678
NCGC00169077-02	O=C([O-])CCCCCCC\C=C/C[C@H](O)CCCCCC.[K+]	Potassium ricinoleate	-3	23.715	-42.1944
NCGC00016260-05	C(=O)(C(=C)CC)c1ccc(OCC(=O)O)c(Cl)c1Cl	Ethacrynic acid	-3	23.715	-54.7469
NCGC00016064-06	C4=CC=CC(C(O)(C1=CC=CC=C1)C3CCN(CCCC(O)C2=CC=C(C(C)(C)C)C=C2)CC3)=C4	Terfenadine	-3	23.715	-126.767
NCGC00092386-03	ClC1=C(Cl)C=CC([C@H]2C3=C(C=CC=C3)[C@@H](NC)CC2)=C1.Cl	Sertraline hydrochloride	-3	23.715	-118.601
NCGC00181100-01	CC2(C)[C@@H]([C@]4=CC=CC=C4)[C@H]([C@]3=CC=C(OCCN5CCCC5)C=C3)C1=CC=C(OC)C=C1O2	Ormeloxifene	-3	23.715	-131.909
NCGC00024928-06	CC/C(C2=CC=CC=C2)=C(C1=CC=CC=C1)/C(C=C3)=CC=C3OCCN(C)C.OC(C(CC(O)=O)(O)CC(O)=O)=O	Tamoxifen citrate	-3	23.715	-141.896
NCGC00015053-05	O=C(C(CCCCC#CCCCC#CCO)=C1C)C(C)=C(C1=O)C	Docebenone	-3	23.715	-141.089
NCGC00162179-02	FC(F)(F)C3=CC1=C(C=C3)SC4=C(C=CC=C4)/C1=C/CCN2CCN(CCO)CC2	cis-Flupentixol	-3	23.715	-127.783
NCGC00095066-01	CO[C@H]1C[C@@H](O[C@@H](C)[C@@H]1O)O[C@@H]2C(C)=CC[C@@H]5CC(OC(=O)[C@@H]3C=C(C)\C(=N\O)[C@H]4OCC(=CC=C[C@@H]2C)[C@@]34O)C[C@]6(O5)CC[C@@H](C)[C@@H](O6)C7CCCCC7	Selamectin	-3	23.715	-83.2584
NCGC00018254-03	c1cc(ccc1c2ccccc2)C(c3ccccc3)n4ccnc4	Bifonazole	-3	23.715	-135.041
NCGC00164559-01	CNCC[C@@H](C3=CC=CS3)OC2=C1C=CC=CC1=CC=C2.Cl	Duloxetine hydrochloride	-3	23.715	-105.272
NCGC00015273-11	C1=CC2=C(C=C1)N(CCCN(C)C)C3=C(S2)C=CC(Cl)=C3	Chlorpromazine	-3	26.6086	-42.0233
NCGC00160352-01	NC(N2C(C(C3=CC(Cl)=CC=C23)C(C1=CC=CS1)=O)=O)=O	Tenidap	-3	26.6086	-48.9224
NCGC00094736-01	O=[N+]([O-])c1cc(cc(c1)[N+]([O-])=O)C(N)=O	Nitromide	-3	26.6086	-50.6249
NCGC00159510-02	ClC1=CC=CC(N4CCN(CC4)CCCCOC3=CC=C2CCC(NC2=C3)=O)=C1Cl	Aripiprazole	-3	26.6086	-151.398
NCGC00095016-01	Clc2cc(Cl)ccc2Cc1cc(ccc1O)C(C)(C)CC(C)(C)C	Clofoctol	-3	26.6086	-133.621
NCGC00167484-01	[H][C@]1([C@@](CC3)([H])[C@]([C@](C=C4)(C)C3=CC4=O)([H])[C@@H](O)C2)[C@@]2(C)[C@@](O[C@H]([C@@H]6CCCCC6)O5)([C@@](COC(C(C)C)=O)=O)[C@@]5([H])C1	Ciclesonide	-3	26.6086	-71.3482
NCGC00159361-02	CC(C)C1CCC(C)CC1OC(=O)C1=C(N)C=CC=C1	Menthyl anthranilate	-3	26.6086	-143.963
NCGC00091325-05	OC1=CC=C(Cl)C=C1CC2=CC(Cl)=CC=C2O	Dichlorophen	-3	26.6086	-67.1924
NCGC00091010-01	C[N+](CCOC1=CC=CC=C1)(C)CCCCCCCCCCCC.[Br-]	Domiphen bromide	-3	26.6086	-50.5301
NCGC00181104-01	CC[N+]1=C(C=CC=CC=C3N(CC)C(C=CC=C4)=C4S3)SC2=C1C=CC=C2.[I-]	Dithiazanine iodide	-3	26.6086	-159.731
NCGC00091881-01	ClC2(Cl)C1(Cl)C(=C)C(CCl)(CCl)C2(Cl)C(Cl)C1Cl	Toxaphene	-3	26.6086	-133.111
NCGC00167493-01	Cl.Cl.[O-][N+](=O)c1cccc(c1)C/2C(\C(=O)OC)=C(\C)NC(\C)=C\2C(=O)OCCN3CCN(CC3)C(c4ccccc4)c5ccccc5	Manidipine dihydrochloride	-3	26.6086	-69.9317
NCGC00095170-01	[O-][N+](=O)O.Clc3ccc(C(=N\OCc1ccc(Cl)cc1Cl)\Cn2ccnc2)c(Cl)c3	Oxiconazole nitrate	-3	26.6086	-152.621
NCGC00091023-01	CCCCCCCCCCCCCCCC[N+]1=CC=CC=C1.[Br-]	Cetylpyridinium bromide	-3	26.6086	-39.4581
NCGC00159497-02	C=CC[C@]2(O)CC[C@H]3[C@@H]4CC\C1=C\CCC[C@@H]1[C@H]4CC[C@]23C	Allylestrenol	-3	26.6086	-89.8788
NCGC00159505-02	O=C(OCC(O)C)CCCCCCCCCCCCCCCCC	Octadecanoic acid, monoester with 1,2-propanediol	-3	26.6086	-49.038
NCGC00160554-01	O=S(C2=CC(Cl)=CC(Cl)=C2O)C1=CC(Cl)=CC(Cl)=C1O	Bithionoloxide	-3	26.6086	-136.839
NCGC00159460-02	O[C@H](CN1CCN(CC4=CC=CN=C4)C[C@H]1[C@@](NC(C)(C)C)=O)C[C@@H](CC5=CC=CC=C5)C(N[C@@H]2[C@H](O)CC3=C2C=CC=C3)=O.O=S(O)(O)=O	Indinavir sulfate	-3	26.6086	-150.452
NCGC00164600-01	O=C(O)CCC(O[C@@]1([H])O[C@]2([H])[C@@](OO[C@@]3(C)O2)([C@@]4([H])CC3)[C@](CC[C@H]4C)([H])[C@]([H])1C)=O	Artesunate	-3	26.6086	-153.12
NCGC00160517-01	NC1=NC(N)=NC=C1CC2=CC=C(OC)C(OC)=C2	Diaveridine	-3	26.6086	-61.4562
NCGC00091505-01	O=C(N1)N(N=CC2=CC=C([N+]([O-])=O)O2)CC1=O	Nitrofurantoin	-3	26.6086	-42.5443
NCGC00164139-02	OC1=C(N2N=C(C=CC=C3)C3=N2)C=C(C(C)(C)CC(C)(C)C)C=C1	Octrizole	-3	26.6086	-65.9804
NCGC00013315-01	ClC4=CC=C(C=C4)C(C2=CC=CC=C2)N1CCN(CC3=CC=C(C=C3)C(C)(C)C)CC1.Cl.Cl	Buclizine dihydrochloride	-3	26.6086	-57.2147
NCGC00015877-06	FC3=CC=C(C=C3)\C(C2=CC=C(F)C=C2)=C1CCN(CCC4=C(C)N=C5N(C=CS5)C4=O)CC/1	Ritanserin	-3	26.6086	-123.456
NCGC00094372-03	OCc1cc(ccc1O)C(O)CNCCCCCCOCCCCc2ccccc2.O=C(O)c2ccc1ccccc1c2O	Salmeterol xinafoate	-3	26.6086	-46.015
NCGC00015747-03	C3(C)=C(C(=O)OC)C(C1=CC=CC(N(=O)=O)=C1)C(C(=O)OCCN(C)CC2=CC=CC=C2)=C(C)N3	Nicardipine	-3	26.6086	-139.191
NCGC00095193-01	O=C([O-])C1=C(C)/C2=C/C4=N\C(C(C)=C4CC)=C/C([N-]3)=C(C=C)C(C)=C3/C=C5\N=C(C(CCC([O-])=O)C5C)/C(CC([O-])=O)=C1\[N-]2.[Cu+2].[Na+].[Na+].[Na+]	Chlorophyllide Cu complex Na salt	-3	26.6086	-52.7616
NCGC00093372-02	N[C@H](CC1=CNC2=CC=CC=C12)C(O)=O	d-Tryptophan	-3	26.6086	-61.0713
NCGC00094763-01	O=C([C@@H](CC1=CC=CC=C1)NC([C@@H](CCN)NC([C@H](NC([C@H](N[C@@]([C@H](NC([C@@H](CCN)NC(CCCC[C@H](C)CC)=O)=O)[C@@H](C)O)=O)CCN)=O)CCNC(C([C@@H](C)O)N2)=O)=O)=O)N[C@H](CC(C)C)C(N[C@H](CCN)C(N[C@H](CCN)C2=O)=O)=O.OS(O)(=O)=O	Polymycin B sulfate	-3	26.6086	-83.4303
NCGC00095005-01	Cl.CN(Cc1cc(Br)cc(Br)c1N)C2CCCCC2	Bromhexine hydrochloride	-3	26.6086	-118.439
NCGC00095838-01	C1=C(CS(=O)(=O)NC)C=C2C(=C1)NC=C2CCN(C)C	Sumatriptan	-3	29.8554	-46.0515
NCGC00024595-03	C2=CC=CC=C2C1(C(=O)OCCOCCN(CC)CC)CCCC1	Carbetapentane	-3	29.8554	-125.481
NCGC00164283-01	C[N+](C)(C)CCCCCCCCCCCCCCCC.[Br-]	Hexadecyltrimethylammonium bromide	-3	29.8554	-90.0929
NCGC00164545-01	O=C(OCC)C1=C(C)NC(C)=C(C(OCC)=O)C1C2=C(/C=C/C(OC(C)(C)C)=O)C=CC=C2	Lacidipine	-3	29.8554	-161.461
NCGC00015774-03	O=C1N(CCCN2CCN(C(C4=CC=CC=C4)C3=CC=CC=C3)CC2)C(C=CC=C5)=C5N1	Oxatomide	-3	29.8554	-89.3232
NCGC00167447-01	O=CN(C(C)=C(CCO)SSCCC)CC1=C(N)N=C(C)N=C1	Prosultiamine	-3	29.8554	-58.1283
NCGC00091826-01	N(c1ccccc1)c2ccc(cc2)NC(C)C	N-Isopropyl-Ní-phenyl-p-phenylenediamine	-3	29.8554	-90.6837
NCGC00159331-02	C=C2/C(C[C@@H](O)CC2)=C\C=C3\[C@@]1([H])[C@@](CCC3)(C)[C@]([C@H](C)CCCC(C)C)([H])CC1	Vitamin D3	-3	29.8554	-97.7992
NCGC00181026-01	ClC1=CC=C(C=NNC(NN=CC2=CC=C(C=C2)Cl)=N)C=C1	Robenidine	-3	29.8554	-139.249
NCGC00016246-03	N=C(NC1=CC=C(Cl)C=C1)NC(NCCCCCCNC(NC(NC(C=C2)=CC=C2Cl)=N)=N)=N	Chlorhexidine	-3	29.8554	-76.8691
NCGC00181146-01	C3([C@@H]1CCCCN1C(=O)C([C@@]2(O[C@@H](CC[C@H]2C)C[C@@H](/C(C)=C/C=C/C=C/[C@H](C[C@H](C([C@@H]([C@@H](/C(=C/[C@H](C(C[C@H](O3)[C@@H](C[C@@H]4CC[C@H]([C@@H](C4)OC)O)C)=O)C)C)O)OC)=O)C)C)OC)O)=O)=O	Sirolimus	-3	29.8554	-131.713
NCGC00164127-02	C(C1=CC=C(C=C1)O)(CC(C)(C)C)(C)C	4-(1,1,3,3-Tetramethylbutyl)phenol	-3	29.8554	-116.054
NCGC00022680-04	CC(=O)[C@]2(CC[C@H]3[C@@H]4/C=C(/Cl)\C1=C\C(=O)CC[C@]1(C)[C@H]4CC[C@]23C)OC(C)=O	Chlormadinone acetate	-3	29.8554	-37.2586
NCGC00160567-01	O=C(C)OC1=C(C=CC=C2)C2=C(OC(C)=O)C=C1C	Acetomenaphthone	-3	29.8554	-131.848
NCGC00181300-01	O=C2C1=NC3=C(C=C(C)C(C)=C3)N(C[C@H](OC(CCC)=O)[C@H](OC(CCC)=O)[C@H](OC(CCC)=O)COC(CCC)=O)C1=NC(N2)=O	Riboflavin tetrabutyrate	-3	29.8554	-43.5062
NCGC00181016-01	OC(C3=CC=C(C=C3)C(C2=CC1=C(C=C2C)C(C)(C)CCC(C)1C)=C)=O	Bexarotene	-3	29.8554	-140.57
NCGC00015889-05	O=C(C4=CC=C(OCCN5CCCCC5)C=C4)C(C2=CC=C(O)C=C2S3)=C3C1=CC=C(O)C=C1.Cl	Raloxifene hydrochloride	-3	29.8554	-151.544
NCGC00016913-08	C1=CC=C5C(=C1)N(CC2=CC=C(F)C=C2)C(NC4CCN(CCC3=CC=C(OC)C=C3)CC4)=N5	Astemizole	-3	29.8554	-142.052
NCGC00015802-08	C1=CC5=C(C=C1)N(C4CCN(CCCC(C2=CC=C(F)C=C2)C3=CC=C(F)C=C3)CC4)C(=O)N5	Pimozide	-3	29.8554	-142.209
NCGC00167808-01	O=S(C1=CC=CC2=C1C(N3CCCN4CCN(C5=CC=C(F)C=C5)CC4)=CC=C2)3=O	Fananserin	-3	29.8554	-44.3866
NCGC00161831-02	FC(F)(F)C1=CC=CC(C([C@H](O)[C@]3([H])NCCCC3)=C2)=C1N=C2C(F)(F)F.Cl	Mefloquine hydrochloride	-3	29.8554	-137.746
NCGC00181122-01	CCCCCCCCCCCC[N+]2=CC1=C(C=C2)C=CC=C1.[O-]S(C3=CC=C(C)C=C3)(=O)=O	2-Dodecylisoquinolinium tosylate	-3	29.8554	-43.8572
NCGC00160514-01	O=C1C(OC)=C(OC)C(C(C)=C1CCCCCCCCCCO)=O	Idebenone	-3	29.8554	-145.971
NCGC00164502-01	[O-][N+](C1=CC=C(C=NNC(C(N)=O)=O)O1)=O	Nifuraldezone	-3	29.8554	-136.308
NCGC00166307-01	O[C@@H]2C/C(C(CC2)=C)=C/C=C3/[C@@]1([H])[C@@](CCC3)(C)[C@]([C@H](C)/C=C/[C@H](C)C(C)C)([H])CC1	Ergocalciferol	-3	29.8554	-57.3917
NCGC00094891-01	Cl.CC(NCCC(c1ccccc1)c2ccccc2)c3ccccc3	Fendiline hydrochloride	-3	29.8554	-146.429
NCGC00025349-02	OC1=C(O)C=CC2=C1C4=C3[C@@](N(C)CCC3=CC=C4)([H])C2	Apomorphine	-3	29.8554	-141.637
NCGC00094205-01	O=C(O)/C=C\C(=O)O.CN1CCN(CC1)C2Cc4ccccc4Sc3ccc(Cl)cc23	Octoclothepine maleate	-3	29.8554	-137.163
NCGC00166262-01	O=S(C2=CC1=C(C=C2)NC(C3=CC=CC=C3)=N1)(O)=O	Ensulizole	-3	29.8554	-56.8143
NCGC00166146-01	O[C@@](C#C)3[C@]2(C)[C@](CC3)([H])[C@]1([H])CCC4=C(C=CC(OC5CCCC5)=C4)[C@]([H])1CC2	Quinestrol	-3	29.8554	-142.122
NCGC00091469-01	O=[C@](NC(C)(C)C)[C@H]2N(C[C@@H](O)[C@@H](NC([C@H](CC(N)=O)NC(C4=NC(C=CC=C5)=C5C=C4)=O)=O)CC3=CC=CC=C3)C[C@@]1([H])CCCC[C@]([H])1C2.O=S(O)(C)=O	Saquinavir mesylate	-3	29.8554	-75.9974
NCGC00181017-01	O=C1CC(C)C(C3=CC2=C(C=C3)NC(C4=CC=C(OC)C=C4)=N2)=NN1.Cl	Pimobendan hydrochloride	-3	29.8554	-67.1419
NCGC00017159-05	O=C(CC(/C=C/C2=CC=C(O)C(OC)=C2)=O)/C=C/C1=CC=C(O)C(OC)=C1	Curcumin	-3	29.8554	-132.929
NCGC00167430-01	ClC1=C(COC(CN3C=NC=C3)C2=C(Cl)C=C(Cl)C=C2)C=CS1	Tioconazole	-3	29.8554	-140.647
NCGC00181020-01	O[C@@H]1CC(C)=C(/C=C/C(C)=C/C=C/C(C)=C/C=C/C=C(C)/C=C/C=C(C)/C=C/C2=C(C)C[C@@H](O)CC(C)2C)C(C)(C)C1	Zeaxanthin	-3	29.8554	-47.5871
NCGC00015096-07	C1=CC=C3C(=C1)OC(CCCC)=C3C(=O)C2=CC(I)=C(OCCN(CC)CC)C(I)=C2	Amiodarone	-3	29.8554	-139.929
NCGC00094777-01	COC1/C=C/O[C@@]2(C)OC3=C(C)C(=C4C(=C(NC(=O)\C(=C/C=C/C(C)C(O)[C@@H](C)C(O)C(C)[C@H](OC(C)=O)C1C)C)C(=C(O)C4=C3C2=O)C=NN5CCN(C)CC5)O)O	Rifampicin	-3	29.8554	-63.6821
NCGC00094630-01	O=C(N[C@@H](CCNCS([O-])(=O)=O)C(N[C@@H]([C@H](O)C)C(N[C@@H](CCNCS([O-])(=O)=O)C(N[C@@H](CCNC1=O)C(N[C@@H](CCNCS([O-])(=O)=O)C(N[C@H](CC(C)C)C(N[C@@H](CC(C)C)C(N[C@@H](CCNCS([O-])(=O)=O)C(N[C@@H](CCNCS([O-])(=O)=O)C(N[C@H]1[C@H](O)C)=O)=O)=O)=O)=O)=O)=O)=O)=O)CCCC[C@H](C)C[R].[Na+].[Na+].[Na+].[Na+].[Na+]	Colistimethate sodium	-3	29.8554	-46.2404
NCGC00016059-05	C1=CC=C3C(=C1)N(CCC2CCCCN2C)C4=C(S3)C=CC(SC)=C4	Thioridazine	-3	29.8554	-144.007
NCGC00090749-04	OC2=CC=C(C=C2)/C(CC)=C(CC)/C1=CC=C(O)C=C1	(Z,E)-Diethylstilbestrol	-3	29.8554	-126.05
NCGC00095025-01	OC(=O)\C=C/C(O)=O.C(C(C1CCCCC1)C2CCCCC2)C3CCCCN3	Perhexiline maleate	-3	29.8554	-136.715
NCGC00018102-06	Fc1ccc(cc1)C(c2ccc(F)cc2)N3CCN(CC3)C/C=C/c4ccccc4	Flunarizine	-3	29.8554	-126.507
NCGC00094673-01	CCCCC(=O)O[C@H]2CC[C@H]3[C@@H]4CCc1cc(O)ccc1[C@H]4CC[C@]23C	Estradiol valerate	-3	29.8554	-36.4832
NCGC00160530-01	ClCC/C(C2=CC=CC=C2)=C(C3=CC=CC=C3)/C1=CC=C(C=C1)OCCN(C)C.OC(C(O)=O)(CC(O)=O)CC(O)=O	Toremifene citrate	-3	29.8554	-117.844
NCGC00181024-01	[Na+].[O-]S(=O)(=O)CCCC[N+]=6c2ccc1ccccc1c2C(C)(C)C=6/C=C/C=C/C=C/C=C5\N(CCCCS([O-])(=O)=O)c4ccc3ccccc3c4C5(C)C	Indocyanine green	-3	29.8554	-99.3489
NCGC00095172-01	O=C1C=C2C=C[C@@H]3C[C@@]2(O1)[C@H]4CCCCN34	Securinine	-3	29.8554	-43.0486
NCGC00167524-01	CC(CC)(C)C(C=C2)=CC=C2CC(C)CN1C[C@@H](C)O[C@@H](C)C1	Amorolfine	-3	29.8554	-95.7588
NCGC00168257-01	OC2=C1[C@@](C=C(C)CC3)([H])[C@]3([H])C(C)(C)OC1=CC(CCCCC)=C2	1-trans-delta-9-Tetrahydrocannabinol	-3	29.8554	-150.156
NCGC00090782-03	OC1=CC=CC(C(N[C@@H](CSC2=CC=CC=C2)[C@@H](CN3[C@H]([C@@](NC(C)(C)C)=O)C[C@@]4([H])[C@@](CCCC4)([H])C3)O)=O)=C1C.O=S(O)(C)=O	Nelfinavir mesylate	-3	29.8554	-99.7133
NCGC00164572-01	O=C(NN2CCCCC2)C1=NN(C3=CC=C(C=C3Cl)Cl)C(C4=CC=C(C=C4)Cl)=C1C	Rimonabant	-3	29.8554	-127.254
NCGC00095111-01	Cl.NCC(=O)CCC(=O)O	Aminolevulinic acid hydrochloride	3	29.8554	87.6448
NCGC00181019-01	O=C2C=C3[C@@](CC2)(C)[C@]1([H])[C@](CC3)([H])[C@@](CC[C@@H]4OC(CCC(C)C)=O)([H])[C@]4(C)CC1	Testosterone isocaproate	-3	29.8554	-116.079
NCGC00015441-04	C1=C(CCCC)C=CC(C(O)=O)=N1	Fusaric acid	-3	33.4983	-59.1473
NCGC00021305-05	C3([C@@H]1CCCCN1C(=O)C([C@@]2(O[C@@H](CC[C@H]2C)C[C@@H](/C(C)=C/C=C/C=C/[C@H](C[C@H](C([C@@H]([C@@H](/C(=C/[C@H](C(C[C@H](O3)[C@@H](C[C@@H]4CC[C@H]([C@@H](C4)OC)O)C)=O)C)C)O)OC)=O)C)C)OC)O)=O)=O	Sirolimus	-3	33.4983	-114.751
NCGC00181134-01	IC#CCOC1=CC(Cl)=C(Cl)C=C1Cl	Haloprogin	-3	33.4983	-93.6891
NCGC00167451-01	F[C@]1([C@](C)2C=C3)[C@@H](O)C[C@@]([C@](C(CCl)=O)(OC(CC)=O)[C@H]4C)(C)[C@](C4)([H])[C@@]([H])1C[C@H](F)C2=CC3=O	Halobetasol propionate	3	33.4983	62.5839
NCGC00167561-01	C12=C(C(=C(C(=C1C)C)[O]C(=O)CCC(=O)O)C)CC[C@]([O]2)(CCC[C@@H](CCC[C@@H](CCCC(C)C)C)C)C	D-alpha-Tocopheryl succinate	-3	33.4983	-107.169
NCGC00160448-01	O=C(NC2=CC=C(Br)C=C2)C1=CC(Br)=C(Br)S1	Tibrofan	-3	33.4983	-147.803
NCGC00016705-05	Cc2c(Nc1ccccc1C(=O)O)cccc2Cl	Tolfenamic acid	-3	33.4983	-43.0555
NCGC00015428-08	C2(C(F)(F)F)=CC=C(OC(CCNC)C1=CC=CC=C1)C=C2	Fluoxetine	-3	33.4983	-55.5706
NCGC00167436-01	[O-][N+](C1=CC=CC(C2C(C(OC3CN(C(C5=CC=CC=C5)C4=CC=CC=C4)C3)=O)=C(NC(C)=C2C(OC(C)C)=O)N)=C1)=O	Azelnidipine	-3	33.4983	-150.197
NCGC00167440-01	O=S(NC(N=C(C4=NC=CC=N4)N=C3OCCO)=C3OC1=CC=CC=C1OC)(C2=CC=C(C(C)(C)C)C=C2)=O	Bosentan	-3	33.4983	-74.8066
NCGC00017057-01	Cl.Cl.O.O.CCN(CC)CCCC(C)Nc1c3cc(OC)ccc3nc2cc(Cl)ccc12	Quinacrine dihydrochloride dihydrate	-3	33.4983	-54.8237
NCGC00181121-01	O=C(O)/C=C\C(O)=O.O=C(O)/C=C\C(O)=O.O=C(CC)C3=CC1=C(C=C3)SC4=C(C=CC=C4)N1CCCN2CCN(CCO)CC2	Carphenazine dimaleate	-3	33.4983	-133.564
NCGC00091888-01	O=C(OC1CC(C)CC(C)(C)C1)c2ccccc2O	3,3,5-Trimethylcyclohexyl salicylate	-3	33.4983	-67.9009
NCGC00181034-01	ClC1=CC=CC(C(C4=CC=C3N=CNC3=C4)N2C=CN=C2)=C1.Cl	Liarozole hydrochloride	-3	33.4983	-54.2572
NCGC00160678-01	O=C(N5C4=CC=CC=C4SC6=CC=CC=C56)CN1CCN(CC3=CC=C2OCOC2=C3)CC1	Fenoverine	-3	33.4983	-54.7014
NCGC00181120-01	O=C(O)/C=C\C(O)=O.O=C(C)C3=CC1=C(C=C3)SC4=C(C=CC=C4)N1CCCN2CCN(CCO)CC2.O=C(O)/C=C\C(O)=O	Acetophenazine dimaleate	-3	33.4983	-44.0641
NCGC00023945-05	O=C(N1)N([C@@H]2O[C@H](CO)[C@@H](N=[N+]=[N-])C2)C=C(C)C1=O	3'-Azido-3'-deoxythymidine	-3	33.4983	-51.214
NCGC00164506-01	OC(C=C2)=C1C(C=CC=N1)=C2C	Tiliquinol	-3	33.4983	-75.2239
NCGC00181350-01	ClC4=CC=C(C=C4)NC2=NN=C(C3=C2C=CC=C3)CC1=CC=NC=C1	Vatalanib	3	33.4983	85.5906
NCGC00094556-01	CO[C@H]1C[C@@H](O[C@@H](C)[C@@H]1O)O[C@@H]2[C@@H](OC)C[C@@H](O[C@H]2C)O[C@@H]3C(\C)=C\C[C@@H]7C[C@H](OC(=O)[C@@H]4/C=C(/C)[C@@H](O)[C@H]5OC/C(=C\C=C\[C@@H]3C)[C@@]45O)C[C@]6(/C=C\[C@H](C)[C@H](O6)[C@@H](C)CC)O7	Abamectin	-3	33.4983	-67.1416
NCGC00167419-01	CC(C1=O)(CCC2/C1=C/C3=CC=C(C)C=C3)C2(C)C	Enzacamene	-3	33.4983	-41.145
NCGC00160548-01	NC(C=C(N)C=C1)=C1N=NC(C=C2)=CC=C2OCC	Ethoxazene	-3	33.4983	-42.3091
NCGC00015985-03	O=C(OCC)C(C(C)=NC2=C1C=NN2CC)=C1NCCCC.Cl	Tracazolate hydrochloride	-3	33.4983	-41.2004
NCGC00181165-02	O=C(NO)CCCCCCCCC	Decanohydroxamic acid	-3	33.4983	-46.2795
NCGC00181116-01	O=C(O[C@H](C)CC2OC2/C=C3)C[C@@H](OC(C)=O)[C@H](OC)[C@H]([C@@H](CC=O)C[C@@H](C)C/3=O)O[C@@H]1O[C@H](C)[C@@H](O[C@@H]4O[C@@H](C)[C@H](OC(CC(C)C)=O)[C@@](O)(C)C4)[C@H](N(C)C)[C@H]1O	Carbomycin A	-3	33.4983	-49.3573
NCGC00094220-02	Cl.CCN(CC)CCOC(=O)C(CCC)(c1ccccc1)c2ccccc2	Proadifen hydrochloride	-3	33.4983	-86.4198
NCGC00165907-02	OC(C2=CC=C(OCCN(CC)CC)C=C2)(CC3=CC=C(Cl)C=C3)C1=CC=C(C)C=C1	Triparanol	-3	33.4983	-92.6375
NCGC00018271-03	Clc1ccc(cc1)C(c2ccccc2)N3CCCN(C)CC3	Homochlorcyclizine	-3	33.4983	-72.9942
NCGC00160665-01	O=C(C3=CC(OCCO4)=C4C=C3)CCN2CC(CC2)C1=CC=CC=C1	Proroxan	-3	33.4983	-151.452
NCGC00164567-01	O=C1N(C([C@]2([H])[C@@]1([H])CCCC2)=O)CCCCN3CCN(C4=NSC5=C4C=CC=C5)CC3.Cl	Perospirone hydrochloride	-3	33.4983	-37.6612
NCGC00094897-01	O=C(O)/C=C\C(=O)O.CN1CC/C(CC1)=C2/c4ccccc4Sc3ccccc23	Pimethixene maleate	-3	33.4983	-147.369
NCGC00164610-01	ClC(C(OC3=CC2=C(C=C3Cl)N=C(SC)N2)=CC=C1)=C1Cl	Triclabendazole	-3	33.4983	-147.484
NCGC00091182-01	C(C1CO1)N2C(=O)N(CC3CO3)C(=O)N(CC4CO4)C2=O	Triglycidyl isocyanurate	-3	33.4983	-45.2626
NCGC00094042-01	ClC3=CC=[C@@](C=C3Cl)[C@H]2C1=CC=CC=C1[C@H](NC)C2.Cl	Indatraline hydrochloride	-3	33.4983	-65.0516
NCGC00025179-05	C/23=C1/C(=C\C(CC1)=O)CC[C@H]\2[C@H]5[C@](C[C@@H]3c4ccc(cc4)N(C)C)([C@@](C#CC)(O)CC5)C	Mifepristone	-3	33.4983	-54.3294
NCGC00091250-04	O=C(C4=CC(OC)=C(OC)C(OC)=C4)O[C@@H]1C[C@@]3([H])[C@@](C[C@](N5C3)([H])C2=C(CC5)C(C=C6)=C(C=C6OC)N2)([H])[C@H]([C@](OC)=O)[C@H]1OC	Reserpine	-3	33.4983	-49.5299
NCGC00024762-02	CCN(CCOc1ccc(cc1)Cc2ccccc2)CC	Tesmilifene	-3	33.4983	-149.988
NCGC00166203-01	ClC12C(CBr)CC(C(Cl)=C2Cl)(Cl)C(Cl)1Cl	Bromociclen	-3	33.4983	-145.819
NCGC00181002-01	FC(F)(F)C1=CC(CCCN[C@@H](C2=CC=CC3=CC=CC=C23)C)=CC=C1.Cl	Cinacalcet hydrochloride	-3	33.4983	-146.352
NCGC00167513-01	BrC(C=C1F)=CC=C1NC(N=CN=C2C=C3OCC4CCN(CC4)C)=C2C=C3OC	Vandetanib	-3	33.4983	-58.8795
NCGC00167431-01	O=C1C(C(C(O)=C(/C=N/N5CCN(C6CCCC6)CC5)C(NC(\C(C)=C/C=C/[C@@H]4C)=O)=C3O)=C3C(O)=C2C)=C2O[C@@](C)1O/C=C/[C@H](OC)[C@@H](C)[C@@H](OC(C)=O)[C@H](C)[C@H](O)[C@H](C)[C@H]4O	Rifapentine	-3	33.4983	-52.4761
NCGC00090757-02	OC([C@H](CC1=CC=C(N(CCCl)CCCl)C=C1)N)=O	Melphalan	-3	33.4983	-126.144
NCGC00167512-01	O=C(O[C@](CC([C@H](C)/C=C(C)/[C@@H](O)[C@@H](OC)C4=O)=O)([H])[C@H](C)C[C@]2([H])CC[C@@H](OCCO)[C@H](OC)C2)[C@]1([H])CCCCN1C(C([C@]3(O)O[C@@](C[C@H](OC)/C(C)=C/C=C/C=C/[C@@H](C)C[C@H]4C)([H])CC[C@H]3C)=O)=O	Everolimus	-3	33.4983	-150.72
NCGC00166120-01	CCCCCCCCCCCCCCCC[N+](C)(C)CC.[Br-]	Ethylhexadecyldimethylammonium bromide	-3	33.4983	-150.407
NCGC00013556-01	OC(=O)[C@@H](N)Cc2cc(I)c(Oc1cc(I)c(O)cc1)c(I)c2	3,5,3'-Triiodothyronine	-3	33.4983	-71.7219
NCGC00181099-01	OC1=CC(C)=CC2=C1[C@H](OC3)[C@]([C@@]4(C)O2)([H])C3(CCC5)[C@](CC4)([H])C5(C)C	Siccanin	-3	33.4983	-153.315
NCGC00168787-01	O[C@]4(C#C)[C@]1(CC)[C@](CC4)([H])[C@]([C@]2([H])CC1)([H])CCC([C@@]([H])2CC3)=C/C3=N/O	Norelgestromin	-3	33.4983	-75.7714
NCGC00167489-01	O=C(O)CCC(OC(COC1=CC=CC=C1CCC2=CC=CC(OC)=C2)CN(C)C)=O.Cl	Sarpogrelate hydrochloride	-3	33.4983	-71.4693
NCGC00091071-01	ClC(C(C1=CC=C(C=C1)Cl)C2=CC=C(C=C2)Cl)(Cl)Cl	p,p'-DDT	-3	33.4983	-134.999
NCGC00095194-01	COc8ccc1cc8Oc7ccc(C[C@H]4c5c(Oc3cc2c(CCN(C)[C@@H]2C1)cc3OC)c6OCOc6cc5CCN4C)cc7	Cepharanthine	-3	33.4983	-66.1473
NCGC00167525-01	O=C(C1=CC=C(C#CC3=CC=C(C2=C3)SCCC2(C)C)N=C1)OCC	Tazarotene	-3	33.4983	-36.0242
NCGC00167817-01	OC(COC3=C(C#N)C=CC=C3)CNC(C)(C)CC1=CNC2=C1C=CC=C2	Bucindolol	-3	33.4983	-51.3583
NCGC00160207-01	O=C1O[C@@]2([H])[C@@](OO[C@@]3(C)O2)([C@@]4([H])CC3)[C@](CC[C@H]4C)([H])[C@]([H])1C	Artemisinin	-3	33.4983	-36.8543
NCGC00025187-01	C[C@@H](N4)CN(C[C@@H]4C)CCCN2C1=C(C3=C2C=CC=C3)C=CC=C1.Cl.Cl	Rimcazole dihydrochloride	-3	33.4983	-52.6826
NCGC00016373-03	[Cl-].CC(C)(C)CC(C)(C)c2ccc(OCCOCC[N+](C)(C)Cc1ccccc1)cc2	Benzethonium chloride	-3	33.4983	-37.7503
NCGC00017062-01	[Na+].O.Clc2ccc(C)c(Cl)c2Nc1ccccc1C([O-])=O	Meclofenamate sodium	-3	33.4983	-59.9869
NCGC00090918-04	OC1=CC=C(CCCCCCC(C)C)C=C1	4-Nonylphenol, branched	-3	33.4983	-60.7439
NCGC00024665-03	CSC3=CC1=C(C=C3)SC4=C(C=CC=C4)CC1N2CCN(C)CC2	Metitepine	-3	33.4983	-149.5
NCGC00166135-01	O=C([C@@H](NC([C@H](C(C)C)NC([C@@H](NC([C@H](C(C)C)NC([C@H](CCCNC(N)=N)NC(CNC)=O)=O)=O)CC3=CC=C(O)C=C3)=O)=O)CC2=CNC=N2)N1[C@H]([C@](N[C@@H](C)C(O)=O)=O)CCC1	Saralasin	-3	33.4983	-98.0624
NCGC00167449-01	C#C[C@]3(O)CC[C@H]2[C@@H]4CC\C1=C\CCC[C@@H]1[C@H]4C(=C)C[C@@]23CC	Desogestrel	-3	33.4983	-144.774
NCGC00093664-01	Cl.CC(C)(C)[C@]4(O)CCN5C[C@@H]2c3c(cccc3CCc1ccccc12)[C@@H]5C4	Butaclamol hydrochloride	-3	33.4983	-107.407
NCGC00016925-06	O=S(C1=NC2=C(C=CC(=C2)OC)N1)CC3=C(C(=C(C=N3)C)OC)C	Omeprazole	-3	33.4983	-37.7103
NCGC00015748-11	COC(=O)C1=C(C)NC(=C(C1c2ccccc2N(=O)[O-])C(=O)OC)C	Nifedipine	-3	33.4983	-53.6968
NCGC00016821-01	COc1cc(cc(OC)c1O)[C@@H]5c2cc7OCOc7cc2C(O[C@@H]3O[C@@H]4CO[C@@H](C)O[C@H]4[C@H](O)[C@H]3O)C6COC(=O)[C@H]56	Etoposide	-3	33.4983	-41.0262
NCGC00181332-01	[H][C@@]13[C@]([C@](CC[C@H](OCCN(CC)CC)C4)(C)C4=CC3)([H])CC[C@@]2(C)[C@]([H])1CCC2=O.Cl	3beta-(2-Diethylaminoethoxy)androst-5-en-17-one hydrochloride	-3	33.4983	-36.6351
NCGC00017257-09	[H][C@@]([C@@](N(C)C4)([H])C3)(C[C@H]4CNC(OCC5=CC=CC=C5)=O)C1=C(C3=CN2C)C2=CC=C1	Metergoline	-3	33.4983	-83.4956
NCGC00160597-01	O=C(OCC)C1=CC(C3=CC=CC=C3)=NC2=C1C=C(C)C=C2	Neocinchophen	-3	33.4983	-49.694
NCGC00024703-02	O=C(C3=CC(C)=CC(C)=C3)OC1C[C@H](CC2)N(C)[C@H]2C1	Tropanyl 3,5-dimethylbenzoate	-3	33.4983	-49.6825
NCGC00160568-01	ClC1=CC=C3C(N=C(S3)C(C=C2)=CC=C2OCCN(CC)CC)=C1.Cl	Halethazole hydrochloride	-3	33.4983	-147.144
NCGC00181353-01	O=C(C)O[C@@](C#C)4[C@]1(CC)[C@](CC4)([H])[C@]([C@]2([H])CC1)([H])CCC([C@@]([H])2CC3)=C/C3=N/O	Norgestimate	-3	33.4983	-156.466
NCGC00015412-06	O=C1N(C3=CC=CC=C3)[Se]C2=C1C=CC=C2	Ebselen	-3	33.4983	-60.6647
NCGC00015436-07	C1=CC=C3C(=C1)N(CCCN2CCN(CCO)CC2)C4=C(S3)C=CC(C(F)(F)F)=C4	Fluphenazine	-3	33.4983	-143.583
NCGC00013130-03	O=C(NC2=CC=C(C1=C2)N=C(C=C1N)C)NC(C=C3C(N)=C4)=CC=C3N=C4C.Cl.Cl	Aminoquinuride dihydrochloride	-3	33.4983	-59.9196
NCGC00166066-01	C[N+](CCCCCCCCCC)(C)CCCCCCCCCC.[Br-]	Didecyldimethylammonium bromide	-3	33.4983	-145.289
NCGC00015195-03	ClC3=CC=C(C=C3)C(C4=CC=CC=C4)OC1CC(CC2)N(C)C2C1	Clobenztropine	-3	33.4983	-152.36
NCGC00167465-01	O[C@@H](C4CC4)/C=C/[C@@H](C)[C@]1([H])[C@](CCC2)(C)[C@](CC1)([H])/C2=C/C=C(C[C@H]3O)\C([C@@H](O)C3)=C	Calcipotriene	-3	33.4983	-154.012
NCGC00167582-01	C[N+](CC1=CC=CC=C1)(C)CCCCCCCCCCCCCCCC.[Cl-]	Benzylhexadecyldimethylammonium chloride	-3	33.4983	-66.3812
NCGC00161328-03	CC(C)(O)[C@H](O)CC[C@@H](C)[C@H]1CC[C@H]2C(\CCC[C@]12C)=C\C=C3\C[C@@H](O)CCC3=C	24R,25-Dihydroxyvitamin D3	-3	33.4983	-150.329
NCGC00013722-01	O=C([C@@H](C1=CC=CC=C1)CO)O[C@@H]2C[C@@H]3[C@@H]4[C@@H](O4)[C@@H]([N@+]3([O-])C)C2.Br	Scopolamine hydrobromide	4
NCGC00016983-01	OCC(=O)[C@@]54OC(C)(C)O[C@@H]5CC3C2C[C@H](F)C1=CC(=O)C=C[C@]1(C)C2[C@@H](O)C[C@@]34C	Flunisolide	4
NCGC00090770-05	O=C(NC2=O)N(C=C2Br)[C@@H](C[C@@H]1O)O[C@@H]1CO	5-Bromo-2'-deoxyuridine	4
NCGC00094902-01	Cl.Cl.CC1=CC(=NN=C1NCCN2CCOCC2)C3=CC=CC=C3	MINAPRINE HYDROCHLORIDE	4
NCGC00016347-01	C1(S(N)(=O)=O)=C(Cl)C=C3C(=C1)S(=O)(=O)NC(CSCC2=CC=CC=C2)=N3	Benzthiazide	4
NCGC00159396-02	C2OCCN(C(=O)C1=CC(OC)=C(OC)C(OC)=C1)C2	Trimetozine	4
NCGC00160419-01	O=C(CCl)C2=CC=C(C=C2)OC1=CC=C(C(CCl)=O)C=C1	Clofenoxyde	4
NCGC00015400-02	O=C(C(N2)=C(NC2=O)C)C(C=C1)=CC=C1SC	Enoximone	4
NCGC00160374-01	CC12C(C)(C)C(CC2)C[N+](CCC[N+](C)(C)C)(C)C1.O=S([O-])(OC)=O.O=S([O-])(OC)=O	Trimethidinium methyl sulfate	4
NCGC00163318-01	O=C(C1=CC=CC(NC(NC2=CC=CC(C(NC3=CC(C(NC4=CC=C(S(O)(=O)=O)C5=C4C(S(O)(=O)=O)=CC(S(O)(=O)=O)=C5)=O)=CC=C3C)=O)=C2)=O)=C1)NC(C=C(C(NC7=CC=C(S(O)(=O)=O)C8=CC(S(O)(=O)=O)=CC(S(O)(=O)=O)=C78)=O)C=C6)=C6C	Suramin	4
NCGC00167537-01	O=C(C(CC3=C4)CC1CCN(CC2=CC=CC=C2)CC1)C3=CC(OC)=C4OC.Cl	Donepezil hydrochloride	4
NCGC00016570-01	O=S(=O)(O)O.CC(C)(NC)Cc1ccccc1.CC(C)(NC)Cc1ccccc1	Mephentermine hemisulfate	4
NCGC00167569-01	[H][C@@]23N(CCC4=C3NC5=C4C=CC(OC)=C5)C[C@@]1([H])C[C@@H](OC(COC6=CC=C(OC)C=C6)=O)[C@H](OC)[C@@H]([C@@](OC)=O)[C@]([H])1C2	Mefeserpine	4
NCGC00166306-01	O=C([C@H]1N(C([C@H](CSSC[C@H](N)C4=O)NC([C@@H](NC([C@@H](NC([C@@H](NC([C@@H](N4)CC3=CC=C(O)C=C3)=O)CC2=CC=CC=C2)=O)CCC(N)=O)=O)CC(N)=O)=O)=O)CCC1)N[C@@H](CCCNC(N)=N)C(NCC(N)=O)=O.O=C(C)O	Argipressin acetate	4
NCGC00016313-01	C1(Cl)=C(S(N)(=O)=O)C=C2C(=C1)NC(CC)NC2=O	Quinethazone	4
NCGC00016254-01	O=C(CC)O[C@@H]4[C@@]([C@](CC4)([H])[C@@]([H])1CC2)(C)CC[C@]1([H])[C@](CC3)(C)C2=CC3=O	Testosterone propionate	4
NCGC00015726-06	C2=NC=CC(C(=O)NNCCC(=O)NCC1=CC=CC=C1)=C2	Nialamide	4
NCGC00159480-02	C2CCCC(NC)(C1=C(Cl)C=CC=C1)C2=O	Ketamine	4
NCGC00016654-01	O=C(O)C(C)C1=CC=C(C2=CC=CC=C2)C(F)=C1	Flurbiprofen	4
NCGC00159390-02	C1=CC=C(OC2=CC=CC=C2)C=C1COC(=O)C3C(C)(C)C3C=C(Cl)Cl	Permethrin	4
NCGC00159485-02	[O-]C(CN(CC([O-])=O)CCN(CC([O-])=O)CC([O-])=O)=O.[Ca+2].[Na+].[Na+]	Calcium disodium ethylenediaminetetraacetate	4
NCGC00090759-01	N[Pt](N)(Cl)Cl	Cisplatin	4
NCGC00091532-02	OC1=C(C=C(C=C1)Cl)CC2=CC=CC=C2	Clorophene	4
NCGC00015970-02	O=S(C)C(C=C3)=CC=C3/C([H])=C1/C(C)=C(C2=C1C=CC(F)=C2)CC(O)=O	Sulindac	4
NCGC00168253-01	O=C(C)OC1=C2C([C@@]([C@](C=C[C@@H]4OC(C)=O)([H])[C@H](N(C)CC5)C3)5[C@H]4O2)=C3C=C1	3,6-Diacetylmorphine	4
NCGC00093636-03	CC(C)NC[C@@H](O)COc1ccc(cc1)CC(N)=O	R-(+)-Atenolol	4
NCGC00016614-01	Cl.Oc1ccc(C[C@](C)(N)C(=O)OCC)cc1O	Methyldopate hydrochloride	4
NCGC00164537-01	O[C@H]([C@H](N)C(O)=O)C1=CC(O)=C(O)C=C1	Droxidopa	4
NCGC00015446-05	N/C(N)=N/C1=NC(CSCCC(N)=NS(N)(=O)=O)=CS1	Famotidine	4
NCGC00163239-01	C[N+](C)(C)CCCCCC[N+](C)(C)C	N,N,N,N',N',N'-Hexamethylhexane-1,6-diaminium	4
NCGC00016066-07	COc3ccccc3N2CCN(CCCN\C1=C\C(=O)N(C)C(=O)N1C)CC2	Urapidil	4
NCGC00090950-03	OCC(O)CO	Glycerol	4
NCGC00094861-01	COc6cc7N1C(=O)CC2OC\C=C5\CN3CC[C@@]4(C1[C@H]2[C@H]5C[C@H]34)c7cc6OC	Brucine	4
NCGC00181096-01	C2=CC=C(C(O)(CCN(C)C)C1=CC=CC=C1Cl)C=C2	Chlophedianol	4
NCGC00159442-02	O[C@H]1[C@@H](O)[C@@H](CO)OC(O)[C@@H]1O	Galactose	4
NCGC00164592-01	O=S(C1=CC=CC2=C1NC[C@H](C)C2)(N[C@@H](CCCNC(N)=N)C(N3[C@@H]([C@](O)=O)C[C@H](C)CC3)=O)=O	Argatroban	4
NCGC00159407-02	C2(=O)CCC(C1=CC=CC=C1)(CC)C(=O)N2	Glutethimide	4
NCGC00142484-03	N\1(C(NC(/C(=C/1)C)=O)=O)[C@@H]2O[C@H](CO)[C@H](C2)O	Thymidine	4
NCGC00160417-02	O=C(OCC)/C=C(C)/C=C/C[C@@H](C)CCCC(C)C	(7S)-Hydroprene	4
NCGC00016590-01	Fc1ccc(cc1)C(=O)CCCN2CCN(CC2)c3ccccn3	Azaperone	4
NCGC00018100-04	Cl.O=S(=O)(c2cccc1cnccc12)N3CCCNCC3	Fasudil hydrochloride	4
NCGC00163674-01	O=C1C(C(C([O-])=CC(NC(\C(C)=C/C=C/[C@@H]4C)=O)=C3O)=C3C(O)=C2C)=C2O[C@@](C)1O/C=C/[C@H](OC)[C@@H](C)[C@@H](OC(C)=O)[C@H](C)[C@H](O)[C@H](C)[C@H]4O.[Na+]	Rifamycin SV sodium salt	4
NCGC00160452-01	O=C(O)CC1=C(C)N(C2=CC=C(Cl)C=C2)C(C)=C1	Clopirac	4
NCGC00090820-01	CC(=O)Nc1ccc(cc1)C(O)=O	4-Acetamidobenzoic acid	4
NCGC00166289-01	O=S(O)(C)=O.O=S(O)(C)=O.NC(C1=CC=C(/C=C/C2=CC=C(C=C2)C(N)=N)C(O)=C1)=N	Hydroxystilbamidine bis(methanesulfonate)	4
NCGC00013103-01	C1=CC=CC(CC(N)C(O)=O)=C1	Phenylalanine	4
NCGC00015931-04	NC1CCN(C2=NC(Cl)=CC=C2)CC1.Cl	SR 57227A	4
NCGC00165791-02	NC4=NCC3C1=CC=CC=C1CC2=CC=CC=C2N34.Cl	Epinastine hydrochloride	4
NCGC00167531-01	O=C(N(CC)C)OC1=CC([C@H](C)N(C)C)=CC=C1.OC([C@@H](O)[C@H](O)C(O)=O)=O	Rivastigmine tartrate	4
NCGC00018164-02	O=C(OC[C@@H](C(=O)O)N)C=[N+]=[N-]	Azaserine	4
NCGC00167417-01	O[C@H]1[C@](CC2)(C)[C@@](C)(C)[C@@H]2C1	[(1S)-endo]-(-)-Borneol	4
NCGC00091313-01	NC(=O)CCCCC	Hexanamide	4
NCGC00164615-01	FC(C=C(C(C(C(O)=O)=C5N4C(C)S5)=O)C4=C3)=C3N1CCN(CC(O2)=C(C)OC2=O)CC1	Prulifloxacin	4
NCGC00016564-01	N=C(N(C)C)NC(N)=N.Cl	Metformin hydrochloride	4
NCGC00095201-01	O=C(CCCCCCCCCCCCC1CCCC1)Nc2ccc(cc2)S(=O)(=O)c3ccc(cc3)NC(=O)CCCCCCCCCCCCC4CCCC4	Chaulmosulfone	4
NCGC00181101-01	CN(C)C(C)CN1C(N=CC=C3)=C3SC2=C1C=CC=C2.Cl	Isothipendyl hydrochloride	4
NCGC00160497-01	O=C(C3=CC=CC=C3)OC1C2CCN(CC2)C1	Benzoclidine	4
NCGC00095716-01	CC(C)[C@H](CC)CC[C@@H](C)[C@H]3CC[C@H]2[C@@H]4C\C=C1\C[C@@H](O)CC[C@]1(C)[C@H]4CC[C@@]23C	beta-Sitosterol	4
NCGC00160628-01	OC2=CC1=C(C(O)=C2)C(C(O[C@@H]4O[C@@H]([C@H]([C@H](O)[C@H]4O)O)CO[C@H]3[C@H](O)[C@H](O)[C@H]([C@H](C)O3)O)=C(C5=CC(O)=C(C=C5)O)O1)=O	Rutin trihydrate	4
NCGC00164091-01	ClN(C(N1Cl)=O)C([N-]C1=O)=O.[Na+]	Sodium dichloroisocyanurate	4
NCGC00095836-02	CC(C)C2=CC1=C(C)C=CC1=C(C)C=C2	Guaiazulene	4
NCGC00016491-01	O=C3OC(C=C2O)=C(C=C3)C=C2O[C@@H]1O[C@H](CO)[C@@H](O)[C@H](O)[C@H]1O	Esculin	4
NCGC00160527-01	ClC3=CC(C(NCC2OCCN(C2)CC1=CC=C(F)C=C1)=O)=C(C=C3N)OCC.OC(C(CC(O)=O)(O)CC(O)=O)=O	Mosapride citrate	4
NCGC00159412-02	NC(CO)(CO)CO	Tromethamine	4
NCGC00164246-01	O[C@@H]([C@H](O)[C@H](O)CO)[C@H](O)CO	D-Mannitol	4
NCGC00017137-01	O.O.O.O.O.CC(C)(O\N=C(C(=O)N[C@H]1[C@H]2SCC(C[N+]3=CC=CC=C3)=C(N2C1=O)C([O-])=O)\C1=CSC(N)=N1)C(O)=O	Ceftazidime pentahydrate	4
NCGC00159353-02	C[C@H]1O[C@H](O[C@@H]2[C@@H](CO)O[C@H](O[C@@H]3[C@@H](CO)O[C@@H](O)[C@H](O)[C@H]3O)[C@H](O)[C@H]2O)[C@H](O)[C@@H](O)[C@@H]1N[C@H]1C=C(CO)[C@@H](O)[C@H](O)[C@H]1O	Acarbose	4
NCGC00159403-02	CCCCCCCCCC(=O)O[C@H]2CC[C@H]3[C@@H]4CC\C1=C\C(=O)CC[C@@H]1[C@H]4CC[C@]23C	Nandrolone decanoate	4
NCGC00160375-01	OC(C=CC(NC1=CC=C(S(=O)(NC2=NC=CS2)=O)C=C1)=O)=O	Maleylsulfathiazole	4
NCGC00164375-01	OC(C)COC1=CC=CC=C1	1-Phenoxy-2-propanol	4
NCGC00016285-02	O=S(N)(=O)c1ccc(N)cc1	Sulfanilamide	4
NCGC00091923-02	O=C([C@@H](C1=CC=CC=C1)CO)O[C@@H]2C[C@@H]3[C@@H]4[C@@H](O4)[C@@H](N3C)C2.Br.O.O.O	Scopolamine hydrobromide trihydrate	4
NCGC00095080-01	CC(=O)[C@@]3(O)CC[C@H]4[C@@H]5/C=C(/Cl)\C2=C\C(=O)[C@@H]1C[C@@H]1[C@]2(C)[C@H]5CC[C@]34C	Cyproterone	4
NCGC00167984-01	[H][C@@]1(CC\C3=C(C4=CC=CS4)/C2=CC=CS2)[N@+](CCCC1)(C3)C.[Br-]	Tiquizium bromide	4
NCGC00091202-01	ClC(=CCl)Cl	Trichloroethylene	4
NCGC00167538-01	ClC1=C(C=CC=C1)C(O)CNC(C)C.Cl	Clorprenaline hydrochloride	4
NCGC00065934-02	NC(=O)N3c1ccccc1C(=O)Cc2ccccc23	Oxacarbazepine	4
NCGC00168783-01	O=P(OC(C)C)(F)OC(C)C	Diisopropyl fluorophosphate	4
NCGC00016955-01	N1([C@@H](C[C@H]2[C@@H]1CCC2)C(=O)O)C([C@@H](N[C@H](C(=O)OCC)CCc3ccccc3)C)=O	Ramipril	4
NCGC00018256-02	[Br-].OC(C(=O)OCC[N+](C)(CC)CC)(c1ccccc1)C2CCCCC2	Oxyphenonium bromide	4
NCGC00160542-01	O=C(OC3CCN(C)CC3)C(OC2=CC=C(Cl)C=C2)OC1=CC=C(Cl)C=C1	Lifibrate	4
NCGC00164518-01	O=S(C(CC)(C)S(=O)(CC)=O)(CC)=O	Sulfonethylmethane	4
NCGC00092299-01	Clc1ccc(cc1)C(OP(=O)(OC)OC)P(=O)(OC)OC	Mifobate	4
NCGC00167476-01	OCC([C@H](C(NCCCC([O-])=O)=O)O)(C)C.O=C(NCCCC([O-])=O)[C@H](O)C(C)(C)CO.[Ca+2]	Calcium hopantenate	4
NCGC00094227-01	C=C(C)[C@@H]1[C@H]2OC(=O)[C@@H]1[C@]3(O)C[C@H]5O[C@@]45C(=O)O[C@H]2[C@]34C.CC(C)(O)[C@@H]1[C@H]2OC(=O)[C@@H]1[C@]3(O)C[C@H]5O[C@@]45C(=O)O[C@H]2[C@]34C	Picrotoxin	4
NCGC00017005-01	Cl.O=C(Nc1c(C)cccc1C)C(C)N	Tocainide hydrochloride	4
NCGC00164512-01	O=C(OC2=CC=CC=C2OC)OC1=CC=CC=C1OC	Guaiacol carbonate	4
NCGC00015246-02	C4=CC=CC(C(C1=CC=CC=C1)N3CCN(CC=CC2=CC=CC=C2)CC3)=C4	Cinnarizine	4
NCGC00091423-02	OC1=CC(NC(=O)C)=CC=C1	3-Acetamidophenol	4
NCGC00015876-07	[O-][N+](/C=C(NCCSCC(O1)=CC=C1CN(C)C)\NC)=O	Ranitidine	4
NCGC00016525-01	OCCN4CCN(CC4)CC/C=C1C3=C(C=CC=C3)SC2=C\1C=C(C=C2)Cl.Cl.Cl	Zuclopenthixol dihydrochloride	4
NCGC00016998-01	Cl.Cl.Nc1scc(n1)CC(=O)N[C@@H]4C(=O)N3C(=C(CSc2nnnn2CCN(C)C)CS[C@@H]34)C(=O)O	Cefotiam hydrochloride	4
NCGC00166308-01	FC(C=C(C3=C4)C(C(C(O)=O)=CN3C2=CC=C(C=C2)F)=O)=C4N(CC1)CCN1C.Cl	Difloxacin hydrochloride	4
NCGC00159333-02	c13c(C(\C(=C/N1C2CC2)C(O)=O)=O)c(c(c(c3F)N4C[C@@H](N[C@@H](C4)C)C)F)N	Sparfloxacin	4
NCGC00094855-01	NS(=O)(=O)c2cc1c(NC(NS1(=O)=O)CSCC=C)cc2Cl	Althiazide	4
NCGC00016535-01	O[C@@H]1CC(=O)[C@H](CCCCCCC(O)=O)[C@H]1/C=C/[C@@H](O)CCCCC	Alprostadil	4
NCGC00091660-01	C=O	Formalin	4
NCGC00095599-01	O[C@H]1[C@H](OC2=CC=C(O)C=C2)O[C@H](CO)[C@@H](O)[C@@H]1O	Arbutin	4
NCGC00017013-01	NC1=NC(C)=NC=C1C[N+]2=CSC(CCO)=C2C.[Cl-].Cl	Thiamine hydrochloride	4
NCGC00159484-02	O[C@H]1[C@@H]([C@H](O)CO)O[C@H]2[C@@H]1O[C@@H]([C@@](Cl)(Cl)Cl)O2	Chloralose	4
NCGC00166291-01	C\C(C)=C/CC/C(C)=C/C=C/C(C)=C/C=C/C(C)=C/C=C/C=C(C)/C=C/C=C(C)/C=C/C=C(C)/CC/C=C(C)/C	Lycopene	4
NCGC00165976-01	CC(CCCCC(C)CCCC(C)CCCC(C)C)CCCC(C)CCCC(C)C	Squalane	4
NCGC00094607-01	[Na+].[Na+].O=C([O-])[C@@H]2N3C(=O)[C@@H](NC(=O)C(c1ccccc1)C([O-])=O)[C@H]3SC2(C)C	Carbenicillin disodium	4
NCGC00093802-04	O[C@@H]3C\C4=C\C[C@@H]2[C@H](CC[C@]1(C)C(=O)CC[C@H]12)[C@@]4(C)CC3	Dehydroepiandrosterone	4
NCGC00181164-01	NC(C(O)=O)C(C)CC	DL-Isoleucine	4
NCGC00166260-01	OC1=C(C(C)(C)C)C=C(C)C=C1N3N=C2C=CC(Cl)=CC2=N3	Bumetrizole	4
NCGC00015827-06	N12N=NN=C1CCCCC2	Pentylenetetrazol	4
NCGC00095782-01	O[C@H]([C@@]1=CC=CC=C1)[C@H](C)N(C)C	Methylephedrine	4
NCGC00094509-01	O=C(C1=CNC2=C1C=CC=C2)O[C@H]3C[C@@H]([N+]4(C)C)CC[C@@H]4C3.[I-]	Tropisetron methyliodide	4
NCGC00092366-02	NC(=O)[C@H]1CCCN1C(=O)[C@H]3N(c2ccc(Cl)cc2[C@@]3(O)c4ccccc4Cl)S(=O)(=O)c5cc(OC)c(OC)cc5	Relcovaptan	4
NCGC00165991-01	FC(F)(COCC(F)(F)F)F	Flurothyl	4
NCGC00167539-01	c1cccc2N\C=C/c12	Indole	4
NCGC00166149-01	[O-][N+](/C=C(NC)/N(CC)CC1=CC=C(Cl)N=C1)=O	Nitenpyram	4
NCGC00181151-01	[I-].[I-].COc7ccc1cc7Oc6cc5c(CC[N+](C)(C)[C@H]5Cc4ccc(Oc3c2c(CC[N+](C)(C)[C@@H]2C1)cc(OC)c3OC)cc4)cc6OC	Metocurine iodide	4
NCGC00017030-01	[Na+].[O-]C(=O)C(\CC\C=C(/C)C)=C4/[C@@H](OC(C)=O)C[C@@]1(C)[C@H]4C[C@@H](O)[C@H]2[C@@]3(C)CC[C@@H](O)[C@@H](C)[C@@H]3CC[C@]12C	Fusidate sodium	4
NCGC00167427-01	O=C([O-])CCC/C=C2\O[C@](C[C@H]1O)([H])[C@@](C2)([H])[C@H]1/C=C/[C@H](CCCCC)O.[Na+]	Epoprostenol sodium	4
NCGC00166242-01	O=NOCC	Ethyl nitrite	4
NCGC00166114-02	[Na+].[Na+].[O-]C(=O)c4ccccc4C=2c3cc(Br)c([O-])c(Br)c3OC=1C=2\C=C(\Br)C(=O)C=1Br	Eosin	4
NCGC00159395-02	NC(=O)NNC1=CC=CC=C1	Phenicarbazide	4
NCGC00017009-01	O=C(O)[C@H](O)[C@@H](O)C([O-])=O.O=C(O)[C@H](O)[C@@H](O)C([O-])=O.C[N+]1(CCCC1)CCCCC[N+]2(C)CCCC2	Pentolinium ditartrate	4
NCGC00016282-01	CC(=O)OC(C)C[N+](C)(C)C.[Cl-]	Methacholine	4
NCGC00016404-01	NC1(C)CN(CC(CC)CCCC)CN(CC(CC)CCCC)C1	Hexetidine	4
NCGC00090802-01	O=C1CCO1	beta-Propiolactone	4
NCGC00095179-01	CN(C)C(=O)Cc1c(nc2ccc(C)cn12)c3ccc(C)cc3	Zolpidem	4
NCGC00181028-01	O=C(NCCC(NCCSSCCNC(CCNC(C(O)C(C)(C)CO)=O)=O)=O)C(O)C(C)(C)CO	Pantethine	4
NCGC00063341-02	C#CCOc1ccc2c(c1)OC(=O)C=C2C	Giparmen	4
NCGC00160581-01	OC1CC(C)(C)CC(C)C1	3,3,5-Trimethylcyclohexanol	4
NCGC00023212-07	C\C1=C\N(C(=O)NC1=O)[C@H]2\C=C/[C@@H](CO)O2	Stavudine	4
NCGC00166103-01	O[C@@H]([C@@H]1O)COC([C@H]1O)O	D-(?)-Lyxose	4
NCGC00091695-01	NCCNCCNCCN	Triethylenetetramine	4
NCGC00015092-02	OC(=O)CCCCCN	6-Aminocaproic acid	4
NCGC00167584-01	O=C(O)C(CC(O)=O)(O)CC(O)=O.O=C(C1=CC=CN=C1)OCCN(CC)CC	Nicametate citrate	4
NCGC00018230-03	OC(CN1CCN(CC1)c2ccccc2)CO	Dropropizine	4
NCGC00164542-01	O=C(NC1CCCCC1)NC(C=C2)=CC=C2OCC(O)CNC(C)(C)C	Talinolol	4
NCGC00018204-09	n\24c1c(CCN3[C@H]1[C@](/C=C/2C(=O)OCC)(CCC3)CC)c5c4cccc5	Vinpocetine	4
NCGC00016643-01	C1(=O)C=C(C)C2=C(O1)C(C)=C3C(=C2)C=C(C)O3	Trioxsalen	4
NCGC00016827-01	Cl.CC(C)NCC(O)COc1ccc(cc1C(C)=O)NC(=O)CCC	Acebutolol hydrochloride	4
NCGC00094502-01	Cl.COc3ccccc3N2CCN(CCCNC1=CC(=O)N(C)C(=O)N1C)CC2	Urapidil hydrochloride	4
NCGC00181312-01	OC(C3=CC=CC=C3)(CCN4CCCCC4)C1CC2C=CC1C2.Cl	Biperiden hydrochloride	4
NCGC00094515-01	BrC(C=C1)=CC=C1/C(C2=CN=CC=C2)=C/CN(C)C.Cl.Cl.O	Zimeldine dihydrochloride hydrate	4
NCGC00018251-03	Cl.O=C(CN)CCC(=O)OC	Methyl aminolevulinate hydrochloride	4
NCGC00166124-01	O=C(OCC2=CC=CC=C2)C=CC1=CC=CC=C1	Benzyl cinnamate	4
NCGC00016642-01	C1=CC=C3C(=C1)N(CCCN2CCC(CCO)CC2)C4=C(S3)C=CC(C(C)=O)=C4	Piperacetazine	4
NCGC00015238-02	C1=C(Cl)C=C2C(=C1)OC(=O)N2	Chlorzoxazone	4
NCGC00091038-01	O=C([O-])CC[C@@H](C)[C@]3([H])[C@]1(C)[C@](CC3)([H])[C@@](CC4)([H])[C@]([C@]2(C)[C@@]4([H])C[C@H](O)CC2)([H])C[C@@H]1O.[Na+]	Sodium deoxycholate	4
NCGC00017134-01	O=C(O)c1cc(ccc1O)S(=O)(=O)O.NC(=O)C=3C(=O)[C@@]4(O)C(O)=C2C(=O)c1c(O)ccc(Cl)c1C(=C)[C@H]2[C@H](O)[C@H]4[C@@H](C=3O)N(C)C	Meclocycline sulfosalicylate	4
NCGC00016049-02	O=C(OCCN(C)C)C1=CC=C(NCCCC)C=C1.Cl	Tetracaine hydrochloride	4
NCGC00165971-01	FC1(C(F)(F)C2(F)F)C(C(F)(F)C(F)2F)(F)C(F)(F)C(F)(F)C(F)(F)C(F)1F	Perflunafene	4
NCGC00096081-01	CC2(C)CCCC(\C)=C2\C=C\C(\C)=C\C=C\C(\C)=C\C=C\C=C(/C)\C=C\C=C(/C)\C=C\C1=C(/C)CCCC1(C)C	beta-Carotene	4
NCGC00090698-02	N=C(Nc(cccc1)c1)Nc(cccc2)c2	1,3-Diphenylguanidine	4
NCGC00164560-01	NC1=NC(NC4CC4)=C(N=CN2[C@@H]3C=C[C@@H](CO)C3)C2=N1	Abacavir	4
NCGC00091031-01	NC(=O)OCC(C)(CCC)COC(N)=O	Meprobamate	4
NCGC00015149-02	S(=O)(=O)(N)C2=C(OC1=CC=CC=C1)C(NCCCC)=CC(C(=O)O)=C2	Bumetanide	4
NCGC00160616-01	O=C([C@H](CC1=CN=CN1)N[C@]([C@H](CC2)NC2=O)=O)N(CCC3)[C@@H]3[C@](N)=O	Protirelin	4
NCGC00159376-02	C(C1=CC=C(C=C1)O)(=O)OC	Methylparaben	4
NCGC00016558-01	Cl.CCOc1ccc(cc1OCC)Cc3nccc2cc(OCC)c(cc23)OCC	Lymecycline	4
NCGC00164540-01	O=C(NCCN(CC)CC)COC1=CC=C(Cl)C=C1	Clofexamide	4
NCGC00160499-01	CC(C=C3)=CC2=C3NC1CCN(C)CC12	Dicarbine	4
NCGC00017119-01	OC(COC(C=C1)=CC=C1CCOC)CNC(C)C.O=C(O)[C@H](O)[C@@H](O)C(O)=O.OC(COC(C=C2)=CC=C2CCOC)CNC(C)C	Metoprolol tartrate	4
NCGC00016723-01	CC1=NC=C(N1CC(O)CCl)[N+]([O-])=O	Ornidazole	4
NCGC00160524-01	ClC1=CC=CC=C1C=CC3=CC(NC(C)CCCN(CC)CC)=C2C=CC(Cl)=CC2=N3	Aminoquinol	4
NCGC00160562-01	CCC2=NC=NC1=CC(OC)=C(OC)C=C12	Quazodine	4
NCGC00095762-01	N=C(N(C)C1)NC1=O	Creatinine	4
NCGC00094108-02	Cl.COc1ccc(cc1C(O)C(C)N)OC	Methoxamine hydrochloride	4
NCGC00094159-01	Cl.c2cc(CC1=NCCN1)cc3ccccc23	Naphazoline hydrochloride	4
NCGC00181093-01	IC1=C(C(I)=C(C(I)=C1C([O-])=O)N(C(C)=O)C)NC(C)=O.[Na+]	Metrizoate sodium	4
NCGC00016769-01	CC(Cc1ccccc1)N(C)CC3=C(C(=O)N(c2ccccc2)N3C)C(C)C	Famprofazone	4
NCGC00022472-05	[C@]12([C@]([C@@]3(CCC4[C@@]([C@@]([C@H](C1)O)3[H])(CCC(=O)C=4)C)[H])(CC[C@H]2C(=O)CO)[H])C	Corticosterone	4
NCGC00015822-09	C2(OC)=CC=C(CN(CCN(C)C)C1=NC=CC=C1)C=C2	Pyrilamine	4
NCGC00094960-03	O=C1C2=C(C=CC=C2)C(=O)C3=C1C=CC=C3	Anthraquinone	4
NCGC00017055-01	[Ca+2].[O-]C(=O)[C@H](CCC([O-])=O)NC(=O)c1ccc(cc1)NCC3CNC=2NC(N)=NC(=O)C=2N3C=O	Leucovorin calcium	4
NCGC00016949-01	O=C(O)COCCN2CCN(CC2)C(C3=CC=CC=C3)C1=CC=C(Cl)C=C1.Cl.Cl	Cetirizine dihydrochloride	4
NCGC00015615-02	C1=CC=C3C(=C1)N=C(S(=O)CC2=NC=CC(OCC(F)(F)F)=C2C)N3	Lansoprazole	4
NCGC00164329-02	NCCCCCCCC\C=C/CCCCCCCC	9-Octadecen-1-amine, (9Z)-	4
NCGC00181038-01	O[C@H]1[C@H](OCCN(CC)CC)[C@@H](O)[C@H](O)[C@@H](COCCN(CC)CC)O1	DiethylaminoethylñSephacel	4
NCGC00091942-01	O=C(OC)C(C2CCCCN2)C1=CC=CC=C1.Cl	Methylphenidate hydrochloride	4
NCGC00095835-01	ClC1=CC=CC=C1C2C(C(OC)=O)=C(NC(COCCN)=C2C(OCC)=O)C.O=S(C3=CC=CC=C3)(O)=O	Amlodipine besylate	4
NCGC00159365-02	O=C(OC1=CC=CC(C)=C1)C	m-Cresyl acetate	4
NCGC00093969-01	[Br-].O.C[N+]2(C1C[C@H](CC2CC1)OC(=O)C(CO)c3ccccc3)C(C)C	Ipratropium bromide	4
NCGC00168780-01	NC[C@@H](C1)[C@]1([C@@]2=CC=CC=C2)C(N(CC)CC)=O.Cl	Milnacipran hydrochloride	4
NCGC00094720-01	O=C2N1[C@]([C@@]([H])2NC(C(C(OC)=CC=C3)=C3OC)=O)([H])SC(C)(C)[C@@H]1[C@@]([O-])=O.[Na+].O	Methicillin sodium hydrate	4
NCGC00163335-01	N[C@@H](C(O)=O)CC(C)C	D-Leucine	4
NCGC00095256-01	COc1cc2c(cc1)nccc2[C@@H](OC(=O)OCC)[C@@H]4C[C@@H]3CC[N@]4C[C@@H]3C=C	Quinine ethyl carbonate	4
NCGC00016372-01	O[As](=O)(C1=CC(=C(C=C1)O)[N+](=O)[O-])O	4-Hydroxy-3-nitrophenylarsonic acid	4
NCGC00160365-01	O=C(O)C(CS)N	DL-Cysteine	4
NCGC00094199-02	O=C(O)\C=C/C(=O)O.Nc3cccc1c3CN(C)CC1c2ccccc2	Nomifensine maleate	4
NCGC00160570-01	O=P(OC)(OC)C(OC(CCC)=O)C(Cl)(Cl)Cl	Butonate	4
NCGC00021569-04	O=C(O)[C@@H]2CCCN2C(=O)[C@H](C)N[C@@H](CCc1ccccc1)C(=O)OCC	Enalapril	4
NCGC00016277-01	[O-][N+](C1=CN=C(N2CCNC2=O)S1)=O	Niridazole	4
NCGC00160595-01	O=C(CN2CCC1=CC=CC=C1C2C4=CC(Cl)=CC=C34)N3C	Clazolam	4
NCGC00164546-01	O=C(O)C(N12)=[C@@]([C@@H]3OCCC3)S[C@]1([H])[C@]([C@@H](C)O)([H])C2=O	Fropenem	4
NCGC00016312-01	C1(S(N)(=O)=O)=C(C(F)(F)F)C=C3C(=C1)S(=O)(=O)NC(CC2=CC=CC=C2)N3	Bendroflumethiazide	4
NCGC00160461-01	[O-][N+]2=C1C=CC=CC1=[N+](C=C2)[O-]	Quindoxin	4
NCGC00164595-01	O[C@H]1[C@@H](NC(CO)CO)C[C@](O)(CO)[C@@H](O)[C@@H]1O	Voglibose	4
NCGC00016521-01	N1(C)C(=O)N(C)C2=C(C1=O)N(CC(C)O)C=N2	Proxyphylline	4
NCGC00090987-02	OC(=O)CC1=C2C(=CC=C1)C=CC=C2	1-Naphthaleneacetic acid	4
NCGC00017041-01	Oc1ccc(O)cc1S(O)(=O)=O.CCNCC	Ethamsylate	4
NCGC00016338-01	O=C(NCCN(CC)CC)C1=C(C=CC=C2)C2=NC(OCCCC)=C1	Dibucaine	4
NCGC00096003-01	O=C(C[C@@H](O)[C@@H]1C)O[C@H](CC)[C@@H](CO[C@H]3[C@H](OC)[C@H](OC)[C@H](O)[C@@H](C)O3)/C=C(C)/C=C/C([C@H](C)C[C@H](CCN4C[C@H](C)C[C@H](C)C4)[C@@H]1O[C@H]2[C@H](O)[C@@H](N(C)C)[C@H](O)[C@@H](C)O2)=O	Tilmicosin	4
NCGC00095003-01	Oc1cc2OC(=O)Sc2cc1	Thioxolone	4
NCGC00165999-01	O=S(NC1CCCCC1)(O)=O	Cyclamic acid	4
NCGC00166263-01	S=[Sb](S[Sb](=S)=S)=S	Antimony(V) sulfide	4
NCGC00095053-01	O=C(CC(O)CC3=O)OC(C(C)CCC(O)CC(C(C=C4)=CC=C4NC)=O)C(C)/C=C/C=C/C=C/C=C/C=C/C=C/C=C/C(CC2C(C(OC)=O)C(O)CC(CC(O)CC(O)CC(O)CC(O)C3)(O)O2)O[C@H]1[C@@H](O)[C@@H](N)[C@H](O)[C@@H](C)O1	Mepartricin	4
NCGC00163230-01	ClC(C(Cl)=C(C(Cl)=C1C2)Cl)=C1C[N+]2(C)CC[N+](C)(C)C.[Cl-].[Cl-]	Chlorisondamine chloride	4
NCGC00164629-01	O=C(NCCO)C1=C(O)C(OC)=CC(CC=C)=C1	Alibendol	4
NCGC00160579-01	O=C(C1=CC=C(C)C=C1)C2=CC=C(OC)C=C2O	Mexenone	4
NCGC00166106-01	[O-][N+]1=CC=CC(C(O)=O)=C1	Nicotinic acid 1-oxide	4
NCGC00015594-02	OC(C(C2=CC=C(C=C2)CC1CCCC1=O)C)=O	Loxoprofen	4
NCGC00167543-01	O=C1N(C(C(O)=O)=C(CSC(C4=CC=CO4)=O)CS2)[C@@]2([H])[C@@]([H])1NC(\C(C3=CSC(N)=N3)=N/OC)=O	Ceftiofur	4
NCGC00160640-01	O=C2N4[C@](CCC4)([H])C1=C(C(OC(C)(C)C)=O)N=CN1C3=C2C(Br)=CC=C3	Bretazenil	4
NCGC00164541-01	NC(NS(=O)(C1=CC=C(C=C1)N)=O)=O	Sulfacarbamide	4
NCGC00015570-04	CCN1C(CC3COC2=CC=CC=C2O3)=NC=C1	Imiloxan	4
NCGC00016693-01	Cl.NC(=O)C=3C(=O)[C@@]4(O)C(O)=C2C(=O)c1c(O)cccc1[C@H](C)[C@H]2[C@H](O)[C@H]4[C@@H](C=3O)N(C)C	Doxycycline hydrochloride	4
NCGC00166304-01	SCCN(C)C.Cl	N,N-Dimethylcysteamine hydrochloride	4
NCGC00095832-01	O[C@H]([C@@H](O)[C@H]2O)C1(O[C@@H]2[C@@H](CO)N)O[C@@H]([C@H]3O1)[C@@H](O[C@H](CO)[C@@H]3O)O[C@H]([C@@H](O)[C@H](N)C4)[C@H](O)[C@H]4NC	Hygromycin B	4
NCGC00159495-03	C=CCN1C(=O)C(CC(C)C)NC1=S	Albutoin	4
NCGC00160470-01	COC(CC[C@@H](C(O)=O)N)=O	(5)-Methyl L-glutamate	4
NCGC00091328-01	O=CC1=CC=CO1	Furfural	4
NCGC00164563-01	NC1=NC2=C(N=CN2[C@@H](C[C@H](O)[C@H]3CO)C3=C)C(N1)=O	Entecavir	4
NCGC00015116-10	O=C(C1=CC=C(OC)C=C1)N(CCC2)C2=O	Aniracetam	4
NCGC00090939-02	CC1=CC=CC=C1	Toluene	4
NCGC00090955-03	N(C(CCCC1)C1)C(CCCC2)C2	Dicyclohexylamine	4
NCGC00163334-03	N[C@@H](C(O)=O)C(C)CC	D-Isoleucine	4
NCGC00159463-03	CCOC2=CC=C(C=C2)N/C(C)=N/C1=CC=C(C=C1)OCC	Phenacaine	4
NCGC00091225-02	S(=O)(=O)(N(Cl)Cl)c1ccc(cc1)C(=O)O	Halazone	4
NCGC00167971-01	[H][C@]13[C@](O3)([H])[C@@H]2CC(OC(C(C4=CC=CS4)(C5=CC=CS5)O)=O)C[C@H]1[N@@+](C)2C.[Br-]	Tiotropium bromide	4
NCGC00167454-01	O=C(CC23CCCN2CCC3)NC(C(C)=CC=C1)=C1C	Pilsicainide	4
NCGC00090680-01	O=C(OC1=C2C(=CC=C1)C=CC=C2)NC	Carbaryl	4
NCGC00166125-01	[C@@H]([C@H]([C@@H]([C@@H](CO)O)O)O)(CNC)O	Meglumine	4
NCGC00021301-04	O=C1C=C3[C@]([C@@]2(F)[C@@H](O)C[C@@]4(C)[C@](C[C@@]5([H])OC(C)(C)O[C@@]45[C@@](CO)=O)([H])[C@@]([H])2C[C@@H]3F)(C)C=C1	Fluocinolone acetonide	4
NCGC00016552-01	O=C(O)C=1N2C(=O)[C@@H](N)[C@H]2SCC=1COC(C)=O	7-Aminocephalosporanic acid	4
NCGC00091560-01	O=C1N(C(C(OC(C)OC(C)=O)=O)=C(COC(N)=O)CS2)[C@@]2([H])[C@@]([H])1NC(C(C3=CC=CO3)=NOC)=O	Cefuroxime	4
NCGC00016413-01	CC(=O)[C@H]2CC[C@H]3[C@@H]4\C=C/C1=C/C(=O)CC[C@@]1(C)[C@@H]4CC[C@]23C	Dydrogesterone	4
NCGC00166088-01	O=C2N(C=NC(N)=N2)[C@@H](C[C@@H]1O)O[C@@H]1CO	Decitabine	4
NCGC00095116-01	C2(C)=CC(C)=CC(OCC1OC(=O)NC1)=C2	Metaxalone	4
NCGC00016836-01	O[C@@H]4[C@@H](O)[C@H](N)[C@@H](CO)O[C@@H]4O[C@H]2O[C@H]3C[C@@H](N)[C@@H](O[C@@H]1[C@@H](N)C[C@@H](N)[C@H](O)[C@H]1O)O[C@@H]3[C@H](O)[C@@H]2NC	Apramycin	4
NCGC00024498-02	O=C(O)C[C@@H](N)C(=O)O	D-Aspartic acid	4
NCGC00016984-01	CCC(=O)OCC(=O)[C@@]4(OC(=O)CC)[C@H](C)C[C@@H]3[C@]4(C)C[C@H](O)[C@H]2[C@H]3[C@H](Cl)CC1=CC(=O)C=C[C@@]12C	Alclometasone dipropionate	4
NCGC00181010-01	FC(F)(F)C1=CC(C(O)CNC(C)(C)C)=CC(Cl)=C1N.Cl	Mabuterol hydrochloride	4
NCGC00091172-01	CO	Methanol	4
NCGC00094665-01	O[C@@H]([C@H](C)NC)[C@@]1=CC=CC=C1.Cl	Ephedrine hydrochloride	4
NCGC00142580-03	O=CC1=C(CO)C=NC(C)=C1O	Pyridoxal	4
NCGC00016283-01	[O-]S(=O)(=O)OC.C[N+]1(C)CC\C(CC1)=C(\c2ccccc2)c3ccccc3	Diphemanil methylsulfate	4
NCGC00095162-01	O=C(O[C@H](CC)[C@H](/C=C(C)/C=C/C4=O)CO[C@H](O[C@H](C)[C@H]2O)[C@H](OC)[C@@H]2OC)C[C@@H](O)[C@H](C)[C@H]([C@@H](CC=O)C[C@H]4C)O[C@H]1[C@H](O)[C@@H](N(C)C)[C@H](O[C@H](O[C@@H](C)[C@@H]3O)C[C@@]3(C)O)[C@@H](C)O1.O=C(O)[C@H](O)[C@@H](O)C(O)=O	Tylosin tartrate	4
NCGC00091021-02	ClC(C(=O)O)(Cl)Cl	Trichloroacetic acid	4
NCGC00164549-01	O=S(NC(C=C2)=CC=C2CCN(C)CCOC(C=C1)=CC=C1NS(=O)(C)=O)(C)=O	Dofetilide	4
NCGC00159499-02	O[C@H]([C@]4([H])N3C[C@H](C=C)[C@H](C4)CC3)C1=CC=NC2=C1C=C(OC)C=C2	Quinidine	4
NCGC00024359-04	O=C(O)[C@H](N)C(C)(C)S	D-Penicillamine	4
NCGC00167508-01	CC(=O)OCC(=O)[C@@]53/N=C(/C)O[C@@H]5C[C@H]2[C@@H]4CC\C1=C\C(=O)\C=C/[C@]1(C)[C@H]4[C@@H](O)C[C@@]23C	Deflazacort	4
NCGC00160376-01	O=C(C(C1=CC=CC=C1)(C2=CC=CC=C2)O)OCC[N+](C)(C)C.[I-]	Metocinium iodide	4
NCGC00160361-01	OC1=CC=C(C(N2CCOCC2)=S)C=C1OC	Vanitiolide	4
NCGC00025315-01	O=C1N(CCCCN2CCN(CC2)C2=NC=CC=N2)S(=O)(=O)C2=CC=CC=C12	Ipsapirone	4
NCGC00167463-01	O=C1N(C(C(O)=O)=C(CSC4=NN=NN4C)CS2)[C@@]2([H])[C@@]([H])1NC(\C(C3=CSC(N)=N3)=N/OC)=O.O=C5N(C(C(O)=O)=C(CSC8=NN=NN8C)CS6)[C@@]6([H])[C@@]([H])5NC(\C(C7=CSC(N)=N7)=N/OC)=O.Cl	Cefmenoxime hydrochloride	4
NCGC00021124-04	CCC(C(=O)OCCN(CC)CC)c1ccccc1	Butetamate	4
NCGC00025004-02	O=C(C3=CC=C(C4=CC=C(C(C)=O)C=C4)C=C3)NCCCCN1CCN(C2=C(OC)C=CC=C2)CC1	GR 103691	4
NCGC00181009-01	[Br-].C3C(OC)CC(=C(C1=CC=CS1)C2SC=CC=2)C[N+]3(C)C	Timepidium bromide	4
NCGC00168759-02	OC(C1=CC=CC(C2=NOC(C3=CC=CC=C3F)=N2)=C1)=O	Ataluren	4
NCGC00027930-02	O=C(NCCN2CCOCC2)C1=CC=C(Cl)C=C1	Moclobemide	4
NCGC00016964-01	Cl.O=C(O)C2=CN(CC)c1c(F)c(c(F)cc1C2=O)N3CC(C)NCC3	Lomefloxacin hydrochloride	4
NCGC00016849-01	CCC1(C2=C(C3=C(C(=CC=C3)CC)N2)CCO1)CC(=O)O	Etodolac	4
NCGC00160198-01	O=C2N1[C@]([C@@]([H])2N)([H])SC(C)(C)[C@@H]1[C@@](O)=O	6-Aminopenicillanic acid	4
NCGC00162100-02	BrC2=CC=C(C=C2)[C@@H]([C@@]1=CC=CC=N1)CCN(C)C.O=C(O)/C=C\C(O)=O	Dexbrompheniramine maleate	4
NCGC00017014-01	O=C(O)[C@H](C)O.C[C@@H](Cc1ccccc1)NCCC(c2ccccc2)c3ccccc3	Prenylamine lactate	4
NCGC00094576-01	CC(=O)NO	Acetohydroxamic acid	4
NCGC00164483-01	O=C(OCCN(C)C)C2=CC=C1N(CCN(C)C)C(C)=C(C)C1=C2	Amindocate	4
NCGC00015159-06	C2CC2COCCC1=CC=C(OCC(O)CNC(C)C)C=C1	Betaxolol	4
NCGC00017117-01	CS(O)(=O)=O.CNCCC1=NC=CC=C1	Betahistine mesylate	4
NCGC00166112-01	C[N+](CCCCCCCCCCCCCCCCCC)(C)CCC[Si](OC)(OC)OC.[Cl-]	N,N-Dimethyl-N-(3-(trimethoxysilyl)propyl) octadecan-1-aminium chloride	4
NCGC00095158-01	Cc1ncc([N+]([O-])=O)n1CC(O)C	Secnidazole	4
NCGC00016824-01	CC(C)(C)C(=O)OCC(=O)[C@H]4[C@H](C)C[C@@H]3[C@]4(C)C[C@H](O)[C@@]2(Cl)[C@H]3C[C@H](F)C1=CC(=O)C=C[C@@]12C	Clocortolone pivalate	4
NCGC00181308-01	O[C@@H]1[C@@H](O)[C@@H]([C@@H](COC(CCCCCCCCCCCCCCC)=O)O)OC1	Sorbitan monohexadecanoate	4
NCGC00167581-01	O=C1N(C(C([O-])=O)=C(CSC4=NC(C)=C(CC([O-])=O)S4)CS2)[C@@]2([H])[C@@]([H])1NC(C(C3=CSC(N)=N3)=NOC)=O.[Na+].[Na+]	Cefodizime sodium	4
NCGC00181339-01	O=C1N(C(C([O-])=O)=C4C[N+]2=CC=CC3=C2CCC3)[C@@](SC4)([H])[C@@]([H])1NC(\C(C5=CSC(N)=N5)=N/OC)=O.O=S(O)(O)=O	Cefpirome sulfate	4
NCGC00017020-01	NC(N=C(CCC)N=C2)=C2C[N+]1=CC=CC=C1C.[Cl-].Cl	Amprolium hydrochloride	4
NCGC00163217-01	NC(=O)OC(C)C[N+](C)(C)C.[Cl-]	Bethanechol	4
NCGC00094646-01	C1(C=CC=C2)=C2C3=C(C=CC=C3)S1	Dibenzothiophene	4
NCGC00014810-01	OC(CNC(C)(C)C)C(C=C1)=NC(CO)=C1O.Cl	Pirbuterol hydrochloride	4
NCGC00015964-09	O=C1C2(CCN(CCCC(C(C=C4)=CC=C4F)=O)CC2)N(C3=CC=CC=C3)CN1	Spiperone	4
NCGC00095139-01	OC(=O)[C@@H](C(C)C)N(Cc1ccc(cc1)c2ccccc2C\3=N\N=N/N/3)C(=O)CCCC	Valsartan	4
NCGC00181081-01	[H][C@@]12CC[C@](O)(C(=O)CO)[C@@]1(C)C[C@H](O)[C@@]3(F)[C@@]2([H])CCC4=CC(=O)CC[C@]34C	Fludrocortisone	4
NCGC00160679-01	[O-][N+](C1=CC(S(=O)(NCCNS(=O)(C2=CC=CC([N+]([O-])=O)=C2)=O)=O)=CC=C1)=O	Dinsed	4
NCGC00090739-02	CC(CO)O	1,2-Propylene glycol	4
NCGC00163169-01	C1=CC=C3C(=C1)CCC4=C(C3=C2CCN(C)CC2)C=CS4	Pizotyline	4
NCGC00091449-05	OC1=C(C=C(C=C1)CC=C)OC	Eugenol	4
NCGC00091119-02	O=C(CCCCCCC/C=C\CCCCCCCC)O	Oleic acid	4
NCGC00091921-01	[O-][N+]([O-])=O.[NH4+]	Ammonium nitrate	4
NCGC00166207-01	OC(CN2C1=CC=CC=C1C(C3=CC=CC=C23)=O)=O	Cridanimod	4
NCGC00160575-01	N(CCCl)(CCCl)C1=CNC(=O)NC1=O	Uracil mustard	4
NCGC00094280-01	C[C@H]1C(=O)NC2=Nc3cccc(Cl)c3CN12	Quazinone	4
NCGC00163333-01	N[C@@H](C(O)=O)CCC(N)=O	D-Glutamine	4
NCGC00015444-04	ClC1=C(O)C(O)=CC2=C1CCNCC2C3=CC=C(O)C=C3	Fenoldopam	4
NCGC00015073-02	P(O)(=O)(O)SCCNCCCN	Amifostine	4
NCGC00017260-05	O=C(OC)[C@@H]2[C@@H](O)CC[C@@H]3CN4CCc1c5ccccc5nc1[C@@H]4C[C@H]23	Rauwolscine	4
NCGC00015074-10	N1N=C(S(N)(=O)=O)SC=1NC(C)=O	Acetazolamide	4
NCGC00160644-01	N1=C(C)C=CC=C1	2-Methylpyridine	4
NCGC00181348-01	ClC3=C(C=CC5=C3)OC1=CC([C@@](C(N[C@@](C8=CC%11=C(O)C=C8)([H])C(N[C@H]([C@](N[C@@H]([C@@](O)=O)C%12=C%11C(O[C@H]%13O[C@H](CO)[C@@H](O)[C@H](O)[C@@H]%13O)=CC(O)=C%12)=O)[C@@H]5O[C@@]6([H])[C@H](NC(C)=O)[C@@H](O)[C@H](O)[C@@H](CO)O6)=O)=O)([H])NC([C@@](C9=CC(O)=CC(OC%10=C(O)C=CC([C@@H]%14N)=C%10)=C9)([H])NC([C@H](NC%14=O)C7)=O)=O)=CC(OC4=CC=C7C=C4Cl)=C1O[C@H]2[C@H](NC(CC\C=C/CCCCC)=O)[C@@H](O)[C@H](…	Teicoplanin	4
NCGC00093656-01	Br\C=C\C1=CN(C(=O)NC1=O)[C@H]2C[C@H](O)[C@@H](CO)O2	Brivudine	4
NCGC00016384-10	C2=C(N)C=CC(S(=O)(=O)NC1ON=C(C)C=1C)=C2	Sulfisoxazole	4
NCGC00160464-01	C1(C2(N3CCCC3)CCCCC2)=CC=CC=C1	Rolicyclidine	4
NCGC00094422-01	O=C(NC4=CC=CN=C4)N2C1=CC(C=CN3C)=C3C=C1CC2.Cl	SB 206553 hydrochloride	4
NCGC00015846-11	O=C1N(C2=CC=CC=C2)N(C3=CC=CC=C3)C(=O)C1CCCC	Phenylbutazone	4
NCGC00160418-01	O=C(CN2CCCCCC2)NC(C(C)=CC=C1)=C1C	Pincainide	4
NCGC00167729-01	O=C(NC3=NC(C(C=CC=C4)=C4Cl)=CS3)C2=CC1=CC=CC=C1N2CC(O)=O	Lintitript	4
NCGC00166227-01	OC(C1=CC=CC=C1C2=CC=C(C(F)(F)F)C=C2)=O	Xenalipin	4
NCGC00093950-01	N[C@@H](C\C1=C\N=C/N1)C(O)=O.Cl	l-Histidine hydrochloride	4
NCGC00167565-01	NC(NN=C2C=C(C1=CC2=O)CC(S([O-])(=O)=O)N1C)=O.[Na+]	Carbazochrome sodium sulfonate	4
NCGC00016438-01	O=C(NC(C)C)C(C=C1)=CC=C1CNNC.Cl	Procarbazine hydrochloride	4
NCGC00015439-06	C1=C(F)C=C2C(=C1)N3C(CN(C)C2=O)=C(C(=O)OCC)N=C3	Flumazenil	4
NCGC00167477-01	FC1=CC2=C(O[C@H]([C@@](N)=O)C[C@@]([C@@]3=O)2NC(N3)=O)C=C1	Fidarestat	4
NCGC00095164-01	CCCc1cc(ccn1)C(N)=S	Prothionamide	4
NCGC00016566-01	F[C@]1([C@@]2(C)C=C3)[C@@H](O)C[C@@]([C@](C(COC(C)=O)=O)(O)[C@@H]4C)(C)[C@](C4)([H])[C@]1([H])CCC2=CC3=O	Dexamethasone acetate	4
NCGC00167526-01	O=C(CC1=CC=C(C=C1)OC(=O)C2=CC=C(C=C2)NC(=N)N)OCC(=O)N(C)C.O=S(=O)(C)O	Camostat mesylate	4
NCGC00166244-01	O[C@H]1[C@@H]([C@H](O)CO)O[C@H]2[C@@H]1O[C@H]([C@@](Cl)(Cl)Cl)O2	beta-Chloralose	4
NCGC00016193-02	CC1(C)N(C)C(C)(C)CCC1.O=C(O)[C@@H](O)[C@H](O)C(O)=O	Pempidine d-tartaric acid	4
NCGC00164606-01	O=C(N2CCCCCCC2)C1=CC(OC)=C(C(OC)=C1)OC	Trocimine	4
NCGC00161422-01	FC1=C(Cl)C=C(NC3=C2N=C(NC4CCN(C)CC4)N=CC2=NC=N3)C=C1.Cl.Cl	Falnidamol dihydrochloride	4
NCGC00167798-01	O=C3O[Pt]2(OC3=O)N[C@]1([H])CCCC[C@]([H])1N2	Oxaliplatin	4
NCGC00021222-03	O=[C@](CO)[C@](CC2)(O)[C@](CC1)(C)[C@]2([H])[C@@](CC4)([H])[C@@]1([H])[C@](CC3)(C)C4=CC3=O	Cortodoxone	4
NCGC00163157-01	C1=CC=C3C(=C1)N(CCC2CCCCN2C)C4=C(S3)C=CC(S(=O)C)=C4	Mesoridazine	4
NCGC00016346-01	C3CCCN4C[C@@H]2C[C@@H](CN1CCCC[C@H]12)[C@@H]34	Sparteine	4
NCGC00163224-01	O=C([C@@H](C1=CC=CC=C1)CO)O[C@@H]2C[C@@H]3[C@@H]4[C@@H](O4)[C@@H]([N@+]3(CCCC)C)C2.[Br-]	Butylscopolammonium bromide	4
NCGC00159409-02	O[C@H]1[C@H](O)[C@H](O)[C@H](O)[C@@H](O)[C@@H]1O	Inositol	4
NCGC00017400-05	CN2C[C@@H](CC1c3cccc4ncc(CC12)c34)C(=O)N[C@]8(C)O[C@]7(O)N([C@@H](Cc5ccccc5)C(=O)N6CCCC67)C8=O	Dihydroergotamine	4
NCGC00094941-01	[Na+].[Na+].[Na+].[O-]C(=O)P([O-])([O-])=O	Foscarnet trisodium	4
NCGC00164520-01	O=C(O)[C@@H](N)[C@@H](C)O	L-Threonine	4
NCGC00095041-01	NC(=O)OCC	Urethane	4
NCGC00159398-02	O=C1C(C(C2=CC=CC=C2)CC(C)=O)=C([O-])C(C=CC=C3)=C3O1.[K+]	Potassium warfarin	4
NCGC00159355-02	O=[C@](COC(C(C)(C)C)=O)[C@@H]2[C@](CC1)(C)[C@](CC2)([H])[C@@](CC4)([H])[C@@]1([H])[C@](CC3)(C)C4=CC3=O	Desoxycorticosterone pivalate	4
NCGC00165997-01	O=[Bi]OC(O[Bi]=O)=O	Bismuth(III) carbonate	4
NCGC00016305-01	O=S(NC1=NC=CC=N1)(C2=CC=C(N)C=C2)=O	Sulfadiazine	4
NCGC00024504-05	O=[C@](O)[C@@H]1[C@@H](CC(O)=O)[C@@H]([C@](C)=C)CN1	Kainic acid	4
NCGC00090771-01	O[C@@H]8[C@@H](O)[C@@H]1O[C@H](CO)[C@H]8O[C@H]7O[C@H](CO)[C@@H](O[C@H]6O[C@H](CO)[C@@H](O[C@H]5O[C@H](CO)[C@@H](O[C@H]4O[C@H](CO)[C@@H](O[C@H]3O[C@H](CO)[C@@H](O[C@H]2O[C@H](CO)[C@@H](O1)[C@H](O)[C@H]2O)[C@H](O)[C@H]3O)[C@H](O)[C@H]4O)[C@H](O)[C@H]5O)[C@H](O)[C@H]6O)[C@H](O)[C@H]7O	beta-Cyclodextrin	4
NCGC00159383-02	O=C(OCCC)C1=CC=CC=C1	Propyl benzoate	4
NCGC00181338-01	N[C@H](C(O)=O)CC2=CC(I)=C(C=C2)OC1=CC(I)=C(C(I)=C1)O	3,3',5'-Triiodo-L-thyronine	4
NCGC00167530-01	N[C@H]1C[C@@H](NC([C@@H](O)CCN)=O)[C@H](O[C@@H]3[C@H](O)[C@@H](N)[C@H](O)[C@@H](CO)O3)[C@@H](O)[C@@H]1O[C@@H]2[C@H](N)CC[C@@H](CN)O2.O=S(O)(O)=O	Arbekacin sulfate	4
NCGC00015269-03	O=C2C=CC1=CC(OCCCC(N(C)C3CCCCC3)=O)=CC=C1N2	Cilostamide	4
NCGC00160459-01	O=C(NC2=C(C=CC=C2C)C)NC1=CCCN1C	Xilobam	4
NCGC00016708-01	CN([C@H](C)CC1=CC=CC=C1)CC#C.Cl	Selegiline hydrochloride	4
NCGC00167966-01	O=C(N[C@H]([C@H]1O[C@@H]([C@@H]4O)OC(C(O)=O)[C@H]([C@@H]4O)O[C@@H]([C@@H]3NC(C)=O)O[C@@H]([C@H](C3O[C@H]([C@@H]2O)O[C@H]([C@](O)=O)C([C@@H]2O)O)O)CO)C(O[C@@H]([C@H]1O)CO)O)C	Hyaluronic acid	4
NCGC00167578-01	O=[C@@]([O-])[C@@H](CC3=CC=CC=C3)CC(N1C[C@@]2([H])[C@@](CCCC2)([H])C1)=O.O=[C@@]([O-])[C@@H](CC6=CC=CC=C6)CC(N4C[C@@]5([H])[C@@](CCCC5)([H])C4)=O.O.O.[Ca+2]	Mitiglinide calcium dihydrate	4
NCGC00167532-01	FC(C=C(C3=C4OC)C(C(C(O)=O)=CN3C2CC2)=O)=C4N1CCCC(C1)NC	Balofloxacin	4
NCGC00025172-01	CN(C(=O)C1=C(O)C2=C(C=CC=C2)N(C)C1=O)C1=CC=CC=C1	Roquinimex	4
NCGC00159421-02	C1=CC=CC2=C(NN)N=NC(NN)=C12	Dihydralazine	4
NCGC00167422-01	FC(C(F)Cl)(OC(F)F)F	Enflurane	4
NCGC00016519-01	O[C@H]1[C@H](O)[C@@H](CO)O[C@@H](OC2=CC(CC[C@H](NC(C)=O)C3=CC4=O)=C(C3=CC=C4SC)C(OC)=C2OC)[C@@H]1O	Thiocolchicoside	4
NCGC00181013-01	O=C5C=CN=C(N5)N(C)C(CC4)CCN4C1=NC(C=CC=C3)=C3N1CC2=CC=C(F)C=C2	Mizolastine	4
NCGC00160643-01	N1(CC3COC2=CC=CC=C2O3)CCCCC1	Piperoxan	4
NCGC00181007-01	O=[S](O)(O)=O.OC(C(N1[C@@]2([H])[C@H](NC(/C(C3=CSC(N)=N3)=N\OC)=O)C1=O)=C(CS2)CN(C=CC4=N)N4CCO)=O	Cefoselis sulfate	4
NCGC00163803-03	Nc2nc(N)nc(NC1CC1)n2	Cyromazine	4
NCGC00093949-03	O=C(C)[C@](CC2)(O)[C@](CC1)(C)[C@]2([H])[C@@](CC4)([H])[C@@]1([H])[C@](CC3)(C)C4=CC3=O	17alpha-Hydroxyprogesterone	4
NCGC00165883-02	NC(C2=CN(N=N2)CC1=C(C=CC=C1F)F)=O	Rufinamide	4
NCGC00160677-01	OC(C1=CC=CC=C1)(C2=CC=CC=C2)C#CCN3CCCC3	Butinoline	4
NCGC00181170-01	ClCCN(CCCl)C2=CC1=C(C=C2)N(C(CCCC(O)=O)=N1)C	Bendamustine	4
NCGC00164630-01	O=C1N=C(NC2=C1N=CN2CCC(CO)CO)N	Penciclovir	4
NCGC00160378-01	OC(C[N+](C)(C)C(C)C)COC1=C(C=CC=C2)C2=CC=C1.[Cl-]	Pranolium chloride	4
NCGC00165774-02	O[C@H]2C[C@@H](O)[C@@H]([C@H]2C\C=C/CCCC([O-])=O)/C=C/[C@@H](O)COC1=CC=CC(Cl)=C1.[Na+]	Cloprostenol sodium	4
NCGC00180997-01	O=C(C(C1=CC=CC=C1)CC)NC(=O)N	Ethylphenylacetylurea	4
NCGC00016649-01	Cl.C[N+]2([O-])[C@H]1C[C@@H](C[C@@H]2CC1)OC(=O)C(CO)c3ccccc3	Atropine-N-oxide hydrochloride	4
NCGC00166122-01	FC(F)(F)C(F)(F)C(F)(F)C(F)(F)C(F)(F)C(F)(F)F	Perflexane	4
NCGC00159453-02	C1(C(C)N(O)C(=O)N)SC2=C(C=1)C=CC=C2	Zileuton	4
NCGC00016612-01	O=S(=O)(Nc1ncnc(OC)c1OC)c2ccc(N)cc2	Sulfadoxine	4
NCGC00016251-08	O=S(=O)(C1=CC=C(C=C1)C(=O)O)N(CCC)CCC	Probenecid	4
NCGC00017115-01	CN(CC4)CCN4CCCN1C(C=C3SCC)=C(C=C3)SC2=C1C=CC=C2.O=C(O)C(O)CC(O)=O.O=C(O)C(O)CC(O)=O	Thiethylperazine malate	4
NCGC00016599-01	C1=C(F)C(N)=NC(=O)N1	Flucytosine	4
NCGC00017059-01	O=S(=O)(O)c2cccc1c2cccc1S(=O)(=O)O.CN3Cc4c1ccccc1n(Cc2ccccc2)c4CC3.CN3Cc4c1ccccc1n(Cc2ccccc2)c4CC3	Mebhydrolin 1,5-naphtalenedisulfonate	4
NCGC00016149-03	[O-]C(C1=CC2=C(C=CC(CC3=CC=CN=C3)=C2)O1)=O.[Na+]	Furegrelate sodium	4
NCGC00094983-01	OC(C[N+](C)(C)C)=O.[Cl-]	Betaine hydrochloride	4
NCGC00161336-02	O=C([O-])CCCCCCC\C=C/C[C@H](O)CCCCCC.[K+]	Potassium ricinoleate	4
NCGC00181031-01	OC(C)(C)CCCC(C)CC=O	7-Hydroxy-3,7-dimethyloctanal	4
NCGC00160535-01	FC1=CC=C(C3C(C2=CC=CC=C2C3=O)=O)C=C1	Fluindione	4
NCGC00015247-04	ClC1=CC(N2CCNCC2)=CC=C1	1-(3-Chlorophenyl)piperazine	4
NCGC00016751-01	C1CCC3C1CN(NC(=O)NS(=O)(=O)C2=CC=C(C)C=C2)C3	Gliclazide	4
NCGC00160607-01	O=C(C(C2=CC=CC=C2)(C3=CC=CC=C3)O)OC1CCCN(C1)C	N-Methyl-3-piperidyl benzilate	4
NCGC00016709-01	Cl.Oc1ccc(CNNC(=O)C(N)CO)c(O)c1O	Benserazide hydrochloride	4
NCGC00015288-06	C1(S(N)(=O)=O)=C(Cl)C=C4C(=C1)S(=O)(=O)NC(C2C3C=CC(C2)C3)N4	Cyclothiazide	4
NCGC00181118-01	O=S(NC1=NC(C)=C(Br)C(C)=N1)(C2=CC=C(N)C=C2)=O	Sulfabromomethazine	4
NCGC00159349-02	O=C4C=C2[C@@](CC4)([H])[C@]1([H])[C@](CC2)([H])[C@@](CC3)([H])[C@@](CC1)(CC)[C@]3(O)C#C	Norgestrel	4
NCGC00016946-01	Cl.O=C(NCCCN(C)c2nc1cc(OC)c(OC)cc1c(N)n2)C3CCCO3	Alfuzosin hydrochloride	4
NCGC00159372-02	C(O)(=O)CCC(O)=O	Butanedioic acid	4
NCGC00016358-01	O=C1C(NC(=O)N1)NC(=O)N	Allantoin	4
NCGC00163742-03	CC(C1CC=C(C)CC1)=C	Limonene	4
NCGC00159479-02	O=C(OC)C1=CN=CC=C1	Methyl nicotinate	4
NCGC00160670-01	O=C(C1=C(N(C2=CC=C(C=C12)O)C)C)OCC	Mecarbinate	4
NCGC00016965-01	CC(C)(C)NC(=O)[C@H]4CC[C@@H]3[C@]4(C)CC[C@H]1[C@H]3CC[C@H]2NC(=O)\C=C/[C@]12C	Finasteride	4
NCGC00024809-02	C1=CC=C2C(=C1)C=C(C=C2)C(CNC(C)C)O	Pronethalol	4
NCGC00159472-02	NC1=CC=C(C([O-])=O)C(O)=C1.[Na+]	Sodium 4-aminosalicylate	4
NCGC00016639-01	ClCCN[P]1(=O)OCCCN1CCCl	Ifosfamide	4
NCGC00074022-02	CNC(=O)OCc1cccc(COC(=O)NC)n1	Pyricarbate	4
NCGC00015610-02	C2(C(=O)NC1=CC=C(C(F)(F)F)C=C1)C=NOC=2C	Leflunomide	4
NCGC00095054-01	O=C(C)Oc1cccc(O)c1	Resorcinol monoacetate	4
NCGC00016416-01	N[C@H](C)[C@@H](O)[C@]1=CC=CC=C1.Cl	Phenylpropanolamine hydrochloride	4
NCGC00164528-01	OCC(O)COC(CCCCCCCCCCC)=O	1-Monolaurin	4
NCGC00015859-07	C1=C(N)C=CC(C(=O)NCCN(CC)CC)=C1	Procainamide	4
NCGC00181130-01	O=S(CCC2=CC=C1NC=C(C[C@@H]3N(CCC3)C)C1=C2)(C4=CC=CC=C4)=O	Eletriptan	4
NCGC00042523-02	N1=C(SC2=C1C=CC=C2)SN3CCOCC3	N-Oxydiethylenebenzothiazole-2-sulfenamide	4
NCGC00163344-01	OC([C@@H](N)COP(O)(O)=O)=O	Dexfosfoserine	4
NCGC00095074-01	OCCSCCO	2,2'-Thiobisethanol	4
NCGC00164401-01	F[C@]1([C@](C)2C=C3)[C@@H](O)C[C@@]([C@]([C@@](CO)=O)(O)[C@H]4C)(C)[C@](C4)([H])[C@@]([H])1CCC2=CC3=O	Betamethasone	4
NCGC00015529-09	CC(C1=CC=C(C=C1)CC(C)C)C(=O)O	Ibuprofen	4
NCGC00167535-01	O=P(O)(O)CO[C@H](C)CN2C1=C(N=C2)C(N)=NC=N1	Tenofovir	4
NCGC00160412-01	O=C(OCCN(C)C)C2=CC1=C(C=C2)N(CC3=CC=CC=C3)C(C)=C1C	Indocate	4
NCGC00166243-01	OC1=C(N2N=C(C=CC=C3)C3=N2)C=C(C)C=C1	2-(2H-Benzotriazol-2-yl)-4-methylphenol	4
NCGC00025273-01	ClC1=C(NC)C=C(OC)C(C(N[C@H]2CCN(CC3=CC=CC=C3)[C@H]2C)=O)=C1	Nemonapride	4
NCGC00094197-01	[Cl-].C[N+](C)(C)CCOC(=O)NC	Methylcarbamylcholine chloride	4
NCGC00024923-02	CC(C)NCC(O)COC1=CC=CC=C1N1C=CC=C1	Isamoltan	4
NCGC00168773-01	O[C@@H]([C@@H](NC(O[C@H]2CO[C@@]3([H])OCC[C@@]23[H])=O)CC1=CC=CC=C1)CN(S(=O)(C4=CC=C(C=C4)N)=O)CC(C)C	Darunavir	4
NCGC00164517-01	O=C(C)N1[C@](C[C@](O)([H])C1)([H])[C@@](O)=O	Oxaceprol	4
NCGC00095975-01	CNCC1=CC=CC=C1.Cl	N-Methylbenzylamine hydrochloride	4
NCGC00166080-01	O=C(N[C@H](C(O)=O)CCC(O)=O)C	N-Acetyl-L-glutamic acid	4
NCGC00181090-01	OC(C1=CC=C(C=C1)O)C(C)NC.Cl	dl-1-(4-Hydroxyphenyl)-2-methyl-2-methylaminoethanol hydrochloride	4
NCGC00094410-02	Cl.FC(F)(F)c1cc2N(CCCN(C)C)c3ccccc3Sc2cc1	Triflupromazine hydrochloride	4
NCGC00016481-01	O=C(C3)C(C(O)=CC(O[C@H]4[C@H](O)[C@@H](O)[C@H](O)[C@@H](CO[C@H]5[C@H](O)[C@H](O)[C@@H](O)[C@H](C)O5)O4)=C2)=C2O[C@@H]3[C@@]1=CC(O)=C(OC)C=C1	Hesperidin	4
NCGC00160529-01	C2C(Cl)=C(NC1=NCCN1)C3C(C=2)=NSN=3	Tizanidine	4
NCGC00015897-02	O=C(CN2CCN(CC(COC3=C(OC)C=CC=C3)O)CC2)NC(C(C)=CC=C1)=C1C	Ranolazine	4
NCGC00095133-01	C12N=C(N)N=CC=1N=CN2CCC(COC(=O)C)COC(=O)C	Famciclovir	4
NCGC00167433-01	[Br-].C=CC[N+]1(CCCC1)[C@H]6C[C@@H]5[C@](C)(CC[C@H]2[C@H]5CC[C@H]3C[C@H](O)[C@H](C[C@]23C)N4CCOCC4)[C@H]6OC(C)=O	Rocuronium bromide	4
NCGC00166261-01	O=C1C2CC(C3)(O)CC1CC3C2	Idramantone	4
NCGC00160572-01	O=C(NNCNNC(C2=CC=NC=C2)=O)C1=CC=NC=C1	Metazide	4
NCGC00091792-01	ClCC1CO1	Epichlorohydrin	4
NCGC00015762-06	O=C1C2=CC3=C(C=C2N(C=C1C(=O)O)CC)OCO3	Oxolinic acid	4
NCGC00181123-01	O=C(CN2CCN(C(/C=C/C3=CC(OC)=C(C(OC)=C3)OC)=O)CC2)N1CCCC1.O=C(O)/C=C\C(O)=O	Cinepazide maleate	4
NCGC00016357-01	C1=C(I)C(N)=C(I)C(CC(C(=O)O)CC)=C1I	Iopanoic acid	4
NCGC00016271-01	Cl.C1=CC=CC=C1CC2=NCCN2	Tolazoline hydrochloride	4
NCGC00013226-01	FC(F)(F)C3=CC1=C(C=C3)SC4=C(C=CC=C4)N1CCCN2CCN(C)CC2.Cl.Cl	Fluoperazine dihydrochloride	4
NCGC00016936-01	NC1=NC(C(C(N[C@@H]2C(N(S(O)(=O)=O)[C@H]2C)=O)=O)=NOC(C(O)=O)(C)C)=CS1	Aztreonam	4
NCGC00159437-02	Cl.CC(CN(C)C)C(C)(O)CC1=CC=C(Cl)C=C1	Clobutinol hydrochloride	4
NCGC00160587-01	S=C(OCC)SSC(OCC)=S	Bis(ethylxanthogen)	4
NCGC00091737-01	OC(=O)C=CC=CC	Sorbic acid	4
NCGC00095109-01	C(C1(O)CCCCC1)(C2C=CC(OC)=CC=2)CN(C)C	Venlafaxine	4
NCGC00016809-01	Cl.O=C(OCC)Nc1cc2N(c3ccccc3Sc2cc1)C(=O)CCN4CCOCC4	Moricizine hydrochloride	4
NCGC00013289-01	OC(C2=CC=CC=C2)(C3=CC=CC=C3)CCN1CCCCC1	Pridinol	4
NCGC00016273-01	N/1C(N(\C=C\1)C)=S	Methimazole	4
NCGC00016241-06	NS(C1=C(Cl)C=C(NCC2=CC=CO2)C(C(O)=O)=C1)(=O)=O	Furosemide	4
NCGC00016327-01	O=C2C1=C(OC)C3=C(OC=C3)C(OC)=C1OC(C)=C2	Khellin	4
NCGC00016161-03	ClC1=C(Cl)C=C(C=C1)C(NC(C(N(CCCCC)CCCCC)=O)CCC([O-])=O)=O.[Na+]	Lorglumide sodium	4
NCGC00094655-01	O=S(=O)(O)O.O=S(=O)(O)O.O=S(=O)(O)O.N=C(N)N[C@H]3[C@H](O)[C@@H](NC(=N)N)[C@H](O)[C@@H](O)[C@@H]3O[C@@H]2O[C@@H](C)[C@](O)(CO)[C@H]2O[C@@H]1O[C@@H](CO)[C@H](O)[C@@H](O)[C@@H]1NC.N=C(N)N[C@H]3[C@H](O)[C@@H](NC(=N)N)[C@H](O)[C@@H](O)[C@@H]3O[C@@H]2O[C@@H](C)[C@](O)(CO)[C@H]2O[C@@H]1O[C@@H](CO)[C@H](O)[C@@H](O)[C@@H]1NC	Dihydrostreptomycin sulfate	4
NCGC00166022-01	O[C@H](C1=CC=CC=C1)C(O)=O	D-(?)-Mandelic acid	4
NCGC00159494-02	OC[C@@H](O)[C@@H](O)[C@@H](O)CN2C3=NC(=O)NC(=O)C3=Nc1cc(C)c(C)cc12	Riboflavin	4
NCGC00042134-02	O=C(O)C(NC(C)=O)Cc1ccccc1	Afalanine	4
NCGC00164557-01	OC(C1=CC=C(CN2C(/C=C(CC3=CC=CS3)/C(O)=O)=CN=C2CCCC)C=C1)=O.O=S(O)(C)=O	Eprosartan mesylate	4
NCGC00015240-06	C1(CSCCNC(NC)=NC#N)=C(C)NC=N1	Cimetidine	4
NCGC00166265-01	O=C2NC(C1=CC=CC=C1O2)=O	Carsalam	4
NCGC00015067-04	OC(=O)C1=C(C=CC=C1)OC(=O)C	Aspirin	4
NCGC00091444-02	OC(=O)C(Cl)Cl	Dichloroacetic acid	4
NCGC00015754-08	O=C(NC(C)1C)N(C2=CC(C(F)(F)F)=C(C=C2)[N+]([O-])=O)C1=O	Nilutamide	4
NCGC00091470-02	OC1=CC=C(C=CC)C=C1OC	Isoeugenol	4
NCGC00016851-01	CC(C)(C)NCC(O)COc2cccc1C[C@@H](O)[C@@H](O)Cc12	Nadolol	4
NCGC00016865-01	Cl.CC(C)(C)NCC(O)COc1cccc2NC(=O)CCc12	Carteolol hydrochloride	4
NCGC00163298-01	O=C(N2CCCCC(O)C)C(N(C)C=N1)=C1N(C)C2=O	Lisofylline	4
NCGC00159449-03	C2=CC=C(C(C(=O)SCCN(CC)CC)C1=CC=CC=C1)C=C2	Thiphenamil	4
NCGC00167507-01	O=S(CCNCC1=CC=C(C5=CC4=C(N=CN=C4C=C5)NC3=CC=C(C(Cl)=C3)OCC2=CC(F)=CC=C2)O1)(C)=O	Lapatinib	4
NCGC00015196-04	C1(COC2=C(C3CC3)C=CC=C2)=NCCN1	Cirazoline	4
NCGC00160440-01	O=C(O)CC1=CN(C2=CC=CC=C2)N=C1C(C=C3)=CC=C3Cl	Lonazolac	4
NCGC00160577-01	NCCCOCCCCCCCCCCCC	Laurixamine	4
NCGC00017056-01	O=C1C2=C(C=C(C=C2O)O)O/C(=C\1O)C3=CC(=C(C=C3)O)O.O.O	Quercetin dihydrate	4
NCGC00016783-01	CC(=O)OCC(=O)C1CCC2C3CCC4CC(O)CCC4(C)C3C(=O)CC12C	Alfadolone acetate	4
NCGC00094882-01	Cl.CCN(CC)CCOC(=O)C(c1ccccc1)C2CCCCC2	Drofenine hydrochloride	4
NCGC00015947-02	N#CN/C(NC)=N/C1=CC=C(C2=NNC(CC2C)=O)C=C1	Siguazodan	4
NCGC00016685-05	[O-][N+](C1=CN=C(COC(N)=O)N1C)=O	Ronidazole	4
NCGC00095125-01	N4(CC3C=CC(C2C(C1NN=NN=1)=CC=CC=2)=CC=3)C(CO)=C(Cl)N=C4CCCC	Losartan	4
NCGC00090731-01	C1=CC=CC=C1OCCO	2-Phenoxyethanol	4
NCGC00166276-01	O[C@@H]([C@H](O)[C@H](O)CO)[C@H](NC(C)=O)[C@@H](O)CC(C(O)=O)=O	Aceneuramic acid	4
NCGC00016985-01	CC(C)N(CCC(c1ccccn1)(c2ccccc2)C(N)=O)C(C)C	Disopyramide	4
NCGC00159417-02	Clc2cc(Cl)ccc2Oc1ccc(Cl)cc1O	Triclosan	4
NCGC00164128-01	O=C(OC(C)C)CCCCCCCCCCCCCCC	Hexadecanoic acid, 1-methylethyl ester	4
NCGC00016410-06	N1C(=NC2=C1C=CC=C2)C3=CSC=N3	Thiabendazole	4
NCGC00094747-01	Cl.Oc1cc(CCN)c(O)cc1O	Oxidopamine hydrochloride	4
NCGC00160658-01	O=C(COC4=CC=C(Cl)C=C4)OCCNC12CC(CC(C3)C2)CC3C1	Adafenoxate	4
NCGC00015321-04	C2(O)=C(O)C=CC(CCNC(C)CCC1=CC=C(O)C=C1)=C2	Dobutamine	4
NCGC00016226-01	C1=CC=CC(C=NO)=[N+]1C.[Cl-]	Pralidoxime	4
NCGC00015713-07	C2(C)=C(C(=O)OC)C(C1=CC=CC(N(=O)=O)=C1)C(C(=O)OCC)=C(C)N2	Nitrendipine	4
NCGC00090781-02	CCCCCCCCOC(=O)C1=CC=CC=C1C(=O)OCCCCCCCC	Dioctyl phthalate	4
NCGC00164555-01	OC1=CC(/C=C(C#N)/C(N(CC)CC)=O)=CC([N+]([O-])=O)=C1O	Entacapone	4
NCGC00015609-03	OC(=O)C1=NN(C2=C1C=CC=C2)CC3=CC=C(C=C3Cl)Cl	Lonidamine	4
NCGC00017127-01	[O-]S(=O)(=O)c1ccccc1.[O-]S(=O)(=O)c1ccccc1.COc1ccc(cc1OC)CC5c6cc(OC)c(OC)cc6CC[N+]5(C)CCC(=O)OCCCCCOC(=O)CC[N+]3(C)CCc4cc(OC)c(OC)cc4C3Cc2ccc(OC)c(OC)c2	Atracurium Besylate	4
NCGC00091051-01	O=C(O)c(ccc(N)c1)c1	4-Aminobenzoic acid	4
NCGC00181167-01	O=S(CNNC(C1=CC=NC=C1)=O)([O-])=O.[Na+]	Isoniazid sodium methanesulfonate	4
NCGC00181302-01		Cytochrome C	4
NCGC00015054-06	NC1=C(CCCC3)C3=NC2=C1C=CC=C2	Tacrine	4
NCGC00090794-01	ClC(Cl)Cl	Chloroform	4
NCGC00016621-01	F[C@]2([C@](C)3CC4)[C@@H](O)C[C@]([C@](C5)([H])[C@@]([H])2CCC3=CC4=O)(C)[C@@]1([C@](CCl)=O)[C@@H]5OC(C)(C)O1	Halcinonide	4
NCGC00095024-01	O=C(COC2=CC=C(Cl)C=C2)N1CCN(CC3=CC(OCO4)=C4C=C3)CC1.Cl	Fipexide hydrochloride	4
NCGC00160503-01	S=C(N2CCOCC2)C1=CC(OC)=C(C(OC)=C1)OC	Tritiozine	4
NCGC00160656-01	O=C(C2=CC=NC=C2)N/N=C/C1=CC=C(OC)C(OC)=C1	Verazide	4
NCGC00016662-01	Oc1cc(cc(O)c1)C(O)CNC(C)C.O=S(=O)(O)O.CC(C)NCC(O)c1cc(O)cc(O)c1	Orciprenaline sulfate	4
NCGC00165802-02	O=[C@@](C)[C@@H]3[C@]2(C)[C@](CC3)([H])[C@@]1([H])[C@@](CC2)([H])[C@](CC[C@](O)(C)C4)(C)[C@@]4([H])CC1	Ganaxolone	4
NCGC00168345-01	NC(CC1=CNC2=CC=CC=C12)CC	Etryptamine	4
NCGC00094991-01	C3CCC(OC(=O)C(O)(C1=CC=CC=C1)C2=CC=CC=C2)C[N+]3(C)CC.[Br-]	Pipenzolate bromide	4
NCGC00168250-01	C1=C(Cl)C=C3C(=C1)N4C(CN=C3C2=CC=CC=C2)=NN=C4	Estazolam	4
NCGC00160555-01	OC(C([N+]([O-])=O)=C1)=C(C(N/N=C/C2=CC=C([N+]([O-])=O)O2)=O)C=C1[N+]([O-])=O	Nifursol	4
NCGC00181355-01	O=C(CCC[N+](C)(C)C)OC.[Cl-]	Carpronium chloride	4
NCGC00160588-02	CC(C2=CC=C(C=C2)C)(C)C(C=C1)=CC=C1C	2,2-Di-4-tolylpropane	4
NCGC00091268-01	O=C1[C@](C(O)=C2[C@@]3([H])[C@@](O)(C)C4=C(C(O)=CC=C4)C2=O)(O)[C@]([C@H]3O)([H])[C@H](N(C)C)C(O)=C1C(N)=O.Cl	Oxytetracycline hydrochloride	4
NCGC00015703-03	CNC1(C)C(C)(C)C2CCC1C2	Mecamylamine	4
NCGC00016866-01	C1=C(C(O)=O)C(=O)C3=C(N1CC)N=C(N2CCNCC2)N=C3	Pipemidic acid	4
NCGC00016530-01	N(S(=O)(=O)C1=CC=C(N)C=C1)C2=NC=C(OC)C=N2	Sulfameter	4
NCGC00181148-01	C1(=O)C(CC)(CC)C(=O)NC(=O)N1C	Metharbital	4
NCGC00016242-01	N2=CC=CC(C(=O)C(C)(C)C1=CN=CC=C1)=C2	Metyrapone	4
NCGC00017142-01	CC1=CC=C(C=C1)S([O-])(=O)=O.CCCCCCC[N+](CC)(CC)CCCCC1=CC=C(Cl)C=C1	Clofilium tosylate	4
NCGC00091099-02	O[C@H]([C@H](O)CBr)[C@H](O)[C@H](O)CBr	Dibromomannitol	4
NCGC00095108-01	O=C(C2N(CCCC2)C)NC1=C(C)C=CC=C1C.Cl	Mepivicaine hydrochloride	4
NCGC00166143-01	NC(C2C1=CC=CC=C1CCC3=CC=CC=C23)=O	Cyheptamide	4
NCGC00167461-01	[O-]C(COC1=NN(CC3=CC=CC=C3)C2=C1C=CC=C2)=O.[Na+]	Bendazac sodium	4
NCGC00091937-01	NCCNC1=C2C(C=CC=C2)=CC=C1.Cl.Cl	N-(1-Naphthyl)ethylenediamine dihydrochloride	4
NCGC00094976-01	O=C(NCC(O)=O)[C@@H](NC(=O)CC[C@H](N)C(O)=O)CS	Glutathione	4
NCGC00016667-01	Cl.CCN(C)CCOC(=O)c1cc(OCCCC)c(N)cc1	Benoxinate hydrochloride	4
NCGC00094987-01	O=C(O)CC(O)CN	4-Amino-3-hydroxybutyric acid	4
NCGC00095181-01	[C@]32([C@H]([C@@H]1OC(C)(C)O[C@@H]1CO2)OC(O3)(C)C)COS(=O)(=O)N	Topiramate	4
NCGC00167469-01	O=C(CC/C=C/CCC(OCCC[N+]4(C)[C@H](CC6=CC(OC)=C(OC)C(OC)=C6)C3=CC(OC)=C(OC)C=C3CC4)=O)OCCC[N+]1(C)[C@H](CC5=CC(OC)=C(OC)C(OC)=C5)C(C=C2OC)=C(C=C2OC)CC1.[Cl-].[Cl-]	Mivacurium chloride	4
NCGC00167558-01	FC(C=C(C2=C3F)C(C(C(O)=O)=CN2CCF)=O)=C3N(CC1)CCN1C	Fleroxacin	4
NCGC00014617-01	O=S(C1=C2C=C(Cl)C(S(=O)(N)=O)=C1)(NC(CC3=CC=CC=C3)N2)=O	Benzylhydrochlorothiazide	4
NCGC00160449-01	OC(CC1=CSC(C2=CC=C(C=C2)Cl)=N1)=O	Fenclozic acid	4
NCGC00091058-04	O=C(O)CCCCCCC\C=C/C\C=C/C\C=C/CC	Linolenic acid	4
NCGC00096014-01	C2=CC=CC(OC(=O)C1=C(O)C=CC=C1)=C2C(=O)O	Salsalate	4
NCGC00164510-01	O=C(NCCO)C=CC1=CC=CC=C1	Idrocilamide	4
NCGC00015397-06	C1(OC)=C(O)C=CC(C(=O)N(CC)CC)=C1	Ethamivan	4
NCGC00164429-01	O=C([O-])CN(CCN(CC([O-])=O)CC([O-])=O)CC([O-])=O.[Fe+3].[Na+]	Ferrate(1-), [[N,N'-1,2-ethanediylbis[N-[(carboxy-.kappa.O)methyl]glycinato-.kappa.N,.kappa.O]](4-)]-, sodium, (OC-6-21)-	4
NCGC00159367-03	C1(C)OC(C)OC(C)O1	Paraldehyde	4
NCGC00095019-01	CCC1=CN(C(=O)NC1=O)[C@H]2C[C@H](O)[C@@H](CO)O2	Edoxudine	4
NCGC00160668-01	O=S(NC1=CC=CC=C1)(C2=CC=C(N)C=C2)=O	Sulfabenz	4
NCGC00016306-01	O=C1[C@H](N)CON1	Cycloserine	4
NCGC00181334-01	O=S(C1=C(C(C)(C)C)C=CC2=CC(C(C)(C)C)=CC=C12)([O-])=O.[Na+]	Sodium dibunate	4
NCGC00160573-01	O=C(CCC(O)=O)C(C2=C1C=CC=C2)=CC=C1OC	Menbutone	4
NCGC00166266-02	OC(C2=CC=C(C=C2)OCCCOC1=CC=C(C(O)=O)C=C1)=O	1,3-Bis(4-carboxyphenoxy)propane	4
NCGC00160264-01	O=C1NC(NC2=C1C=C(OC)C(OC)=C2)=O	6,7-Dimethoxyquinazoline-2,4(1H,3H)-dione	4
NCGC00160642-01	O=S(C1=CC(OC)=C(OC)C(C(NCC2N(CCC2)CC=C)=O)=C1)(N)=O	Veralipride	4
NCGC00091865-01	OCC1=CC=CC=C1	Benzyl alcohol	4
NCGC00016743-01	O=C(O)C2=CN(CC)c1nc(ncc1C2=O)N3CCCC3	Piromidic acid	4
NCGC00166299-01	O=C2C1=CC=CC=C1O[Bi](O)O2	Bismuth subsalicylate	4
NCGC00091666-01	CC2(C)OC1(C)CCC2CC1	1,8-Cineol	4
NCGC00160605-01	O=C(C)NC1=CC=C(OC(C)=O)C=C1	Diacetamate	4
NCGC00016676-01	N(C(=O)C(CCC(O)=O)NC(=O)C1=CC=CC=C1)(CCC)CCC	Proglumide	4
NCGC00016853-01	CC(=O)CCc1ccc2cc(ccc2c1)OC	Nabumetone	4
NCGC00016651-03	O=C(N[C@@H](CCC(=O)O)C(=O)O)C[C@H](NC(C)=O)C(=O)O	N-Acetyl-L-aspartyl-L-glutamic acid	4
NCGC00015846-10	O=C1N(C2=CC=CC=C2)N(C3=CC=CC=C3)C(=O)C1CCCC	Phenylbutazone	4
NCGC00167426-01	O=S(CCS(=O)(O)=O)(O)=O.O=C(C1(C2=CC=CC=C2)CCCC1)OCCN(CC)CC.O=C(C3(C4=CC=CC=C4)CCCC3)OCCN(CC)CC	Caramiphen edisylate	4
NCGC00024667-04	OC([C@](N)(C)CC1=CC(O)=C(C=C1)O)=O.OC([C@](N)(C)CC2=CC(O)=C(C=C2)O)=O.O.O.O	Methyldopa sesquihydrate	4
NCGC00015416-02	OC(CN(CC(O)=O)CCOCCOCCN(CC(O)=O)CC(O)=O)=O	Egtazic Acid	4
NCGC00016317-01	C1=CC=C3C(=C1)C(O)(C2=CC(S(N)(=O)=O)=C(Cl)C=C2)NC3=O	Chlorthalidone	4
NCGC00094516-01	CC1=C(Cl)C(=O)OC2=C1C=CC(=C2)OP(=S)(OCC)OCC	Coumaphos	4
NCGC00016720-01	CC(CN(C(C)=O)C1=C(I)C=C(I)C(N)=C1I)C(O)=O	Iocetamic acid	4
NCGC00162275-02	O[C@@]1(CC[C@@H]4O)[C@]2([C@H]4OC3=C6O)C3=C(C=C6)C[C@H]1N(CC5CCC5)CC2	Nalbuphine	4
NCGC00094688-01	OC1[C@H](N)[C@@H](O)[C@H](O)[C@@H](CO)O1.Cl	Glucosamine hydrochloride	4
NCGC00166280-01	O=C(O)C2=CC1=C(C(O)=C2)O[Bi](O)O1	Bismuth subgallate	4
NCGC00167480-01	OCN1C(CCC1=O)=O	N-Hydroxymethylsuccinimide	4
NCGC00016890-01	C[C@H](C\C=C\C)[C@@H](O)[C@@H]1N(C)C(=O)[C@H](C(C)C)N(C)C(=O)[C@H](CC(C)C)N(C)C(=O)[C@H](CC(C)C)N(C)C(=O)[C@@H](C)NC(=O)[C@H](C)NC(=O)[C@H](CC(C)C)N(C)C(=O)[C@@H](NC(=O)[C@H](CC(C)C)N(C)C(=O)CN(C)C(=O)[C@H](CC)NC1=O)C(C)C	Cyclosporin A	4
NCGC00016690-01	O[C@@H]2[C@@H](OCc1ccccc1)[C@H](O[C@H]2OCC)C(COCc3ccccc3)OCc4ccccc4	Tribenoside	4
NCGC00015680-11	O=C(C)NCCC1=CNC2=C1C=C(OC)C=C2	Melatonin	4
NCGC00181092-01	[O-]C(CCC1=C(I)C=C(I)C(N=CN(C)C)=C1I)=O.[Na+]	Ipodate sodium	4
NCGC00159342-02	O=C2N1[C@]([C@@]([H])2NC(CC3=CC=CC=C3)=O)([H])SC(C)(C)[C@@H]1[C@@](O)=O.O=C5N4[C@]([C@@]([H])5NC(CC6=CC=CC=C6)=O)([H])SC(C)(C)[C@@H]4[C@@](O)=O.C7(CNCCNCC8=CC=CC=C8)=CC=CC=C7	Benzathine penicillin G	4
NCGC00015817-05	C1=CC2=C(C=C1)N(CC(C)N(C)C)C3=C(S2)C=CC=C3	Promethazine	4
NCGC00164447-01	ClC1(C(C2=CC=C(C=C2)OC(C(=O)O)(C)C)C1)Cl	Ciprofibrate	4
NCGC00016290-01	O=C(C(C(N)=O)=C(O)[C@@H](N(C)C)[C@@]([H])1C[C@@]([H])2[C@H](O)C4=C3C(O)=CC=C4Cl)[C@@]1(O)C(O)=C2C3=O.Cl	Demeclocycline hydrochloride	4
NCGC00167575-01	OC2=CN1CC3=C(C=CC(Cl)=C3Cl)NC1=N2.Cl	Anagrelide hydrochloride	4
NCGC00165996-01	NC(N1C=CC=N1)=N.Cl	Praxadine hydrochloride	4
NCGC00092278-02	OC(=O)[C@H]1CN(C\C=C\P(O)(O)=O)CCN1	Midafotel	4
NCGC00160681-01	O=C(C1=CC=C(C=C1)N)OCCC	Risocaine	4
NCGC00091810-01	[N+](=O)([O-])c1cc(ccc1F)[N+](=O)[O-]	1-Fluoro-2,4-dinitrobenzene	4
NCGC00181169-01	N[C@@H]1CC=C(CN)O[C@@H]1O[C@@H]2[C@H](C[C@@H](N)[C@H](O[C@H]3OC[C@@](O)(C)[C@H](NC)[C@H]3O)[C@@H]2O)N	Pentisomicin	4
NCGC00166409-01	[O-]S(=O)(CC(CS)S)=O.O.[Na+]	Sodium 2,3-dimercaptopropanesulfonate hydrate	4
NCGC00159480-03	C2CCCC(NC)(C1=C(Cl)C=CC=C1)C2=O	Ketamine	4
NCGC00160674-01	OC(COC(C=CC=C1)=C1/C=N/NC(C2=CC=NC=C2)=O)=O	Aconiazide	4
NCGC00016661-01	Cl.OC1(CCCC1)C(C(=O)OCCN(C)C)c2ccccc2	Cyclopentolate hydrochloride	4
NCGC00167529-01	O=C(NCC2=CC=C(C=C2)OCCN(C)C)C(C=C1OC)=CC=C1OC.Cl	Itopride hydrochloride	4
NCGC00168247-01	N[C@H](CC1=CC=CC=C1)C([2H])([2H])[2H].N[C@H](CC2=CC=CC=C2)C([2H])([2H])[2H].O=S(O)(O)=O	D-Amphetamine-d3 hemisulfate	4
NCGC00167450-01	[C@@]153[C@@H](\C(O)=C(/C[C@@]1([C@H]2CC[C@]4([C@H]([C@@H]2CC3)CC[C@@H]4O)C)C)C#N)O5	Trilostane	4
NCGC00022848-06	OCC(=O)[C@@]2(O)CC[C@H]3[C@@H]4CC\C1=C\C(=O)CC[C@]1(C)[C@H]4[C@@H](O)C[C@]23C	Hydrocortisone	4
NCGC00016613-01	Cl.C(c1ccccc1)N(CC2=NCCN2)c3ccccc3	Antazoline hydrochloride	4
NCGC00016585-01	Cl.OC(CCN1CCCC1)(c2ccccc2)C3CCCCC3	Procyclidine hydrochloride	4
NCGC00159503-02	[C@@]2\1(\C(=C/C(/C=C/1)=O)[C@H](C[C@@H]4[C@@H]2[C@H](C[C@@]3([C@](C(COC(=O)C)=O)(O)CC[C@H]34)C)O)C)C	Methylprednisolone acetate	4
NCGC00160496-01	NC1=NC(NC2=CC=CC=C2)=NC=N1	Amanozine	4
NCGC00167434-01	O=C(C(C3=NN=N[N-]3)=CN=C12)N2C=CC=C1C.[K+]	Pemirolast potassium	4
NCGC00013015-01	[O-]C([C@@H]([C@H]([C@@H]([C@@H](CO)O)O)O)O)=O.[O-]C([C@@H]([C@H]([C@@H]([C@@H](CO)O)O)O)O)=O.[Ba+2]	D-Gluconic acid, barium salt	4
NCGC00015257-08	CC(OC1=CC=C(C=C1)Cl)(C(=O)OCC)C	Clofibrate	4
NCGC00015479-09	O=C(C(C(C=C3)=CC=C3O)=CO2)C1=C2C=C(O)C=C1O	Genistein	4
NCGC00095148-01	O=C5CC[C@@]3(CC[C@H]2[C@@H]4C=CC1=CC(=O)CC[C@]1(C)[C@H]4CC[C@@]23C)O5	Canrenone	4
NCGC00016927-01	C2(F)=C(N1CCNCC1)N=C3C(=C2)C(=O)C(C(O)=O)=CN3CC	Enoxacin	4
NCGC00016959-01	O=C1C(C(O)=O)=CN(C3CC3)C2=CC(N4CCNCC4)=C(F)C=C12.Cl	Ciprofloxacin hydrochloride	4
NCGC00095183-01	O=C([C@@H](C)CC)O[C@@H]1[C@@]2([H])C(C=C[C@H](C)[C@@H]2CC[C@@H](O)C[C@@H](O)CC([O-])=O)=C[C@@H](O)C1.[Na+]	Pravastatin sodium	4
NCGC00017096-01	Cc2ccsc2\C=C\C1=NCCCN1C.O=C(O)[C@@H](O)[C@H](O)C(=O)O	Morantel tartrate	4
NCGC00016798-06	O[C@H](COc1nsnc1N2CCOCC2)CNC(C)(C)C	Timolol	4
NCGC00091616-01	NC(=O)C1=C(C=CC=C1)OCC	2-Ethoxybenzamide	4
NCGC00159454-03	C2C=CSC=2C(=O)C1=C(Cl)C(Cl)=C(OCC(O)=O)C=C1	Ticrynafen	4
NCGC00094811-01	O=C(C2=C(C)C=C(CC([O-])=O)N2C)C1=CC=C(Cl)C=C1.[Na+]	Sodium zomepirac	4
NCGC00181097-01	O=C(C(C)=C(C3=CC=CC=C3)O2)C(C=C1)=C2C(CN(C)C)=C1OC.Cl	Dimefline hydrochloride	4
NCGC00159438-02	O=C(O)C(CC[Se]C)N	Selenomethionine	4
NCGC00015279-02	O=C(OCCN(C)C)COC1=CC=C(Cl)C=C1.Cl	Meclofenoxate hydrochloride	4
NCGC00094981-03	O=C(OCC2=CC=CC=C2)C1=CC=CC=C1	Benzyl benzoate	4
NCGC00165968-01	O=C(NS(=O)(C)=O)[C@@H](C1=CC=C(CC(C)C)C=C1)C	Reparixin	4
NCGC00166415-01	O=C1N([C@H]5C4CCN(C5)CC4)C[C@]3([H])C2=C(CCC3)C=CC=C12.Cl	Palonosetron hydrochloride	4
NCGC00095130-01	Cl.O=C(O)C2=CN(c1c(OC)c(c(F)cc1C2=O)N3C[C@@H]4CCCN[C@@H]4C3)C5CC5	Moxifloxacin hydrochloride	4
NCGC00159392-02	ClC(Cl)(Cl)C(C)(C)O	1,1,1-Trichloro-2-methyl-2-propanol	4
NCGC00017098-01	O=S(C1=C(Cl)C=CC(C(NN(C(C)C3)C2=C3C=CC=C2)=O)=C1)(N)=O	Indapamide	4
NCGC00090825-01	ClC1=C(C=CC=C1)Cl	1,2-Dichlorobenzene	4
NCGC00159334-02	[N+](O[C@H]2[C@@H]1[C@@H]([C@@H](O)CO1)OC2)([O-])=O	Isosorbide mononitrate	4
NCGC00166219-01	NCC1=CC=CC=C1SC2=C(CO)C=CC=C2	Bipenamol	4
NCGC00021144-02	O=P4(O)O[C@H]3[C@@H](OC(CCC)=O)[C@@H](O[C@@H]3CO4)N2C1=C(N=C2)C(NC(CCC)=O)=NC=N1	Bucladesine	4
NCGC00160358-01	O=C1N2CC3=CC=CC=C3C(=O)N2CC4C=CC=CC1=4	Diftalone	4
NCGC00016551-01	Cl.CC(C)(COC(=O)c1ccccc1)NCCC	Meprylcaine hydrochloride	4
NCGC00164487-01	O=S(C(C=C2N)=C(C=C2)C=CC1=C(C=C(N)C=C1)S(=O)(O)=O)(O)=O	4,4í-Diamino-2,2í-stilbenedisulfonic acid	4
NCGC00167555-01	O=C(CCC)[O-].[Na+]	Sodium butyrate	4
NCGC00160608-01	O=[C@](N[C@H]2C[C@@H]2[C@]3=CC=CC=C3)[C@H]1NC(CC1)=O	Rolicyprine	4
NCGC00021394-03	O=C(C(CCC)CCC)O[C@@H]1C[C@H](CC2)[N@@+](C)(C)[C@H]2C1.[Br-]	Anisotropine methylbromide	4
NCGC00181108-01	O=C(N(CC)CC)NC1=CC(C(C)=O)=C(OCC(O)CNC(C)(C)C)C=C1.Cl	Celiprolol hydrochloride	4
NCGC00167432-01	O=P(CC(N2C[C@H]([C@H]3CCCCC3)C[C@H]2[C@@](O)=O)=O)(OC(OC(CC)=O)C(C)C)CCCCC1=CC=CC=C1	Fosinopril sodium	4
NCGC00090793-02	C1=C2C(=CC=C1)C=CC=C2	Naphthalene	4
NCGC00025002-02	CCN(CC)CC1CCCCN1CC(=O)N1C2=C(C=CC=C2)C(=O)NC2=C1N=CC=C2	AF-DX 116	4
NCGC00166412-01	O=C(N[C@@H](C(C)C)C(N[C@H](C(O)=O)CC1=CC=C(O)C=C1)=O)[C@H](CC(O)=O)NC([C@H](CCCCN)NC([C@@H](N)CCCNC(N)=N)=O)=O	Thymopentin	4
NCGC00164496-01	O=P(O)([C@H](C)NC([C@H](C)N)=O)O	Alafosfalin	4
NCGC00093552-01	Cl.Clc2cc(N)cc(Cl)c2NC1=NCCN1	Apraclonidine hydrochloride	4
NCGC00016973-01	C3=CC(C#N)=CC=C3C(C1=CC=C(C#N)C=C1)N2N=CN=C2	Letrozole	4
NCGC00160386-01	O[C@H](/C=C/[C@H]([C@H]2C\C=C/CCCC(O)=O)[C@@H](C[C@@H]2O)O)COC1=CC(C(F)(F)F)=CC=C1	Fluprostenol	4
NCGC00090764-02	O=C(OCC(CC)CCCC)C1=CC=C(N(C)C)C=C1	2-Ethylhexyl 4-(dimethylamino)benzoate	4
NCGC00166270-01	OC1=CC(O)=CC(O)=C1.O.O	1,3,5-Trihydroxybenzene dihydrate	4
NCGC00015094-02	N1C=NC2=C(C=1O)C=NN2	Allopurinol	4
NCGC00015893-02	O=C2NC1=CC=CC(CCN(CCC)CCC)=C1C2	Ropinirole	4
NCGC00016495-01	O=C(C2=CC=CC=C2)OC(C)CNC1CCCCC1.Cl	Hexylcaine hydrochloride	4
NCGC00160400-01	CN1C(NC)=C(CCCC2)C2=N1	Tetridamine	4
NCGC00095844-01	[H][C@@]([C@@]2([H])[C@@]3([H])[C@]4(C)C(C[C@@H](N(C)C)CC4)=CC2)(CC5)[C@]1(CC3)[C@@]5([H])[C@H](C)N(C)C1	Conessine	4
NCGC00166238-01	[O-][N+](C1=NC=CN1CC(NCC2=CC=CC=C2)=O)=O	Benznidazole	4
NCGC00091146-02	N1C2=C(C=CC=C2)SC3=CC=CC=C13	Phenothiazine	4
NCGC00159324-02	O=C(OCC(CC)CCCC)C1=C(O)C=CC=C1	2-Ethylhexyl salicylate	4
NCGC00159326-02	O[C@H](C)[C@@H](N[C@]([C@@H]2C[C@@H](CCC)CN2C)=O)[C@@H]1[C@H](O)[C@H](O)[C@@H](O)[C@@H](SC)O1.Cl	Lincomycin hydrochloride	4
NCGC00016243-01	O=C(N1)N([C@@H]2O[C@H](CO)[C@@H](O)C2)C=C(I)C1=O	Idoxuridine	4
NCGC00166056-01	O=C(C1=CN=CC=C1)OCC	Ethyl nicotinate	4
NCGC00016394-07	C1(C(=O)C2C=CC=CC=2)C(=CC(=CC=1)OC)O	2-Hydroxy-4-methoxybenzophenone	4
NCGC00091389-01	IC(I)I	Iodoform	4
NCGC00091179-01	CC(=O)C	Acetone	4
NCGC00159404-02	O=S(C1=C(OC)C=C(O)C(C(C2=CC=CC=C2)=O)=C1)(O)=O	Sulisobenzone	4
NCGC00159486-02	OC(CNC(C1=CC=CC=C1)=O)=O	Hippuric acid	4
NCGC00016958-01	OCC(O)CNC(=O)c1c(I)c(c(I)c(C(=O)NCC(O)CO)c1I)N(CC(O)CN(C(C)=O)c2c(I)c(c(I)c(c2I)C(=O)NCC(O)CO)C(=O)NCC(O)CO)C(C)=O	Iodixanol	4
NCGC00022043-04	CC(=O)OCC(=O)[C@H]2CC[C@H]3[C@@H]4CC\C1=C\C(=O)CC[C@]1(C)[C@H]4CC[C@]23C	Deoxycorticosterone acetate	4
NCGC00094918-03	C12=C(C(=O)NS1(=O)=O)C=CC=C2	Saccharin	4
NCGC00023339-09	c1(n(cnc1)C)C[C@@H]2[C@@H](C(=O)OC2)CC	Pilocarpine	4
NCGC00013725-01	O=C(O[C@@H]2C[C@H](CC3)[N@@+](C)(C)[C@H]3C2)C(CO)C1=CC=CC=C1.[Br-]	Atropine methylbromide	4
NCGC00164321-01	[O-]C1=C(C2=CC=CC=C2)C=CC=C1.[Na+].O.O.O.O	Sodium 2-phenylphenate tetrahydrate	4
NCGC00013012-01	OCC([C@H]([C@@H]([C@H](C([O-])=O)O)O)O)=O.OCC([C@H]([C@@H]([C@H](C([O-])=O)O)O)O)=O.[Ca+2]	D-Xylo-5-hexulosonic acid, calcium salt	4
NCGC00016455-01	N1(C)C(=O)N(C)C2=C(C1=O)N(CC(O)CO)C=N2	Dyphylline	4
NCGC00017063-01	Cl.Cl.O.O.CCN(CC)Cc1cc(ccc1O)Nc2ccnc3cc(Cl)ccc23	Amodiaquin dihydrochloride dihydrate	4
NCGC00016069-09	BrC2=C1N=CC=NC1=CC=C2NC3=NCCN3	Brimonidine	4
NCGC00016414-01	C1=CC=C3C(=C1)OC(=O)C(C(CC(C)=O)C2=CC=C(N(=O)=O)C=C2)=C3O	Acenocoumarol	4
NCGC00016956-01	OCC(O)CNC(=O)c1c(I)c(N(CCO)C(=O)CO)c(I)c(c1I)C(=O)NCC(O)CO	Ioversol	4
NCGC00016914-01	O=C1[C@](NC(C3S\C(S3)=C(C(O)=O)/C(N)=O)=O)(OC)[C@]2([H])N1C(C(O)=O)=C(CSC4=NN=NN4C)CS2	Cefotetan	4
NCGC00164480-01	O=C(NC)NC(O)C(Cl)(Cl)Cl	Mecloralurea	4
NCGC00016924-02	O=S(C)C2=CC(OC)=C(C=C2)C1=NC(N=CC=C3)=C3N1	Sulmazole	4
NCGC00094011-01	Ic1cc(CNC(=N)N)ccc1.O=S(=O)(O)O.N=C(N)NCc1cc(I)ccc1	3-Iodobenzylguanidine hemisulfate	4
NCGC00159363-02	C[C@]43CCC(=O)\C=C4\CC[C@@H]1[C@@H]3CC[C@]2(C)[C@@](O)(CC[C@@H]12)C#C	Ethisterone	4
NCGC00181152-01	N[Pt](OCC1=O)(O1)N	Nedaplatin	4
NCGC00164554-03	O=C(OCCCCCCCCC(O)=O)/C([H])=C(C)/C[C@H](OC2)[C@H](O)[C@H](O)[C@H]2C[C@]1([H])O[C@]([H])1[C@@H](C)[C@H](C)O	Mupirocin	4
NCGC00181345-01	O=C([C@H]3N[C@H]([C@](OCC)=O)CCC2=CC=CC=C2)N(CC(O)=O)C[C@H](SC3)[C@@]1=CC=CS1.Cl	Temocapril hydrochloride	4
NCGC00016721-01	Br.CC(CC1=CC=C(O)C=C1)NCC(O)C1=CC(O)=CC(O)=C1	Fenoterol hydrobromide	4
NCGC00181160-01	OS(C1=C(C(C)C)C=C3C([C@@]2(C)CCC[C@]([C@@](O)=O)(C)[C@@]([H])2CC3)=C1)(=O)=O	Ecabet	4
NCGC00181049-01	O=C1C(N2)=C([N-]C2=O)NC(N1)=O.[Na+]	Sodium urate	4
NCGC00167553-01	NCC(C1=CC=CC(O)=C1)O.Cl	Norfenefrine hydrochloride	4
NCGC00181149-01	OCCCNC1=CC=CC=C1	Phenylpropanolamine	4
NCGC00016544-01	CC(=O)O[C@@H]3C\C4=C\C[C@@H]2[C@H](CC[C@]1(C)C(=O)CC[C@H]12)[C@@]4(C)CC3	Dehydroepiandrosterone acetate	4
NCGC00160487-01	N#CC1(N2CCCCC2)CCCCC1	1-Piperidinocyclohexanecarbonitrile	4
NCGC00095043-01	OC=1C(=O)C(O)=C(O)C(=O)C=1O	Tetroquinone	4
NCGC00095837-01	C=CC(CC/C=C(C)/CC/C=C(C)\C)(C)O	trans-Nerolidol	4
NCGC00181023-01	NC(NC3=O)=NC(C=C2)=C3C(SC1=CC=NC=C1)=C2C.Cl.Cl	Nolatrexed dihydrochloride	4
NCGC00160447-01	[O-][N+](C2)=C(C1=CC=CC=C1)C(C=C3Cl)=C(C=C3)NC2=O	Demoxepam	4
NCGC00094525-01	ClC1=C(C=CC(=C1)NC(=O)N(C)C)Cl	Diuron	4
NCGC00164525-01		Muromonab-CD3	4
NCGC00017366-04	[H][C@@]14[C@](C3=C2C(C4)=CNC2=CC=C3)([H])C[C@](CSC)([H])CN1CCC.O=S(O)(C)=O	Pergolide methanesulfonate	4
NCGC00168353-01	O=C(NC2=CC(Cl)=CC=C2)NC(N(C1)C)=NC1=O	Fenobam	4
NCGC00016845-01	Cl.NC(c1ccccc1)C(=O)N[C@@H]5C(=O)N4[C@@H](C(=O)OC3OC(=O)c2ccccc23)C(C)(C)S[C@@H]45	Talampicillin hydrochloride	4
NCGC00163165-01	O=[C@](N[C@@H](C)CO)[C@@H](C4)C=C(C2=C1C(C3)=CNC1=CC=C2)[C@]3([H])N4C	Ergonovine	4
NCGC00181046-01		Uricase from Bacillus fastidiosus	4
NCGC00160591-01	O=C(C1=CN=CC=C1)OCCCCCC	Hexyl nicotinate	4
NCGC00160446-01	FC1=CC(/C=C/C(NC2CC2)=O)=CC=C1	Cinflumide	4
NCGC00015768-02	NC(CN1CC(CC1=O)O)=O	Oxiracetam	4
NCGC00142391-03	O=C1N=C(N)NC(N=C2)=C1N=C2CNC3=CC=C(C=C3)C(N[C@@H](CCC(O)=O)C(O)=O)=O	Folic acid	4
NCGC00167562-01	O=C(OCC)C1=C(O)C(C=C2OCC(C)C)=C(C=C2OCC(C)C)N=C1	Buquinolate	4
NCGC00016483-01	O=C(O)/C=C\C(O)=O.CC(CN(C)C)CN1C(C=CC=C3)=C3CCC2=C1C=CC=C2	Trimipramine maleate	4
NCGC00168352-01	O=C(C1=C2CCCC1)N(COC([C@H]3C([C@@H]3/C=C(C)\C)(C)C)=O)C2=O	Tetramethrin	4
NCGC00016314-01	C3=CC=C(C(O)(C(=O)OC1C[N+](C)(C)CCC1)C2=CC=CC=C2)C=C3.[Br-]	Mepenzolate bromide	4
NCGC00015786-11	C1C=CC(OCC(O)CNC(C)C)=C2C=1NC=C2	Pindolol	4
NCGC00159521-02	OC(P(O)(O)=O)(P(O)(O)=O)CN1C=CN=C1	Zoledronate	4
NCGC00015520-03	C(N)(=O)NO	Hydroxyurea	4
NCGC00013489-01	O=S(NC1=CN=C3C(C=CC=C3)=N1)(C2=CC=C(N)C=C2)=O	Sulfaquinoxaline	4
NCGC00159352-02	O=P([O-])(C(O)(C)P(O)([O-])=O)O.[Na+].[Na+]	Phosphonic acid, (1-hydroxyethylidene)bis-, disodium salt	4
NCGC00160485-01	CCN(CCOC2=CC=C1N=C(N(C)C)SC1=C2)CC	Diamthazole	4
NCGC00016666-01	Br.CN1Cc2c(OC)c3OCOc3cc2CC1	Hydrocotarnine hydrobromide	4
NCGC00095153-01	O=[C@](O)[C@H]2N(C([C@H](C)N[C@H]([C@@](OCC)=O)CCC3=CC=CC=C3)=O)[C@@]1([H])CCCC[C@@]([H])1C2	Trandolapril	4
NCGC00094546-04	ClC1C(C(C(Cl)C(C1Cl)Cl)Cl)Cl	1,2,3,4,5,6-Hexachlorocyclohexane (mixed isomers)	4
NCGC00017025-01	O.Oc1c2c(cc(O)c1OC)C(=O)O[C@@H]3[C@@H](O)[C@H](O)[C@@H](CO)O[C@@H]23	Bergenin monohydrate	4
NCGC00095182-01	CS(=O)(=O)O.CO\N=C1/CN(CC1CN)c2nc3c(cc2F)C(=O)C(=CN3C4CC4)C(=O)O	Gemifloxacin mesylate	4
NCGC00181340-01	O=S(C1=CC(C2=NN=NN2)=C(NCC3=CC=CS3)C=C1Cl)(N)=O	Azosemide	4
NCGC00164379-01	C2(N)C(=O)NC=C(C1=CC=NC=C1)C=2	Amrinone	4
NCGC00168252-01	C3=CC=CC=C3N(C(=O)CC)C2CCN(CCC1=CC=CC=C1)CC2	Fentanyl	4
NCGC00016513-01	O=S(=O)(O)O.N=C(N)N1Cc2ccccc2CC1.N=C(N)N1Cc2ccccc2CC1	Debrisoquin sulfate	4
NCGC00181335-01	OP(OC(C=C1)=CC=C1/C(CC)=C(C2=CC=C(C=C2)OP(O)(O)=O)\CC)(O)=O	Diethylstilbestrol diphosphate	4
NCGC00167552-01	O=C(C2=CC=CC=C2)OCCCN1C(CCCC1)C.Cl	Piperocaine hydrochloride	4
NCGC00164550-01	O=S(CC(NC\C=C/COC2=NC=CC(CN3CCCCC3)=C2)=O)CC1=CC=CO1	Lafutidine	4
NCGC00163450-02	ONC(C[C@@H](CC(C)C)C(N[C@@H](CC1=CNC2=C1C=CC=C2)C(NC)=O)=O)=O	Ilomastat	4
NCGC00167541-01	O[C@H]4C[C@]3([H])[C@@](CC4)(C)[C@]1([H])[C@](CC3)([H])[C@@](CC2)([H])[C@@]([C@@]2([H])[C@H](C)CCCC(C)C)(CC1)C	(3alpha,5beta)-Cholestan-3-ol	4
NCGC00163597-02	O=C(O)[C@](N)(CO)[C@@H](O)[C@H](O)C/C=C/CCCCCCC(CCCCCC)=O	Myriocin	4
NCGC00016886-01	Ic1c(c(I)c(c(I)c1N(C)C(C)=O)C(=O)NCC(=O)Nc2c(I)c(C(=O)NCCO)c(I)c(C(O)=O)c2I)C(=O)NC	Ioxaglic acid	4
NCGC00094104-01	[I-].CC[N+](CCOc1ccc(cc1)/C=C/c2ccccc2)(CC)CC	Stilonium iodide	4
NCGC00093898-02	Cl.O=C3NCC1(CCN(CC1)CCc2ccccc2)O3	Fenspiride hydrochloride	4
NCGC00015884-09	C1(NC(C3CC3)C2CC2)=NCCO1	Rilmenidine	4
NCGC00181053-01	OC(C([O-])=O)CC([O-])=O.[Na+].[Na+]	Disodium 2-hydroxybutanedioate	4
NCGC00167441-01	NC2=NC1=C(S2)C[C@@H](NCCC)CC1	Pramipexole	4
NCGC00093569-01	NCCC#N.O=C(O)/C=C/C(=O)O.N#CCCN	3-Aminopropionitrile fumarate	4
NCGC00159429-02	O=C(C(OC)=C1OC)C(C/C=C(C)/CC/C=C(C)/CC/C=C(C)/CC/C=C(C)/CC/C=C(C)/CC/C=C(C)/CC/C=C(C)/CC/C=C(C)/CC/C=C(C)/CC\C=C(C)/C)=C(C)C1=O	Ubidecarenone	4
NCGC00016252-01	C1=C(N)C=CC(S(=O)(=O)NC(N)=N)=C1	Sulfaguanidine	4	0.0003	1.5
NCGC00015996-02	O=S(C1=CC=C(C(C(NCCN(CC)CC)=O)=C1)OC)(C)=O.Cl	Tiapride hydrochloride	4	0.0003	0
NCGC00016389-01	O=C(N(C3=CC=CC=C3)N(C2=CC=C(C=C2)O)C1=O)C1CCCC	Oxyphenbutazone	4	0.0003	0.5
NCGC00017048-01	CN(C)C[C@H](C)[C@@](Cc1ccccc1)(OC(=O)CC)c2ccccc2.O=S(=O)(O)c1ccc2ccccc2c1	Levopropoxyphene napsylate	4	0.0003	-0.3403
NCGC00016509-01	Cl.COc1c(cc(cc1OC)C(=O)NCc2ccc(OCCN(C)C)cc2)OC	Trimethobenzamide hydrochloride	4	0.0003	-2
NCGC00016582-01	O=C(O)C[C@H]3NC(=O)[C@@H](Cc1cncn1)NC(=O)[C@@H](Cc2ccccc2)NC(=O)[C@H](NC(=O)[C@@H](CCCN)NC(=O)[C@@H](CCCCNC(=O)[C@@H](CC(N)=O)NC3=O)NC(=O)[C@H](NC(=O)[C@H](CCC(=O)O)NC(=O)[C@H](CC(C)C)NC(=O)[C@H]4N=C(SC4)[C@@H](N)[C@@H](C)CC)[C@@H](C)CC)[C@@H](C)CC	Bacitracin	4	0.0003	3.5
NCGC00016943-01	O=C(SCF)[C@@]4(OC(=O)CC)[C@H](C)C[C@H]3C2C[C@H](F)C1=CC(=O)C=C[C@]1(C)[C@@]2(F)[C@@H](O)C[C@@]34C	Fluticasone propionate	4	0.0003	0.6577
NCGC00016778-01	Cl.CN1Cc3ccccc3C(OCC1)c2ccccc2	Nefopam hydrochloride	4	0.0003	-0.5
NCGC00016330-01	[C@@]2\1(\C(=C/C(/C=C/1)=O)[C@H](C[C@@H]4[C@@H]2[C@H](C[C@@]3([C@](C(=O)CO)(O)CC[C@H]34)C)O)C)C	Methylprednisolone	4	0.0004	2
NCGC00016951-01	OC(=O)\C=C/C(O)=O.COC1=CC(N)=C(Cl)C=C1C(=O)NC1CCN(CC2=CC=CC=C2)CC1	Clebopride maleate	4	0.0004	2
NCGC00016610-01	S=C(OC3=CC2=CC=CC=C2C=C3)N(C)C1=CC=CC(C)=C1	Tolnaftate	4	0.0004	6
NCGC00017146-01	[K+].[O-]C(=O)CC[C@]3(O)CC[C@H]2[C@@H]4C=CC1=CC(=O)CC[C@]1(C)[C@H]4CC[C@@]23C	Canrenoate potassium	4	0.0004	0.8368
NCGC00016741-01	N1C=C(N(=O)=O)N(CCS(=O)(=O)CC)C=1C	Tinidazole	4	0.0005	0.6558
NCGC00016436-01	F[C@@]([C@](C[C@@H]5F)([H])[C@@](C4)([H])[C@@]2(C)[C@@]1([C@](COC(C)=O)=O)[C@]4([H])OC(C)(C)O1)([C@@H](O)C2)[C@](C=C3)(C)C5=CC3=O	Fluocinonide	4	0.0006	6
NCGC00164527-01	N[C@@H](CCCCN)C(O)=O	Lysine	4	0.0007	-0.5
NCGC00159426-02	OC(=O)CSCC(N)C(O)=O	Carbocysteine	4	0.0007	-1
NCGC00160393-01	O=C2C1=C(NC(N)=N2)NC[C@@]([C@@H](O)[C@@H](O)C)([H])N1.Cl.Cl	(6R)-Tetrahydrobiopterin dihydrochloride	4	0.0007	1
NCGC00094087-01	NC(=O)c2ncn([C@@H]1O[C@H](CO)[C@@H](O)[C@H]1O)c2O	Mizoribine	4	0.0007	3
NCGC00091502-01	O=C1OC2=C(C=CC=C2)C=C1	Coumarin	4	0.0007	3
NCGC00018263-02	OCC(=O)[C@@]4(OC(=O)CCCC)CC[C@@H]2[C@]4(C)C[C@H](O)[C@@H]1[C@@]3(C)CCC(=O)C=C3CC[C@H]12	Hydrocortisone valerate	4	0.0007	-0.575
NCGC00159396-03	C2OCCN(C(=O)C1=CC(OC)=C(OC)C(OC)=C1)C2	Trimetozine	4	0.0007	0.1182
NCGC00091390-02	COC1=CC=C(C=C1)O	4-Methoxyphenol	4	0.0007	0.3681
NCGC00164577-01	C1=C(N(=O)=O)C=C3C(=C1)N(C)C(=O)CN=C3C2=CC=CC=C2	Nimetazepam	4	0.0007	-1
NCGC00159461-02	O=S(N(CC(C)C)C[C@@H](O)[C@@H](NC(O[C@@H]3CCOC3)=O)CC1=CC=CC=C1)(C2=CC=C(N)C=C2)=O	Amprenavir	4	0.0007	6
NCGC00181051-01	O=C2N5[C@@]3([H])[C@@]1([H])[C@](C[C@]4([H])N(C7)CC[C@]34C6=C5C=CC=C6)([H])C7=CCO[C@]([H])1C2.ClCC8=CC=CC=C8	Strychinine benzyl chloride	4	0.0007	-0.8387
NCGC00181352-01	O=C1N2[C@@](SC(C)(C)[C@@H]2[C@@](O)=O)([H])[C@@]([H])1NC([C@H](NC([C@H](N)CC(NC)=O)=O)[C@@]3=CC=C(O)C=C3)=O	Aspoxicillin	4	0.0007	0.5
NCGC00162247-02	[C@]243c1c(ccc(c1)O)C[C@H]([C@@H]2CCCC3)N(CC4)CC=C	Levallorphan	4	0.0007	3.5
NCGC00159340-02	O=S([C@](CN1C=CN=N1)(C)[C@H]([C@]([O-])=O)N2C3=O)([C@@]([H])2C3)=O.[Na+]	Tazobactam sodium	4	0.0007	-1.8386
NCGC00016230-01	O=C(O[C@H]1C[C@@H](CC2)N(C)[C@@H]2C1)C(O)C3=CC=CC=C3.Br	Homatropine HBr	4	0.0007	-4.7726
NCGC00159347-02	[O-]C1=CC5=C(C3(C4=C(O5)C=C(C=C4)[O-])C2=C(C(O3)=O)C=CC=C2)C=C1.[Na+].[Na+]	Fluorescein sodium	4	0.0007	-3.305
NCGC00159475-02	C3(C(=O)NCCC2=CC=C(S(=O)(=O)NC(=O)NN1CCCCCC1)C=C2)C=C(C)ON=3	Glisoxepide	4	0.0007	2
NCGC00094707-01	O[C@H]2[C@H](O[C@@H]1O[C@H](CO)[C@H](O)[C@H](O)[C@H]1O)[C@@H](CO)O[C@]2(O)CO	Lactulose	4	0.0007	-0.7534
NCGC00166024-01	NCCCCCCCCCCCCCCCC	Hexadecylamine	4	0.0007	-1.5
NCGC00013724-01	O=C([C@@H]([C@]4=CC=CC=C4)CO)O[C@@H]2C[C@@H]3[C@H]1O[C@H]1[C@@H]([N@+](C)3C)C2	Scopolamine methylbromide	4	0.0007	0
NCGC00091116-01	C(CCC)C	Pentane	4	0.0007	-0.5
NCGC00181323-01	C/C(C)=C\CCC(\C)=C\CCC(\C)=C\CC\C=C(/C)CC\C=C(/C)CC\C=C(/C)C	trans-Squalene	4	0.0007	-7.0577
NCGC00181107-01	O=C(N)C2=CC=C(S2)C1=CSC(SCC(O)CNC(C)(C)C)=N1.Cl	Arotinolol hydrochloride	4	0.0007	1.5
NCGC00164548-01	FC1=CC(C(C(C(O)=O)=CN4C5CC5)=O)=C4C=C1N2C[C@H]3N(C)C[C@@H]2C3	Danofloxacin	4	0.0007	-1.1249
NCGC00095135-01	O=S(CC2=CC=C1NC=C(CCN(C)C)C1=C2)(N3CCCC3)=O	Almotriptan	4	0.0007	2
NCGC00160453-01	O=C(NCN2CCOCC2)C1=CN=CC=N1	Morphazinamide	4	0.0007	-4.4165
NCGC00163935-02	O=C(CCl)N(C(C)COC)C1=C(C)SC=C1C	Dimethenamid	4	0.0007	0.9209
NCGC00016446-06	N1(C(=CN=C1C)[N+](=O)[O-])CCO	Metronidazole	4	0.0007	5
NCGC00166025-01	C#CC(O)(C)CC	3-Methyl-1-pentyn-3-ol	4	0.0007	-1.5
NCGC00094908-01	C1=CC=C(C)C(OCC(O)CO)=C1	Mephenesin	4	0.0007	3
NCGC00091073-01	S=P(OC1=NC(=NC(=C1)C)C(C)C)(OCC)OCC	Diazinon	4	0.0007	5
NCGC00160394-01	O=C(N1C)N[C@](C1=O)([C@@]2=CC=CC=C2)CC	(S)-Mephenytoin	4	0.0007	-0.0929
NCGC00167546-02	NC1=NC=NC2=C1N=CN2[C@@H]3O[C@H](C[S+](C)CC[C@H](N)C(O)=O)[C@@H](O)[C@H]3O.[Cl-]	S-Adenosylmethionine chloride	4	0.0007	-1.0384
NCGC00164057-01	[O-][N+](C(CO)(CO)Br)=O	Bronopol	4	0.0007	-5.9726
NCGC00016141-02	OP([O-])(C(Cl)(P(O)([O-])=O)Cl)=O.[Na+].[Na+]	Clodronic acid, disodium salt	4	0.0007	-0.5
NCGC00160479-01	OCCN1CCN(CCC(N3C2=CC=CC=C2SC4=CC=C(C(F)(F)F)C=C34)=O)CC1	Ftorpropazine	4	0.0007	-5.5448
NCGC00160569-01	CN(CC2=CC=CC=C2)CC1=CC=CC=C1	Dibemethine	4	0.0007	-6.3316
NCGC00160622-01	OC1=CC(CC2)=C(C(C)=C1)O[C@]2(C)CCC[C@H](C)CCC[C@H](C)CCCC(C)C	D-delta-Tocopherol	4	0.0007	-3
NCGC00159323-02	ClC1=CC=C2C(=C1)C(=NC(O)C(=O)N2)C3=CC=CC=C3	Oxazepam	4	0.0007	1
NCGC00164155-01	C(OCC1=CC=CC=C1)(C2C=CC(O)=CC=2)=O	Benzylparaben	4	0.0007	3
NCGC00167456-01	O=CN(CC2=C(N)N=C(C)N=C2)\C(C)=C(CCOC(C(C)C)=O)/SS/C(CCOC(C(C)C)=O)=C(C)\N(C=O)CC1=C(N)N=C(C)N=C1	Bisibutiamine	4	0.0007	-1.5
NCGC00167834-01	O=[C@](O)[C@@H]2CC1=C(CN2C([C@H](C)N[C@@H](CCC3=CC=CC=C3)[C@](OCC)=O)=O)C=C(OC)C(OC)=C1.Cl	Moexipril hydrochloride	4	0.0007	-0.364
NCGC00166284-01	[O-][C@@]([C@@]13[C@@]([C@]2([H])OC(C)(C)OC[C@@]([H])2O3)([H])OC(C)(C)O1)=O.[Na+]	Dikegulac sodium	4	0.0007	-2.4192
NCGC00167571-01	F[C@]1([C@](C)2C=C3)[C@@H](O)C[C@@]([C@](C(COC(C5=CC=CC(S([O-])(=O)=O)=C5)=O)=O)(O)[C@@H]4C)(C)[C@](C4)([H])[C@@]([H])1CCC2=CC3=O.[Na+]	Dexamethazone metasulfobenzoate sodium	4	0.0007	2
NCGC00013273-01	OC1=C(C)N=CC(CO)=C1CN.Cl.Cl	Pyridoxamine dihydrochloride	4	0.0007	2
NCGC00094393-02	OC(C2=CC=CC=C2)(C3CCCCC3)CCN1CCCCC1.Cl	Trihexyphenidyl hydrochloride	4	0.0007	1.1425
NCGC00181141-01	O=C1C(C(C)C(O)=O)(CC3)C(C2)C(C1C(C)C2=O)3C	Santonic acid	4	0.0007	3
NCGC00142615-03	OC1=CC([C@H](CNC)O)=CC=C1O	Epinephrine	4	0.0007	-3.0683
NCGC00164561-01	O[C@@H]([C@@H]1O\C(=C/[C@H](NC(N)=N)[C@H]1NC(C)=O)C(O)=O)[C@H](O)CO	Zanamivir	4	0.0007	4.5
NCGC00095778-01	O=C1[C@@]([C@](CC5)(C)[C@]4([H])C([C@H]5O[C@@H]3[C@H](O[C@H]7[C@H](O)[C@@H](O)[C@H](O)[C@@H]([C@](O)=O)O7)[C@@H](O)[C@H](O)[C@@H]([C@@](O)=O)O3)(C)C)([H])[C@](CC4)(C)[C@@]2(C)C([C@]([C@@]6(C)CC2)([H])C[C@@](CC6)(C)[C@@](O)=O)=C1	Glycyrrhizin	4	0.0007	4
NCGC00024996-02	O=C2[C@@]([C@]([C@@H](O)CC3)(C)[C@@](C3(C)C)([H])[C@@H]1O)(O)[C@@](O[C@](C=C)(C)C2)(C)[C@H]1OC(C)=O	Forskolin	4	0.0007	-1.636
NCGC00094952-01	[Na+].O=C1C(=O)N(CC)CCN1C(=O)N[C@H](c2ccc(O)cc2)C(=O)N[C@@H]5C(=O)N4C(=C(CSc3nnnn3C)CS[C@@H]45)C([O-])=O	Cefoperazone sodium	4	0.0007	1.4211
NCGC00164626-01	O[C@]([C@H]3CN(CCC3)CC/C=C(C2=C(C)C=CS2)/C1=C(C)C=CS1)=O.Cl	Tiagabine hydrochloride	4	0.0007	3
NCGC00094816-01	[O-]C(CC(O)C[N+](C)(C)C)=O.Cl	Carnitine hydrochloride	4	0.0007	3
NCGC00167501-01	C1=CC=C3C(=C1)N=C(C)N(C2=C(C)C=CC=C2)C3=O	Methaqualone	4	0.0007	2
NCGC00160669-01	O=C(C2CCCCC2)N(CC1)CCN1C	Pexantel	4	0.0007	0.8304
NCGC00090704-01	Cl[In](Cl)Cl	Indium trichloride	4	0.0007	4.5
NCGC00091183-02	OC1=C(Br)C=C(Br)C=C1Br	2,4,6-Tribromophenol	4	0.0007	0
NCGC00017258-04	OC[C@H](CC)NC(=O)[C@@H]2/C=C1/c3cccc4N\C=C(\C[C@H]1N(C)C2)c34	Methergine	4	0.0007	3.1496
NCGC00160364-01	NC1=CC=C(S(=O)(NCC2=CC=CC=C2)=O)C=C1	Benzylsulfamide	4	0.0007	1.5
NCGC00160424-01	ClC1=CC=CC=C1CNC(C)CC2=CC=CC=C2.Cl	Clobenzorex hydrochloride	4	0.0007	1
NCGC00164605-01	O=S(C1=CC=CC=C1C(OC(C)OC(OCC)=O)=C(N2C)C(NC3=NC=CC=C3)=O)2=O	Ampiroxicam	4	0.0007	1
NCGC00094144-03	O=C(O)[C@](N)(C)CC(C=C1)=CC=C1O	Metyrosine	4	0.0007	2
NCGC00160430-01	C[C@H](N(C)C)CC1=CC=CC=C1	Dimetamfetamine	4	0.0007	3
NCGC00164497-01	O=S(C(C=C1)=CC=C1C)(NC(NC2CCCCCCC2)=O)=O	Glyoctamide	4	0.0007	-8.5244
NCGC00167556-01	O=C1N(S(=O)([O-])=O)[C@@](COC(N)=O)([H])[C@@]([H])1NC(\C(C2=CSC(N)=N2)=N/OCC([O-])=O)=O.[Na+].[Na+]	Carumonam sodium	4	0.0008	-7.4373
NCGC00015741-06	OC1=C(O)C=CC(C[C@@H](C)[C@@H](C)CC2=CC=C(O)C(O)=C2)=C1	Masoprocol	4	0.0008	-4.5355
NCGC00094620-01	O=C(C(Cl)Cl)N[C@H](CO)[C@@H](C1=CC=C([N+]([O-])=O)C=C1)O	Chloramphenicol	4	0.0008	-5.1785
NCGC00094091-01	N[C@@H](CCCNC(=N)NC)C(=O)O.CC(=O)O	Tilarginine acetate	4	0.0008	-11.4145
NCGC00015467-11	O=S(NC(NC2CCCCC2)=O)(C1=CC=C(CCNC(C3=C(OC)C=CC(Cl)=C3)=O)C=C1)=O	Glybenclamide	4	0.0008	0.3747
NCGC00095154-01	O=C1O[C@@]([C@@H](CC)OC([C@H](C)C([C@H](C)[C@H]([C@@](OC)(C)C[C@H]3C)O[C@H](O[C@H](C)C4)[C@H](O)[C@H]4N(C)C)=O)=O)(C)[C@]([C@@H](C)C3=O)([H])N1CCCCN2C=C(C5=CN=CC=C5)N=C2	Telithromycin	4	0.0008	-0.5
NCGC00016598-01	Cl.NC2C[C@H]2c1ccccc1	Tranylcypromine hydrochloride	4	0.0008	3.5
NCGC00014684-03	ClC2=C(C=CC=C2)C1=NC(C3=CC=NC=C3)=NO1	Pifexole	4	0.0008	5.5
NCGC00167559-01	[H][C@@]1(CC3)[C@]([C@](CC4)(C)[C@]3([H])CC4=O)([H])CC[C@@]2(C)[C@]([H])1CC=C2	Androstenone	4	0.0008	-6.4906
NCGC00015661-02	O=C(OCC)[N-]C1=C[N+](N2CCOCC2)=NO1	Molsidomine	4	0.0009	1
NCGC00016995-01	Cl.Cl.NCCc1ccnn1	Betazole hydrochloride	4	0.0009	0.6189
NCGC00016714-01	OC[C@@H](NC(C(Cl)Cl)=O)[C@H](O)C1=CC=C(S(=O)(C)=O)C=C1	Thiamphenicol	4	0.0009	-1.9057
NCGC00017116-01	O.O.[Ca++].C[C@H](C([O-])=O)C1=CC(OC2=CC=CC=C2)=CC=C1.C[C@H](C([O-])=O)C1=CC(OC2=CC=CC=C2)=CC=C1	Fenoprofen calcium	4	0.0009	3
NCGC00091612-04	O=C(C)OCC(OC(C)=O)COC(C)=O	Triacetin	4	0.0009	1.4704
NCGC00015100-02	N1=C(N(C)C)N=C(N(C)C)N=C1N(C)C	Hexamethylmelamine	4	0.001	3
NCGC00016529-01	Cl.CCCCOc1ccc(cc1)OCCCN2CCOCC2	Pramoxine hydrochloride	4	0.0011	1.0029
NCGC00016288-01	O=C(CC1(C)CC)NC(C1)=O	Bemegride	4	0.0011	-0.7859
NCGC00160351-01	OC(=O)CCCC\C=C(\c1cccnc1)c2ccccc2	Isbogrel	4	0.0011	1.237
NCGC00017082-02	[O-]C(CC2=C(C=CC=C2)NC(C(Cl)=CC=C1)=C1Cl)=O.[Na+]	Diclofenac sodium	4	0.0012	0.2874
NCGC00091020-03	[Na+].[O-]S(=O)(=O)OCCCCCCCCCCCC	Sodium dodecyl sulfate	4	0.0012	3.5
NCGC00091743-01	C=CCN=C=S	Allyl isothiocyanate	4	0.0012	1.5
NCGC00016668-02	OP(=O)(O)Oc1ccccc1C(=O)O	Salicylic acid dihydrogen phosphate	4	0.0012	-0.2147
NCGC00160617-01	O=P(O)(O)OP(OCCC1=C(C)[N+](CC2=CN=C(C)N=C2N)=CS1)(O)=O.[Cl-]	Cocarboxylase chloride	4	0.0012	0.5
NCGC00181294-01	O=CN(CC2=C(N)N=C(C)N=C2)C(C)=C(CCO)SSC(CCO)=C(C)N(C=O)CC1=C(N)N=C(C)N=C1	Thiamine disulfide	4	0.0013	-1
NCGC00163256-01	N/C(N)=N/C1=NC(CSCCN/C(NC)=N/C#N)=CS1	Tiotidine	4	0.0013	0.8866
NCGC00017070-01	[Na+].O.O=C([O-])[C@@H]3N4C(=O)[C@@H](NC(=O)c1c2ccccc2ccc1OCC)[C@H]4SC3(C)C	Nafcillin sodium monohydrate	4	0.0013	6
NCGC00015277-02	C1C3=C(C=C2C=1C(=O)C(C(=O)O)=NN2CC)OCO3	Cinoxacin	4	0.0013	-0.2532
NCGC00016712-01	[Cl-].[Cl-].C=CC[N@@H+]1\C(=C\CO)[C@@H]4C[C@@H]2[C@]6(CC[C@@H]12)c3ccccc3N5C=C9[C@@H]%11N(C=C4[C@H]56)c7ccccc7[C@]%10%11CC[C@H]8[C@H]%10C[C@@H]9C(=C\CO)/[N@@H+]8CC=C	Alcuronium chloride	4	0.0013	-0.0322
NCGC00167471-01	S=C(SS2)C=C2C(C=C1)=CC=C1OC	Anethole trithione	4	0.0013	-1.6174
NCGC00016560-01	O=C(O)[C@H](CCCCN)NCNC(=O)C1=C(O)[C@@H](N(C)C)[C@@H]2CC4C(=C(O)[C@]2(O)C1=O)C(=O)c3c(O)cccc3[C@@]4(C)O	Ethambutol dihydrochloride	4	0.0014	-3.164
NCGC00166020-01	O=C(OCC)C1=CC(N)=CC=C1.OS(C)(=O)=O	Ethyl 3-aminobenzoate methanesulfonic acid salt	4	0.0015	1
NCGC00016083-09	N#CC(CCCN(C)CCC2=CC=C(OC)C(OC)=C2)(C(C)C)C1=CC=C(OC)C(OC)=C1	Verapamil	4	0.0017	0.8265
NCGC00077304-01	Fc1ccc(cc1)C(=O)CCCN2CCN(CC2)c3ccccc3OC	Fluanisone	4	0.0017	5
NCGC00160671-01	NC(N1)=N[C@@H](O)C[C@]1([H])[C@](C2=O)([H])NC(/C(NC([C@H](CO)NC([C@H](CO)NC([C@@H](NC(C[C@@H](N)CCCN)=O)CN2)=O)=O)=O)=C/NC(N)=O)=O.O=S(O)(O)=O	Viomycin sulfate	4	0.0017	-0.1401
NCGC00015630-02	O=C(C1=C2)N(C3=CC=CC=C3C)C(C)NC1=CC(Cl)=C2S(=O)(N)=O	Metolazone	4	0.0017	0.0478
NCGC00094381-03	O=C3C(C2=CC=CC=C2N3)=CC1=C(C)C=C(C)N1	SU-5416	4	0.0017	4
NCGC00094806-01	NC(C)CCCCC.O=S(=O)(O)O.CC(N)CCCCC	2-Aminoheptane sulfate	4	0.0017	-1.9603
NCGC00016388-01	C1N([C@H](c3c(C1)cc2OCOc2c3OC)[C@@H]5c4ccc(c(c4C(O5)=O)OC)OC)C	Noscapine	4	0.0017	-11.1581
NCGC00016602-01	Fc1ccc(cc1)C(=O)CCCN2CCC(CC2)N3c4ccccc4NC3=O	Benperidol	4	0.0018	2
NCGC00016304-01	O=C2CC3=C(CC2)[C@]1([H])[C@](CC3)([H])[C@@](CC4)([H])[C@]([C@]4(O)C#C)(C)CC1	Norethynodrel	4	0.0018	-0.0352
NCGC00016939-01	Cl.Fc1ccc(cc1)[C@@]2(CC[C@H](CC2)N3CC[C@@]([C@H](C)C3)(c4ccccc4)C(=O)O)C#N	Levocabastine hydrochloride	4	0.0018	-0.4908
NCGC00016374-02	O[As](=O)(C1=CC=C(C=C1)NC(=O)N)O	Carbarsone	4	0.0019	0
NCGC00095165-01	O=C1NC(=O)C(F)=CN1C(=O)NCCCCCC	Carmofur	4	0.0019	5.5
NCGC00094799-01	F[C@@]([C@](C=C3)(C)C2=CC3=O)1[C@@H](O)C[C@]([C@](C4)([H])[C@@]([H])1CC2)(C)[C@](C(CO)=O)(O)[C@@H]4O	Triamcinolone	4	0.0019	1.9301
NCGC00016877-01	O=C1N2C(C3=C(C=CC=C3)CC2)CN(C1)C(=O)C4CCCCC4	Praziquantel	4	0.0019	0
NCGC00090874-02	CCCC1=CC2=C(C=C1COCCOCCOCCCC)OCO2	Piperonyl butoxide	4	0.0019	1.5
NCGC00075916-01	O=C(N2COC)C(C(N(COC)C2=O)=O)(CC)C1=CC=CC=C1	Eterobarb	4	0.0019	-0.217
NCGC00015437-10	O=C(OC(C)C)C(C)(C)OC2=CC=C(C=C2)C(C1=CC=C(Cl)C=C1)=O	Fenofibrate	4	0.0019	-1.8412
NCGC00091908-01	O=C(/C=C/C1=CC(O)=C(O)C=C1)O[C@@](C[C@H]2OC(/C=C/C3=CC(O)=C(O)C=C3)=O)(C[C@@H](O)[C@@H]2O)C(O)=O	Cynarin	4	0.0019	2
NCGC00024853-05	NS(C1=CC(C(NC[C@@H]2CCCN2CC)=O)=C(OC)C=C1)(=O)=O	Levosulpiride	4	0.0019	4.5
NCGC00094990-01	O=C(O)CCCCCNC(C)=O	Acexamic acid	4	0.0019	4.5
NCGC00091414-02	C1(O)=CC=CC=C1C(=O)N	2-Hydroxybenzamide	4	0.0019	-9.2581
NCGC00181341-01	CCOCCN2C1=C(N=C2N3CCCN(CC3)C)C=CC=C1.O=C(O)/C([H])=C([H])/C(O)=O.O=C(O)/C([H])=C([H])/C(O)=O	Emedastine difumarate	4	0.0019	1
NCGC00167437-01	Cl.O=C(c2cn(C)c1ccccc12)[C@H]3CC=4N\C=N/C=4CC3	Ramosetron hydrochloride	4	0.0019	-7.373
NCGC00016289-01	O=C(C(C(N)=O)=C(O)[C@@H](N(C)C)[C@@]([H])1C[C@@]([H])2[C@@](O)(C)C4=C3C(O)=CC=C4Cl)[C@@]1(O)C(O)=C2C3=O.Cl	Chlortetracycline hydrochloride	4	0.002	0.4735
NCGC00015958-03	O=C2C1=CC=CC=C1C3=NNC4=CC=CC2=C34	SP600125	4	0.0021	1
NCGC00022391-04	CC(=O)OC[C@H]2O[C@@H](N1\N=C/C(=O)NC1=O)[C@H](OC(C)=O)[C@@H]2OC(C)=O	6-Azaribine	4	0.0021	0.36
NCGC00160589-01	ClC1=CC=C(O)C2=C1CCC2	Chlorindanol	4	0.0021	-1.645
NCGC00095143-01	[Ca+2].O=S(C)(=O)N(C)c1nc(c(/C=C/C(O)CC(O)CC([O-])=O)c(n1)C(C)C)c2ccc(F)cc2.[O-]C(=O)CC(O)CC(O)/C=C/c2c(nc(nc2c1ccc(F)cc1)N(C)S(C)(=O)=O)C(C)C	Rosuvastatin calcium	4	0.0021	0.2452
NCGC00096009-01	O=C(C2)N([C@]([H])1[C@@]([O-])=O)[C@]2([H])O\C1=C/CO.[Li+]	Clavulanate lithium	4	0.0021	2
NTOC00000202-01	O=C(N)[C@H](CCSC)NC([C@@H](NC(CNC([C@H]([C@@H](C)CC)NC([C@@H](NC([C@H](C)NC([C@H](CC(O)=O)NC([C@H](CCCCN)NC([C@H](CO)NC([C@H]2N(C([C@H]3NC(CC3)=O)=O)CCC2)=O)=O)=O)=O)=O)CC1=CC=CC=C1)=O)=O)=O)CC(C)C)=O	Eledoisin	4	0.0021	-1.3135
NCGC00181029-01	O=C(OCC(OC(CCCCCCCCCCCCC)=O)COP([O-])(OCC[N+](C)(C)C)=O)CCCCCCCCCCCCC	1,2-Ditetradecanoyl-rac-glycerol-3-phosphocholine	4	0.0021	0.9602
NCGC00016507-01	CCCCCCCCCCCCCCCC[N+](CCN(C2=NC=CC=N2)CC1=CC=C(C=C1)OC)(C)C.[Br-]	Thonzonium bromide	4	0.0023	1.0869
NCGC00016692-01	C3=C(Br)C=CC(C2(O)CCN(CCCC(=O)C1=CC=C(F)C=C1)CC2)=C3	Bromperidol	4	0.0023	-0.922
NCGC00016616-01	CC(=O)[C@H]4CC[C@@H]2[C@]4(C)C[C@H](O)[C@@H]1[C@@]3(C)CCC(=O)C=C3[C@@H](C)C[C@H]12	Medrysone	4	0.0023	-0.3758
NCGC00015823-02	OC1=C(C(=O)NC2=NC=CC=C2)N(S(=O)(=O)C3=C1C=CC=C3)C	Piroxicam	4	0.0023	2
NCGC00164344-01	O=C(N(Cl)C(N1Cl)=O)N(Cl)C1=O	Symclosene	4	0.0024	-1
NCGC00015580-08	C1=CC=C3C(=C1)CC(=O)C4=C(C3=C2CCN(C)CC2)C=CS4	Ketotifen	4	0.0024	2
NCGC00165973-01	OC(CS)CO	1-Thioglycerol	4	0.0024	-0.9483
NCGC00094948-01	O=C([C@@H]([C@]1=CC=CC=C1)N=C)N[C@@](C2=O)([H])[C@@](N2[C@H]3[C@@]([O-])=O)([H])SC3(C)C.[Na+]	Metampicillin sodium	4	0.0024	2
NCGC00168771-01	O=S(N(CC(C)C)C[C@@H](OP([O-])([O-])=O)[C@@H](NC(O[C@H]3CCOC3)=O)CC1=CC=CC=C1)(C2=CC=C(N)C=C2)=O.[Ca+2]	Fosamprenavir calcium	4	0.0024	-5.4724
NCGC00015426-04	O=C1N(C)C(N(CC3=CC=CO3)C2=C1NC(C)=N2)=O	Furafylline	4	0.0024	-0.6943
NCGC00018113-03	O=C(CCCC1=CC=CC=C1)[O-].[Na+]	Sodium 4-phenylbutyrate	4	0.0024	0.5278
NCGC00181155-01	SC(N1CCNCC1)=S	1-Piperazinecarbodithioic acid	4	0.0024	-1
NCGC00159345-02	O=C(O[C@@H]2C[C@H](CC3)N(C)[C@H]3C2)C(CO)C1=CC=CC=C1	Atropine	4	0.0024	-1.5617
NCGC00167528-01	O=C(N(CC4=C(C)N=CN4)CC3)C1=C3N(C)C2=CC=CC=C12.Cl	Alosetron hydrochloride	4	0.0024	1
NCGC00017113-01	CNC[C@H](O)[C@@H](O)[C@@H](O)[C@H](O)CO.CC1=C(C=CC=C1NC1=NC=CC=C1C(O)=O)C(F)(F)F	Flunixin meglumine	4	0.0025	-0.8865
NCGC00181301-01	O=C(OCCCC)CC(C(OCCCC)=O)(OC(C)=O)CC(OCCCC)=O	Acetyl tributyl citrate	4	0.0027	3.5
NCGC00094384-01	COc1cc(ccc1OC)CCNC[C@H](O)c2ccc(O)cc2	Denopamine	4	0.0027	-0.0114
NCGC00164243-01	O=S([N-]Cl)(C1=CC=C(C)C=C1)=O.[Na+].O.O.O	Chloramine-T trihydrate	4	0.0027	0.4017
NCGC00159452-02	O=[C@@](NC2=O)[C@](N2)3C1=C(OCC3)C=CC(F)=C1	Sorbinil	4	0.0027	1.5
NCGC00159410-04	O[C@@H]([C@@H](O)[C@H](O)CO)[C@@H](O)CO	D-Galactitol	4	0.0027	3
NCGC00095122-01	C5(CN1C(CCCC)=NC2(C1=O)CCCC2)=CC=C(C4=CC=CC=C4C3NN=NN=3)C=C5	Irbesartan	4	0.0027	-0.2591
NCGC00159424-02	S=C(N(C)C)SC(=S)N(C)C	Tetramethylthiuram monosulfide	4	0.0027	2
NCGC00095775-01	OC(CC(CC(O)=O)(C(O)=O)O)=O.CN(CCN(CC2=CC=CC=C2)C1=CC=CC=N1)C	Tripelennamine citrate	4	0.0027	2.5
NCGC00160295-01	O[C@@H]1COC(NC2=CC=C(C(O)=O)C=C2)[C@H](O)[C@H]1O	Benaxibine	4	0.0027	-9.5582
NCGC00163182-01	O[C@@H]3[C@H]2[C@]([C@@]([C@H](NCC5)C4)([H])C=C3)5C1=C4C=CC(OC)=C1O2	Norcodeine	4	0.0027	-1.5951
NCGC00016508-01	O=C(C)N=C1N(C)N=C(S(=O)(N)=O)S1	Methazolamide	4	0.0029	0.5495
NCGC00016942-01	O=C(O[C@H](CC)[C@](O)(C)[C@H](O)[C@@H](C)C2=NOCOCCOC)[C@H](C)[C@@H](O[C@H]3C[C@](OC)(C)[C@@H](O)[C@H](C)O3)[C@H](C)[C@H]([C@@](O)(C)C[C@H]2C)O[C@H]1[C@H](O)[C@@H](N(C)C)C[C@@H](C)O1	Roxithromycin	4	0.0029	-0.6279
NCGC00016572-01	O=S(=O)(Nc1cc(OC)ncn1)c2ccc(N)cc2	Sulfamonomethoxine	4	0.0029	-1.1712
NCGC00016784-01	Cl.O=C(Nc1c(scc1C)C(=O)OC)C(C)NCCC	Articaine hydrochloride	4	0.0029	-0.0061
NCGC00016660-01	OC(=O)Cc1ccc(cc1)c2ccccc2	Felbinac	4	0.0029	-7.5373
NCGC00016035-02	O=C3N(N=C4C=CC=CN34)CCCN1CCN(C2=CC(Cl)=CC=C2)CC1.Cl	Trazodone hydrochloride	4	0.0029	1.3762
NCGC00016899-01	O=C(C3)NCC3C1=CC=C(OC)C(OC2CCCC2)=C1	Rolipram	4	0.0029	-0.5439
NCGC00017141-01	O.O.NCCCC[C@H](N[C@@H](CCC1=CC=CC=C1)C(O)=O)C(=O)N1CCC[C@H]1C(O)=O	Lisinopril dihydrate	4	0.0029	-11.3641
NCGC00016928-01	N21/C(=C(/SCCNC=N)C[C@@H]1[C@H](C2=O)[C@H](O)C)C(=O)O	Imipenem	4	0.0029	5
NCGC00095239-01	COc1cc(cc(OC)c1)OC	1,3,5-Trimethoxybenzene	4	0.003	-0.8382
NCGC00027960-02	COc1c(cc(cc1OC)C(=O)NCCCCCC(=O)O)OC	Capobenic acid	4	0.003	-1.5
NCGC00091151-01	O(CC(=O)O)c1ccccc1	Phenoxyacetic acid	4	0.003	-2.0116
NCGC00095190-01	Cl.CC[C@]3(O)C=4C=C5c6nc7ccc(OC(=O)N1CCC(CC1)N2CCCCC2)cc7c(CC)c6CN5C(=O)C=4COC3=O	Irinotecan hydrochloride	4	0.003	3.5
NCGC00159378-02	NNC1=CC=CC=C1.Cl	Phenylhydrazine hydrochloride	4	0.003	-4.4872
NCGC00095129-01	NS(C3=CC=C(C=C3)C1=C(C)ON=C1C2=CC=CC=C2)(=O)=O	Valdecoxib	4	0.003	0.5786
NCGC00016442-01	F[C@]1([C@](C[C@@H]3C)([H])[C@@]4([H])[C@]([C@@](CC4)(O)[C@@](C)=O)(C)C[C@@H]1O)[C@](C=C2)(C)C3=CC2=O	Fluorometholone	4	0.0032	1.5
NCGC00016375-01	C2=C(N)C=CC(S(=O)(=O)NC1=CC(OC)=NC(OC)=N1)=C2	Sulfadimethoxine	4	0.0032	1.3773
NCGC00016618-01	Cl.CN(C)CCOc2nc(cc1ccccc12)CCCC	Dimethisoquin hydrochloride	4	0.0032	0.5
NCGC00016937-01	Cl.O=C(O)/C=C/c2ccc(Cn1ccnc1)cc2	Ozagrel hydrochloride	4	0.0032	-0.5128
NCGC00016492-01	C1(OC)=CC=CC=C1OCC(O)COC(N)=O	Methocarbamol	4	0.0032	-2.9955
NCGC00016534-01	C1(S(N)(=O)=O)=C(Cl)C=C3C(=C1)S(=O)(=O)NC(CC2CCCC2)N3	Cyclopenthiazide	4	0.0032	0.8938
NCGC00016819-01	C1(OC)=CC=C4C(=C1)C(=O)N(CCC3=CC=C(S(=O)(=O)NC(=O)NC2CCCCC2)C=C3)C(=O)C4(C)C	Gliquidone	4	0.0032	-1.4355
NCGC00094285-01	Cl.CCCN1CCC[C@@H](C1)c2cccc(O)c2	R-3-PPP hydrochloride	4	0.0033	1.5
NCGC00164513-01	OC(C2=CC=C(C=C2O)NC(C1=CC=CC=C1)=O)=O	Benzoylpas	4	0.0033	-6.9176
NCGC00163355-01	O=C2\C(NC3=C2C=CC=C3)=C(C4=O)/NC1=C4C=CC=C1	Indigo	4	0.0033	-3.511
NCGC00159498-02	O=C(C)OC1=C(C)C=C(OCC(O)CNC(C)C)C(C)=C1C	Metipranolol	4	0.0033	1.3827
NCGC00160613-01	O=[C@](O)[C@H](CC1)NC1=O	Pidolic acid	4	0.0033	-1.6904
NCGC00016715-01	CCN(CC)c1cc(C)nc2ncnn12	Trapidil	4	0.0036	-3.2898
NCGC00181048-01	O=C(C1=CNC2=C1C=CC=C2)O[C@@H]3C[C@@](CC4C5)([H])N(CC4=O)[C@@]5([H])C3	Dolasetron mesylate	4	0.0038	0
NCGC00166097-01	OCC=CC1=CC=CC=C1	3-Phenyl-2-propen-1-ol	4	0.0038	4.5
NCGC00166070-01	OC(CN)COCCCCCCCCCC.Cl	Decominol hydrochloride	4	0.0038	-1.9767
NCGC00181084-01	CN(C(C2=CC=CC=C2)CC1=CC=CC=C1)C	N,N-Dimethyl-1,2-diphenylethanamine	4	0.0038	0.1663
NCGC00015686-05	N#CC(C(C)C)(CCCN(C)CCC1=CC(OC)=C(OC)C=C1)C2=CC(OC)=C(C(OC)=C2)OC.Cl	Gallopamil hydrochloride	4	0.0038	3
NCGC00015715-04	CNCCC(C2=CC=CC=C2)OC1=CC=CC=C1OC	Nisoxetine	4	0.0038	3
NCGC00164388-01	O=C(N1)C(NC(NCNC(NC(C(N2)=O)N(CO)C2=O)=O)=O)N(CO)C1=O	Imidazolidinyl urea	4	0.0038	-0.2682
NCGC00164612-01	C2=CC(N1N(C)C(C)=C(C(C)C)C1=O)=CC=C2	Propyphenazone	4	0.0038	1.633
NCGC00016087-06	O=C(O)CCC(N)C=C	Vigabatrin	4	0.0038	4.5
NCGC00094764-01	[C@]13([C@@](C(=O)CO)(CC[C@H]1[C@@H]2CCC=4[C@@]([C@H]2[C@H](C3)O)(\C=C/C(C=4)=O)C)O)C	Prednisolone	4	0.0038	0.0576
NCGC00093354-03	NC(=O)C1=CC=CN=C1	Niacinamide	4	0.0038	0.5792
NCGC00094614-03	OC1=CC(C)=C(Cl)C(C)=C1	4-Chloro-3,5-dimethylphenol	4	0.0038	2.5
NCGC00159368-02	OCCCCCCCCCCCCCCCC	1-Hexadecanol	4	0.0038	-3.031
NCGC00159493-02	O=C1C(C2=CC=CC=C2)(C(=O)NC(=O)N1)CC	Phenobarbital	4	0.0038	-1.4672
NCGC00090767-02	OC[C@@H]2[C@H]([C@H](O)[C@@H](O)[C@@H](O[C@@H]4[C@H](O[C@H](O[C@@H]([C@H](O)[C@H]7O)[C@H](O[C@@H]7O[C@@H]6[C@H](O[C@@H]([C@H](O)[C@H]6O)O5)CO)CO)[C@H](O)[C@H]4O)CO)O2)O[C@@H]1[C@H](O)[C@@H](O)[C@H](O[C@H]3O[C@@H]([C@@H]5[C@H](O)[C@H]3O)CO)[C@@H](CO)O1	alpha-Cyclodextrin	4	0.0038	-4.3909
NCGC00093347-02	COc3cc4CC[C@@H]1[C@H](CC[C@]2(C)[C@@](O)(CC[C@@H]12)C#C)c4cc3	Mestranol	4	0.0038	2
NCGC00016421-01	Cl.Cl.CN1CCN(CC1)C(C1=CC=CC=C1)C1=CC=CC=C1	Cyclizine hydrochloride	4	0.004	1.2438
NCGC00016737-01	Cc1cc(nc(n1)n2nc(C)cc2OC)OC	Epirizole	4	0.004	-3.523
NCGC00016850-01	O=C(O)C(C)(C)OC1=CC=C(CCNC(C(C=C2)=CC=C2Cl)=O)C=C1	Bezafibrate	4	0.004	0.1511
NCGC00167518-01	O=C(O[C@](CC([C@H](C)/C=C(C)/[C@@H](O)[C@@H](OC)C4=O)=O)([H])[C@H](C)C[C@]2([H])CC[C@@H](OC(C(CO)(CO)C)=O)[C@H](OC)C2)[C@]1([H])CCCCN1C(C([C@]3(O)O[C@@](C[C@H](OC)/C(C)=C/C=C/C=C/[C@@H](C)C[C@H]4C)([H])CC[C@H]3C)=O)=O	Temsirolimus	4	0.0042	3
NCGC00021139-03	O=C1C(C2=CC=CC=C2)(C3=CC=CC=C3)NC(=O)N1	5,5-Diphenylhydantoin	4	0.0042	-8.535
NCGC00016239-01	C1=CC=C2C(=C1)C(C(=O)OCC[N+](C)(CC)CC)C3=C(O2)C=CC=C3.[Br-]	Methantheline bromide	4	0.0042	3.5
NCGC00166328-01	[Na+].CCN(CC)C([S-])=S	Sodium diethyldithiocarbamate	4	0.0042	-6.2763
NCGC00015340-02	CNCCCN1C(C=CC=C3)=C3CCC2=C1C=CC=C2.Cl	Desipramine hydrochloride	4	0.0045	-0.3028
NCGC00016101-02	CC(C)(C)C1=CC(C)=C(CC2=NCCN2)C(C)=C1.Cl	Xylometazoline hydrochloride	4	0.0045	3
NCGC00163219-01	NC(=O)OCC[N+](C)(C)C.[Cl-]	Carbachol	4	0.0047	1.5
NCGC00015872-05	O=C(O)/C=C\C(O)=O.N1(C3=CC=C2C=CC=CC2=N3)CCNCC1	Quipazine maleate	4	0.0047	1.5
NCGC00164465-01	O=[C@@](OCN2C(N(CC#C)CC2=O)=O)[C@H]1C(C)(C)[C@@H]1\C=C(C)/C	Imiprothrin	4	0.0047	0.368
NCGC00095187-01	CCC(=O)NCC[C@@H]3CCc2ccc1OCCc1c23	Ramelteon	4	0.0047	0.1932
NCGC00016418-07	COC1=C2C(=CC3=C1OC=C3)C=CC(=O)O2	8-Methoxypsoralen	4	0.0047	2
NCGC00164556-01	N[C@@H](CSCCCO)C(O)=O	Fudosteine	4	0.0047	-2.7747
NCGC00016340-01	C2(C1C(=O)N(CC)C(=O)N1)=CC=CC=C2	Ethotoin	4	0.0051	-2.0472
NCGC00016916-01	O=C1C(C(O)=O)=CN(CC)C2=CC(N3CCNCC3)=C(F)C=C12	Norfloxacin	4	0.0051	-0.07
NCGC00016367-01	OC(CCC(NC1=CC=C(S(=O)(NC2=NC=CS2)=O)C=C1)=O)=O	Succinylsulfathiazole	4	0.0051	-1.8082
NCGC00016902-01	O=C(Nc1c(cccc1CC)CC)CN(CC(=O)O)CC(=O)O	Etifenin	4	0.0051	-0.5
NCGC00016279-01	C1=C(N)C=CC(C(=O)NCC(O)=O)=C1	Aminohippuric acid	4	0.0051	-1.1361
NCGC00166018-01	O=S(C1=CC=C(OCC)C2=C1C=CC=N2)(O)=O	Actinoquinol	4	0.0053	1.5
NCGC00091108-01	S=C=S	Carbon disulfide	4	0.0053	2.5
NCGC00091352-02	ClC4=C(Cl)[C@]5(Cl)[C@@]2([H])[C@]([C@](Cl)4[C@](Cl)5Cl)([H])[C@H]3[C@@H]1O[C@@H]1[C@@H]2C3	Endrin	4	0.0053	-1.1906
NCGC00095280-01	[O-]C(C1=C[C@H](O)[C@@H](OS(O)(=O)=O)[C@H](O[C@@H]2[C@@H](COS(=O)(O)=O)O[C@H](O[C@@H]3C(C([O-])=O)C[C@@H](O[C@@H]4[C@@H](COS(O)(=O)=O)O[C@H](OC5C(C([O-])=O)O[C@@H](OC6[C@@H]7O[C@@H](OC7)[C@H](NS([O-])(=O)=O)[C@H]6O)[C@H](O)[C@H]5O)[C@H](NS(O)(=O)=O)[C@H]4C)[C@H](O)[C@H]3O)[C@H](NC(C)=O)[C@H]2O)O1)=O.[Na+].[Na+].[Na+].[Na+]	Enoxaparin sodium	4	0.0053	-6.3401
NCGC00160362-01	O=C(NC(C1=CC=CC=C1O)=O)C	Acetylsalicylamide	4	0.0053	0.5
NCGC00164532-01	O=C(NC1=CC=C(C=C1)O)CC	Parapropamol	4	0.0053	3
NCGC00015014-05	O=S(=O)(C1=CC=C(C=C1)C(=O)C)NC(=O)NC2CCCCC2	Acetohexamide	4	0.0053	2
NCGC00094745-01	CN(C)CCOC(C1=CC=CC=C1)C(C=CC=C2)=C2C.OC(C(CC(O)=O)(O)CC(O)=O)=O	Orphenadrine dihydrogen citrate	4	0.0053	-0.5393
NCGC00017021-01	O=C(CCC(NCCCCCN(O)C(C)=O)=O)N(O)CCCCCNC(CCC(N(CCCCCN)O)=O)=O.O=S(O)(C)=O	Deferoxamine mesylate	4	0.0057	4
NCGC00016448-01	O=C4C[C@@H]1[C@@]6(C)CC[C@H](O)C[C@@H]6CC[C@H]1[C@@H]5C[C@@H]3O[C@]2(CC[C@@H](C)CO2)[C@@H](C)[C@@H]3[C@@]45C	Hecogenin	4	0.0057	-2.6891
NCGC00015841-02	C#CCN(C)CC1=CC=CC=C1.Cl	Pargyline hydrochloride	4	0.0057	0.0266
NCGC00016397-01	CN(C)CCCOC1=NN(CC3=CC=CC=C3)C2=C1C=CC=C2.Cl	Benzydamine hydrochloride	4	0.0057	-6.4132
NCGC00160683-01	O=C(O)C1=C(C(NC2=C(C)C=CC=C2C)=O)C=CC=C1	Ftaxilide	4	0.006	3
NCGC00181346-01	O=[C@@](N\C(C([O-])=O)=C/CCCCSC[C@H](N)C(O)=O)[C@@H](C1)C1(C)C.[Na+]	Cilastatin sodium	4	0.006	-0.1201
NCGC00160397-01	NC1=NC(N)=NC(C2=CC(Cl)=CC=C2Cl)=N1.O=C(O)/C=C\C(O)=O	Irsogladine maleate	4	0.006	0.7476
NCGC00094507-01	Cl.N#CC3=CC(c1ccc2nccn2c1)=C(C)NC3=O	Olprinone hydrochloride	4	0.006	1.76
NCGC00168255-01	OC1=C3C([C@]([C@H]4O3)5[C@](C=C[C@@H]4O)([H])[C@H](N(CC=C)CC5)C2)=C2C=C1.Cl	Nalorphine hydrochloride	4	0.006	0.2739
NCGC00016954-05	Cl.CCCN1CCC[C@@H]2Cc3nncc3C[C@@H]12	(-)-Quinpirole hydrochloride	4	0.006	1
NCGC00164531-01	N[C@H](C(O)=O)CSSC[C@@H](C(O)=O)N	L-Cystine	4	0.006	-5.9887
NCGC00015360-05	OC(=O)CN(CCN(CC(O)=O)CC(O)=O)CCN(CC(O)=O)CC(O)=O	Pentetic acid	4	0.006	-0.3036
NCGC00164611-01	O=C4C=C3[C@@](CC4)([H])[C@]2([H])[C@](CC3)([H])[C@@]1([H])[C@@](CC2)(CC)[C@@](C#C)(O)C=C1	Gestodene	4	0.006	-0.0145
NCGC00160594-02	CC(CCCC(NC(C)C)C)C	Iproheptine	4	0.006	5
NCGC00181083-01	Cl.OC(C(=O)OCCN1CCCCC1)(C1=CC=CC=C1)C1=CC=CC=C1	Piperilate hydrochloride	4	0.006	-5.2962
NCGC00015156-11	C(=O)(O)CC(C1=CC=C(Cl)C=C1)CN	Baclofen	4	0.006	-1.9591
NCGC00159406-02	OC1=CC([C@H](CN)O)=CC=C1O.O=C(O)C(O)C(O)C(O)=O.O=C(O)C(O)C(O)C(O)=O	Norepinephrine bitartrate	4	0.006	0.89
NCGC00159515-02	O=C1N(C3=NC=C(Cl)C=C3)[C@@H](OC(N4CCN(C)CC4)=O)C2=NC=CN=C12	Eszopiclone	4	0.006	0.5
NCGC00181045-01	OC(C(CN)=C(C=N1)COP(O)(O)=O)=C1C	Pyridoxamine phosphate	4	0.006	-1.2417
NCGC00095068-01	C[C@H](CO)c1ccc2cc(ccc2c1)OC	Naproxol	4	0.006	0.0125
NCGC00015864-02	O=C(OCCN(CC)CC)C(C=C1)=CC=C1N.Cl	Procaine hydrochloride	4	0.0064	-4.1357
NCGC00016909-01	Cl.OCC(O)COC(=O)c3ccccc3Nc1ccnc2cc(Cl)ccc12	Glafenine hydrochloride	4	0.0064	-1.2606
NCGC00016947-01	Cl.O=C(Oc1cc(cc(c1)OC(=O)N(C)C)C(O)CNC(C)(C)C)N(C)C	Bambuterol hydrochloride	4	0.0064	1.4272
NCGC00181044-01	N[C@H](C(O)=O)CC[Se]C	Selenium-L-methionine	4	0.0067	1.5
NCGC00159422-02	CC(S)C(=O)NCC(O)=O	Tiopronin	4	0.0067	3
NCGC00163240-01	O=C(N(C)C)OC1=CC=CC([N+](C)(C)C)=C1.[Br-]	Neostigmine bromide	4	0.0067	0.0172
NCGC00160518-01	FC(C(N(C=C4C(O)=O)C2CC2)=C(C(F)=C3F)C4=O)=C3N1C[C@H](C)N[C@H](C)C1	Orbifloxacin	4	0.0067	-4.8679
NCGC00094357-01	C[N+](C)(C)CCOC(=O)CCC(=O)OCC[N+](C)(C)C.[Cl-].[Cl-]	Succinylcholine chloride	4	0.0067	4
NCGC00094586-01	O=[C@]([C@@H]3N([C@@H]2SC(C)3C)C([C@H]2NC([C@@H](C1=CC=C(C=C1)O)N)=O)=O)O	Amoxicillin	4	0.0067	-0.3581
NCGC00018249-04	NS(=O)(=O)c1nc2ccc(cc2s1)OCC	Ethoxzolamide	4	0.0067	-1.2604
NCGC00091326-01	C1=CC=CC=C1NC(C)=O	Acetanilide	4	0.0067	6
NCGC00163798-03	OCCOCCOCCO	Triethylene glycol	4	0.0067	0.5634
NCGC00163745-03	O=P(OC(C1=C(Cl)C=C(Cl)C=C1)=CCl)(OCC)OCC	Chlorfenvinphos	4	0.0067	3.5
NCGC00091338-01	OC1=CC(C)=C(Cl)C=C1	4-Chloro-3-methylphenol	4	0.0067	0.885
NCGC00160525-01	C3=CC(C1=CC=NC2N1N=CC=2C#N)=CC(N(CC)C(=O)C)=C3	Zaleplon	4	0.0067	0.5934
NCGC00167973-01	O=C(C2=CC=C(CC)C=C2)C(C)CN1CCCCC1.Cl	Eperisone hydrochloride	4	0.0067	-10.96
NCGC00091345-01	OC(CCCCC(O)=O)=O	Hexanedioic acid	4	0.0067	-3.6784
NCGC00166399-01	OC(CC)=O.O=C(NC3=CC=CC(C4=NCCN4)=C3)NC1=CC=CC(C2=NCCN2)=C1.OC(CC)=O	Imidocarb dipropionate	4	0.0067	-5.0116
NCGC00016354-03	C(C1=CC=C(C=C1)O)(=O)OCCCC	Butylparaben	4	0.0067	0.475
NCGC00159321-02	O=[C@@](OC)[C@H](C2=CC=CC=C2Cl)N1CC(C=CS3)=C3CC1.O=S(O)(O)=O	Clopidogrel hydrogen sulfate	4	0.0067	0.2592
NCGC00164578-01	ClC1=CN=C(C3=CN=C(C)C=C3)C(C2=CC=C(S(=O)(C)=O)C=C2)=C1	Etoricoxib	4	0.0067	-2.9579
NCGC00166295-01	O[C@H]1[C@H](O[C@@H]([C@H](O)[C@H](CO)O)[C@H](O)CO)O[C@H](CO)[C@H](O)[C@@H]1O	Lactitol	4	0.0067	0.5886
NCGC00159466-02	C1=C(Cl)C=C3C(=C1)N4C(CN=C3C2=CC=CC=C2)=NN=C4C	Alprazolam	4	0.0067	4
NCGC00164588-01	O=C(OC(C)C)/C(C(OC(C)C)=O)=C1SC=CS/1	Malotilate	4	0.0067	-0.2569
NCGC00168249-01	O=C(CC(N(C3=CC(Cl)=CC=C23)C1=CC=CC=C1)=O)N2C	Clobazam	4	0.0067	1
NCGC00018938-03	O=C(O)c2ccc(OCCn1ccnc1)cc2	Dazoxiben	4	0.0067	3
NCGC00160631-01	O=S(C(C=C1)=CC=C1OP(OC)(OC)=S)(N(C)C)=O	Famphur	4	0.0067	0.6902
NCGC00164613-01	S=C(S2)N(CC(O)=O)C(\C2=C([H])/C(C)=C([H])/C1=CC=CC=C1)=O	Epalrestat	4	0.0067	1.0223
NCGC00018117-07	O=C2C=1/N=C\NC=1N(C)C(=O)N2C	Theophylline	4	0.0067	-4.9723
NCGC00168346-01	C1(N2C=NN=N2)=CC=CC=C1	1-Phenyl-1H-tetrazole	4	0.0067	-0.0032
NCGC00015466-08	NCC1(CC(=O)O)CCCCC1	Gabapentin	4	0.0072	-7.5101
NCGC00016823-01	CC(C)(C)C(=O)OCOC(=O)[C@@H]2N3C(=O)[C@@H](NC(=O)[C@H](N)c1ccccc1)[C@H]3SC2(C)C	Pivampicillin	4	0.0072	-6.0786
NCGC00016324-01	O=S(=O)(Nc1ccc(OC)nn1)c2ccc(N)cc2	Sulfamethoxypyridazine	4	0.0072	2.5
NCGC00017104-01	O[C@H](C(O)=O)[C@H](C(O)=O)O.OC1=CC=CC([C@@H](O)[C@@H](N)C)=C1	Metaraminol bitartrate	4	0.0072	-3.6881
NCGC00164573-01	C3=CC(F)=C(C1=NCC(=O)N(CCN(CC)CC)C2=C1C=C(Cl)C=C2)C=C3	Flurazepam	4	0.0075	-0.1105
NCGC00164500-01	OP(OCCC1=C(C)[N+](CC2=CN=C(C)N=C2N)=CS1)(O)=O.[Cl-]	Monophosphothiamine	4	0.0075	-1.6693
NCGC00095134-01	O=C1[C@H](CC[C@@H](C4=CC=C(F)C=C4)O)[C@@H]([C@]3=CC=C(O)C=C3)N1C2=CC=C(F)C=C2	Ezetimibe	4	0.0075	-1.262
NCGC00013287-06	NS(=O)(C1=CC=C(C(O)=O)C=C1)=O	Carzenide	4	0.0075	3.5
NCGC00159514-02	O=C2C1=C(N=CN2)N([C@@H]3O[C@H](CO)CC3)C=N1	2',3'-Dideoxyinosine	4	0.0075	4.5
NCGC00181000-01	OC(COC1=CC=C(NC(CC[S+](C)C)=O)C=C1)COCC.O=S(C(C=C2)=CC=C2C)([O-])=O	Suplatast tosylate	4	0.0075	-0.6302
NCGC00164637-01	[O-][N+](C1=CC=C(CCCN(CCO)CCNC(N(C)C(N2C)=O)=CC2=O)C=C1)=O.Cl	Nifekalant hydrochloride	4	0.0075	0.3021
NCGC00160645-01	OC(C(CC(O)=O)(O)CC(O)=O)=O.O=C(OCCOCCN(CC)CC)C(C1=CC=CC=C1)CC	Butamirate citrate	4	0.0075	2.5
NCGC00015462-07	O=C(C3=CN=C(C)C=N3)NCCC(C=C2)=CC=C2S(NC(NC1CCCCC1)=O)(=O)=O	Glipizide	4	0.0075	-0.2133
NCGC00166139-01	O=C(NC1=CC=C(C=C1)OCC)CC(C)O	3-Hydroxy-4-butyrophenetidide	4	0.0075	1
NCGC00015042-03	O=C(NCC(O)=O)CCC/C=C\C/C=C\C/C=C\C/C=C\CCCCC	N-Arachidonylglycine	4	0.0075	-7.6593
NCGC00164569-01	O[C@H]1[C@@H](O[C@H](C)[C@H]1O)N(C=C2F)C(N=C2NC(OCCCCC)=O)=O	Capecitabine	4	0.0075	-4.5964
NCGC00181327-01	O[C@@H]4CC([C@@](CC4)(C)[C@]([H])2CC3)=CC[C@@]2([H])[C@@]1([H])[C@@]3(C)[C@]([C@H](C)CCCC(O)(C)C)([H])CC1	25-Hydroxycholesterol	4	0.0075	-2.4279
NCGC00160603-02	C1(C=CC2=CC=CC=C2)=CC=NC=C1	4-Styrylpyridine	4	0.0075	-0.3802
NCGC00164619-01	C2=C(C(C)(C)C#N)C=C(C(C)(C)C#N)C=C2CN1N=CN=C1	Anastrozole	4	0.0075	0.9837
NCGC00167457-01	O=C2C=C3C(CC2)=C1[C@](CC3)([H])[C@@](CC4)([H])[C@]([C@]4(O)C#C)(CC)C=C1	Gestrinone	4	0.0075	3.5
NCGC00091027-01	Cl[O-].[Na+]	Sodium hypochlorite	4	0.0075	0.6253
NCGC00164380-02	OC3=C2[C@@](CCC3=O)(C)[C@]1([H])[C@](CC2)([H])[C@@](CCC4=O)([H])[C@]4(C)CC1	4-Hydroxyandrostenedione	4	0.0075	2
NCGC00094135-01	O=C(C(C(N)=O)=C(O)[C@@H](N(C)C)[C@@]([H])1C[C@@]([H])2CC4=C3C(O)=CC=C4N(C)C)[C@@]1(O)C(O)=C2C3=O.Cl	Minocycline hydrochloride	4	0.0075	1
NCGC00166236-01	OC1=NC(C([O-])=O)=NC(O)=N1.[K+]	Potassium oxonate	4	0.0075	0.3056
NCGC00016098-07	CC2=C(C(C)=CC=C2)NC1=NCCCS1	Xylazine	4	0.0075	-8.6398
NCGC00015268-05	C2=CC=C(Cl)C(N=C1NCCN1)=C2Cl	Clonidine	4	0.0075	0.6461
NCGC00164071-01	O=C(OC(C)C)CCCCCCCCCCCCC	Tetradecanoic acid, 1-methylethyl ester	4	0.0075	-8.1604
NCGC00168749-01	F[C@]1([C@](C[C@@H]3F)([H])[C@@]4([H])[C@]([C@@](CC4)(OC(CCC)=O)C(COC(C)=O)=O)(C)C[C@@H]1O)[C@](C=C2)(C)C3=CC2=O	Difluprednate	4	0.0075	-0.5
NCGC00159496-02	O=C(NC(C3=CC(S(=O)(N4CCN(CC4)C)=O)=CC=C3OCC)=N2)C1=C2C(CCC)=NN1C.OC(C(CC(O)=O)(O)CC(O)=O)=O	Sildenafil citrate	4	0.0075	0.843
NCGC00025188-04	O.CC(N\C(NC1=CC=NC=C1)=N/C#N)C(C)(C)C	Pinacidil monohydrate	4	0.0075	1.3164
NCGC00024309-05	CN(C)CCN1c3ccccc3S[C@H]([C@@H](OC(C)=O)C1=O)c2ccc(OC)cc2	Diltiazem	4	0.0075	0.0328
NCGC00160508-01	O[C@H]1[C@](OC[C@@H]2O)([H])[C@]2([H])OC1	Isosorbide	4	0.0075	-0.3101
NCGC00017325-03	O=C1C(O)=COC(CO)=C1	Kojic acid	4	0.0075	4.5
NCGC00160657-01	O=C(NC1=CC=CC=C1)NC(SC2=C3)=NC2=CC=C3OC	Frentizole	4	0.0075	-0.7379
NCGC00163241-01	[C@@H]12C=6CN7[C@@H](C1)[C@@]4([C@@H]3[C@@H]2[C@H](CC(N3c5ccccc45)=O)OCC=6)CC7	Strychnine	4	0.0075	0.431
NCGC00016982-01	O=C(O)C(=O)O.CCN(CC)CCOC(=O)C(Cc1cccc2ccccc12)CC3CCCO3	Nafronyl oxalate	4	0.0081	-1.7306
NCGC00016897-01	O=C3N1/C(=C(\CS[C@@H]1[C@@H]3NC(=O)Cc2ccccc2CN)CSc4nnnn4CC(O)=O)C(O)=O	Ceforanide	4	0.0081	1.4007
NCGC00017034-01	O=C(N1CCN(C)CC1)N(CC)CC.O=C(O)C(O)(CC(=O)O)CC(=O)O	Diethylcarbamazine citrate	4	0.0081	-6.5045
NCGC00015678-02	O=C(C)OC1=CC(C(C)C)=C(OCCN(C)C)C=C1C.Cl	Moxisylyte hydrochloride	4	0.0081	-0.6457
NCGC00016462-01	O=C(C=CC)N(CC)C1=CC=CC=C1C	Crotamiton	4	0.0081	0.5444
NCGC00095051-01	O=C(NC1CCC(C)CC1)N(N=O)CCCl	Semustine	4	0.0084	2
NCGC00094574-06	NC(N(N=C2C#N)C1=C(Cl)C=C(C(F)(F)F)C=C1Cl)=C2S(C(F)(F)F)=O	Fipronil	4	0.0084	0.0163
NCGC00095290-01	C=CCSSSCC=C	Diallyl trisulfide	4	0.0084	6.5
NCGC00095137-01	O=C(O)C\C=C(\c1csc(N)n1)C(=O)N[C@@H]3C(=O)N2C(=CCS[C@@H]23)C(=O)O	Ceftibuten	4	0.0084	-1.6235
NCGC00165953-02	F/C(COC1=CC(NC2=CC=CC=C32)=C3C=C1)=C4C(CC5)CCN5C/4.Cl	2-{[(2E)-2-(1-Azabicyclo[2.2.2]oct-3-ylidene)-2-fluoroethyl]oxy}-9H-carbazole	4	0.0084	2.5
NCGC00091398-02	O=[N+](C1=CC=CC=C1)[O-]	Nitrobenzene	4	0.0084	0.8254
NCGC00092361-05	O[C@@H]1CC(=O)[C@H](C/C=C\CCCC(O)=O)[C@H]1/C=C/[C@@H](O)CCCCC	Dinoprostone	4	0.0084	-1
NCGC00016106-04	O=C1C=CC(C2=CC=C(OC(F)F)C(OC)=C2)=NN1	Zardaverine	4	0.0084	0.5
NCGC00094703-01	[O-][N+](=O)O[C@H]1CO[C@@H]2[C@H](O[N+]([O-])=O)CO[C@H]12	Isosorbide dinitrate	4	0.0084	1.0973
NCGC00160476-01	O=C(N2C1=CC=CC=C1SC3=CC=C(C(F)(F)F)C=C23)CCN(CC)CC	Fluacizine	4	0.0084	-2.393
NCGC00166213-01	OCC(CCCCCCCC)CCCCCCCCCC	2-Octyl-1-dodecanol	4	0.0084	3
NCGC00163349-01	O[C@@H]([C@@H](N)C)C1=CC=C(O)C(O)=C1	Levonordefrin	4	0.0084	-0.0249
NCGC00094121-01	Cl.CC(N)COc1c(C)cccc1C	Mexiletene hydrochloride	4	0.0084	-1.171
NCGC00164482-01	O=C(N2CCN(CC(N3CCOCC3)=O)CC2)C(C=C1)=CC=C1OC	Molracetam	4	0.0084	-0.3219
NCGC00013042-01	OC(C1=C(C=CC=C1)O)=O.OC3=C2N=CC=CC2=CC=C3	8-Quinolinol Salicylic acid (1:1)	4	0.0084	2
NCGC00160662-01	OC([C@@H](OC1=NC(C)=CC(C)=N1)C(C2=CC=CC=C2)(C3=CC=CC=C3)OC)=O	Ambrisentan	4	0.0084	1.0899
NCGC00090753-01	O[C@@](C[C@@H](C)CN(C)[C@H](C)[C@@H](O)[C@@](O)(C)[C@@H](CC)OC3=O)(C)[C@@](O[C@@H]2O[C@H](C)C[C@H](N(C)C)[C@H]2O)([H])[C@@H](C)[C@]([C@H]3C)([H])O[C@H]1C[C@](OC)(C)[C@@H](O)[C@H](C)O1	Azithromycin	4	0.0084	0.3588
NCGC00094692-01	O=[C@]([O-])[C@@H]2N1C([C@@]([H])(N3C(C)(C)NC(C4=CC=CC=C4)C3=O)[C@]([H])1SC(C)2C)=O.[K+]	Hetacillin potassium	4	0.0084	-6.9769
NCGC00096051-02	O[C@H]([C@@H]2O)[C@@H](O[C@@H]2CO)N(C=N1)C(N)=C1C(N)=O	Acadesine	4	0.0084	-4.3525
NCGC00159559-02	O=C5O[C@]4(CC5)[C@@]3(C)C[C@@H]6[C@]([C@@]([C@@]([H])3CC4)([H])[C@H]([C@@](OC)=O)C2)(O6)[C@@](C2=C1)(C)CCC1=O	Eplerenone	4	0.0084	-3.8094
NCGC00016701-01	O=C(C3CCC)N2N(C3=O)C1=CC(C)=CC=C1N=C2N(C)C	Azapropazone	4	0.009	2.1939
NCGC00016774-01	O=S2(=O)CC(C)N(/N=C/c1ccc(o1)[N+]([O-])=O)CC2	Nifurtimox	4	0.009	-7.4921
NCGC00024915-02	CC1(C)CO[C@@H](CC(O)=O)CN1	SCH 50911	4	0.0094	4
NCGC00015824-07	O=C(N1)N(CCC)C(N=CN2)=C2C1=O	Enprofylline	4	0.0094	2.5
NCGC00095227-01	O=C3c1ccccc1C(=O)c2c3ccc(O)c2O	Alizarin	4	0.0094	0.8892
NCGC00181156-01	O=C(CCC5CCCC5)O[C@@H]4[C@]1(C)[C@](CC4)([H])[C@]([C@]2([H])CC1)([H])CCC([C@@]([H])2CC3)=C(O)C3=O	Oxabolone cipioncate	4	0.0094	3.5
NCGC00095022-01	COc1ccc(cc1O)C2=CC(=O)c3c(O)cc(cc3O2)O[C@@H]5O[C@H](CO[C@@H]4O[C@@H](C)[C@H](O)[C@@H](O)[C@H]4O)[C@@H](O)[C@H](O)[C@H]5O	Diosmin	4	0.0094	-2.1422
NCGC00095748-01	OC(COCCCCCCCCCCCCCCCCCC)CO	3-(Octadecyloxy)-1,2-propanediol	4	0.0094	-0.7808
NCGC00159435-02	O=C(OCCC(C)C)C=CC1=CC=C(OC)C=C1	Amiloxate	4	0.0094	-12.7227
NCGC00167563-01	OC(CC(ON=C2C3=CC=C(C=C3)OC)=C2C1=CC=C(OC)C=C1)=O	Mofezolac	4	0.0094	-3.0909
NCGC00021142-02	O=C1C2=C(C=CC=C2OCC(COC3=CC=CC4=C3C(C=C(O4)C([O-])=O)=O)O)OC(C([O-])=O)=C1.[Na+].[Na+]	Cromolyn sodium	4	0.0094	1.1677
NCGC00094572-01	Cc2cc(C)ccc2/N=C/N(C)/C=N/c1ccc(C)cc1C	Amitraz	4	0.0094	-1.1441
NCGC00164639-01	[As]21O[As]3O[As](O1)O[As](O2)O3	Arsenic trioxide	4	0.0094	-2.8614
NCGC00015834-11	C2(=O)C(C1=CC=CC=C1)(CC)C(=O)NCN2	Primidone	4	0.0094	-0.7398
NCGC00016587-01	Cl.CN1CCCC(C1)CC2c4ccccc4Sc3ccccc23	Metixene hydrochloride	4	0.0101	-0.4399
NCGC00017130-01	[Na+].[Na+].O=C3N1C(=C(CO[C@@H]1[C@]3(OC)NC(=O)C(c2ccc(O)cc2)C([O-])=O)CSc4nnnn4C)C([O-])=O	Moxalactam disodium	4	0.0101	1.1986
NCGC00016879-01	C2=CC=C(C)C=C2NC1=C(S(=O)(=O)NC(=O)NC(C)C)C=NC=C1	Torsemide	4	0.0101	13
NCGC00015335-07	C2=CC(C(C1=CC=CC=C1)OCCN(C)C)=CC=C2	Diphenhydramine	4	0.0106	-2.0756
NCGC00095140-01	Cl.CN(C)C(CC(C)C)C1(CCC1)c2ccc(Cl)cc2	Sibutramine hydrochloride	4	0.0106	0.3109
NCGC00159341-03	[C@@H]1(O[C@H](CS1)N\2C(\N=C(/C=C/2)N)=O)CO	Lamivudine	4	0.0106	-2.8409
NCGC00160445-01	O=C(C(C(C)C)Br)NC(N)=O	Bromisovalum	4	0.0106	-2.5876
NCGC00159391-02	[Na+].[Na+].[O-]S(=O)(=O)c1cc(ccc1O)C3(OC(=O)c2c(Br)c(Br)c(Br)c(Br)c23)c4ccc(O)c(c4)S([O-])(=O)=O	Sulfobromophthalein	4	0.0106	-0.1257
NCGC00016710-01	CN3CCC[C@@H]3CCO[C@](C)(c1ccccc1)c2ccc(Cl)cc2.O=C(O)/C=C/C(=O)O	Clemastine fumarate	4	0.0106	-4.0622
NCGC00017108-01	COC(N)(CO)CO.CCCCC[C@H](O)\C=C\[C@H]1[C@H](O)C[C@H](O)[C@@H]1C\C=C/CCCC(O)=O	Dinoprost tromethamine	4	0.0114	-4.5329
NCGC00095089-01	N1C=NN(C=1)CC(CN2N=CN=C2)(C3=C(C=C(C=C3)F)F)O	Fluconazole	4	0.0119	0.0619
NCGC00159482-02	Cl.Cc2cccc(C)c2NC(=O)[C@@H]1CCCCN1CCCC	Levobupivacaine hydrochloride	4	0.0119	-2.9006
NCGC00015255-04	NC(CC1=CC=C(Cl)C=C1)C(O)=O	Fenclonine	4	0.0119	-3.4976
NCGC00160543-01	OC(C)[C@]3([H])[C@](CC2)(C)[C@](CC3)([H])[C@@](CC4)([H])[C@@]2([H])[C@]1(C)[C@@]4([H])C[C@@H](O)CC1	Pregnandiol	4	0.0119	-5.0578
NCGC00095042-04	S=P(N1CC1)(N1CC1)N1CC1	Tris(aziridinyl)phosphine sulfide	4	0.0119	-2.9379
NCGC00160450-01	O=C(O)Cc1ccc(cc1)NC(C)=O	4-Acetylaminophenylacetic acid	4	0.0119	-1.4972
NCGC00017256-04	O[C@H]1C=C[C@@]42CCN(C)Cc3ccc(OC)c(O[C@H]2C1)c34	Galanthamine	4	0.0119	-1.0589
NCGC00166311-01	ClC(C=C(Cl)C=C3)=C3C1(CN2N=CN=C2)OCCO1	Azaconazole	4	0.0119	4.5
NCGC00024870-02	CCN1CCC[C@H]1CNC(=O)C1=C(OC)C=CC(Br)=C1OC	Remoxipride	4	0.0119	0.5
NCGC00016350-01	C1=CC=C(OC)C(OCC(O)CO)=C1	Guaifenesin	4	0.0128	0.4806
NCGC00160405-01	O=P([O-])(O)C(O)(CC1=CC=CN=C1)P(O)([O-])=O.[Na+].[Na+]	Risedronate sodium	4	0.0133	3.5
NCGC00093685-01	Cl.N[C@H](Cc1ccccc1)[C@H](O)C(=O)N[C@H](CC(C)C)C(=O)O	Ubenimex hydrochloride	4	0.0133	-0.5
NCGC00164086-01	C[Si](C)(C)O[Si](C)(C)C	Hexamethyldisiloxane	4	0.0133	-2.7571
NCGC00181161-01	C1=CC=CC(O)=C1C(=O)OCC	Ethyl salicylate	4	0.0133	1
NCGC00015547-02	O=C1CCC(C2=CC=C(N3C=CN=C3)C=C2)=NN1	Imazodan	4	0.0133	-1.6098
NCGC00163155-01	C2=CC(OCC(CNC(C)(C)C)OC(=O)C1=CC=CC=C1)=C3C(=C2)NC(C)=C3	Bopindolol	4	0.0133	1.5
NCGC00167468-01	C2(OC(C)=O)=CC=CC=C2C(=O)OC1=CC=C(NC(C)=O)C=C1	Benorylate	4	0.0133	1
NCGC00166321-01	O[C@H]1[C@H](O)[C@@H](COP(O)([O-])=O)O[C@@](O)1COP([O-])([O-])=O.[Na+].[Na+].[Na+]	D-Fructose 1,6-bisphosphate trisodium	4	0.0133	-7.5376
NCGC00015508-08	O=S1(=O)C2=C(C=C(C(=C2)S(=O)(=O)N)Cl)NCN1	Hydrochlorothiazide	4	0.0133	0.2481
NCGC00167568-01	O=C(OC[C@@H](OC(CCCCCCCCCCCCCCC)=O)COP([O-])(OCC[N+](C)(C)C)=O)CCCCCCCCCCCCCCC	Colfosceril palmitate	4	0.0133	0.5
NCGC00095155-01	CN(C)CCc2cnc1ccc(cc12)C[C@H]3NC(=O)OC3	Zolmitriptan	4	0.0133	3
NCGC00167424-01	CN1CCC\C(C1)=C(/C2=CC=CS2)C3=CC=CS3	Tipepidine	4	0.0133	0
NCGC00095015-01	O=C(C)NC1SCCC1=O	Citiolone	4	0.0133	2
NCGC00017049-01	N1(C2=CC=CC=C2)C(C(N(CS(=O)(=O)[O-])C)=C(N1C)C)=O.[Na+]	Dipyrone	4	0.0143	-1.651
NCGC00016494-01	O=C(C1=CC=CC=C1)OC(CC)(C)CN(C)C.Cl	Amylocaine hydrochloride	4	0.0143	-1.1942
NCGC00016431-01	O=C(C)Oc1cc(ccc1C(=O)O)C(F)(F)F	Triflusal	4	0.0143	-1.1431
NCGC00160456-01	OC(CNC(C1=CC=CC=C1I)=O)=O	2-Iodohippuric acid	4	0.015	1.5
NCGC00015984-03	O=C(C2=CNC3=C2C=CC=C3)O[C@@H]1C[C@@](CC4)([H])N(C)[C@@]4([H])C1	Tropisetron	4	0.015	0.7787
NCGC00161344-03	O=C(O)CCC/C=C\C/C=C\C/C=C\C/C=C\C/C=C\CC	Eicosapentaenoic acid	4	0.015	3.5
NCGC00016500-01	O=C(OC(COC(NC3=CC=CC=C3)=O)CN2CCCCC2)NC1=CC=CC=C1.Cl	Diperodon hydrochloride	4	0.0161	-0.5
NCGC00160388-01	FC1=CC=C2C(N=C(N3CCN(C)CC3)C(C=CC=C4)=C4C2)=C1	Fluperlapine	4	0.0168	7.5
NCGC00167425-01	OC1=C(C)N(C)C=CC1=O	Deferiprone	4	0.0168	0.6275
NCGC00090974-03	CCOC(=O)C1=CC=CC=C1C(=O)OCC	Diethyl phthalate	4	0.0168	0.5757
NCGC00015162-04	C3C4(CC(=O)N(CCCCN2CCN(C1=NC=CC=N1)CC2)C3=O)CCCC4	Buspirone	4	0.0168	1.5
NCGC00014633-01	O=C2N1[C@]([C@@]([H])2NC(C3=C(C)ON=C3C(C(Cl)=CC=C4)=C4F)=O)([H])SC(C)(C)[C@@H]1[C@@]([O-])=O.[Na+]	Floxacillin Na salt	4	0.0168	-2.0863
NCGC00024257-04	O[C@@H](CNC)C1=CC(O)=CC=C1.Cl	Phenylephrine hydrochloride	4	0.0168	6
NCGC00159329-02	[C@@]2\1(\C(=C/C(/C=C/1)=O)CC[C@@H]4[C@@H]2CC[C@@]3(OC(=O)CC[C@H]34)C)C	Testolactone	4	0.0168	4.5
NCGC00160451-01	O=C(O)CC1=CC=C(CC(C)C)C=C1	Ibufenac	4	0.0168	-5.2914
NCGC00013225-01	O=C(C(CCC(O)=O)=O)O	alpha-Ketoglutaric acid	4	0.0168	-0.4591
NCGC00016395-01	Cl.CN3CCC(OC(c1ccccc1)c2ccccc2)CC3	Diphenylpyraline hydrochloride	4	0.018	3.5
NCGC00017097-01	[Na+].[O-]C(=O)[C@@H](C)c1ccc2cc(ccc2c1)OC	Naproxen sodium	4	0.018	-4.1925
NCGC00024717-06	O=C(OC)[C@@H](N)CCCN/C(N)=N/[N+]([O-])=O	L-Nitroarginine methylester	4	0.0188	7.5
NCGC00164618-01	O=C2C1=C(N=C(C)N2)C=CC(CN(C)C3=CC=C(C(N[C@H](C(O)=O)CCC(O)=O)=O)S3)=C1	Raltitrexed	4	0.0188	-5.5241
NCGC00160667-01	O=S(NC2=NN=C(S2)CC)(C1=CC=C(C=C1)N)=O	Sulfaethidole	4	0.0188	-6.043
NCGC00016629-01	O=C(O)[C@@H]2N3C(=O)[C@@H](NC(=O)C1(N)CCCCC1)[C@H]3SC2(C)C	Cyclacillin	4	0.0188	3.5
NCGC00015208-09	OC(C(CC(O)=O)(O)CC(O)=O)=O.O=C(N1C)N(C)C(N=CN2C)=C2C1=O	Caffeine, citrated	4	0.0188	1.017
NCGC00013067-01	[H][C@@]2([C@@H](O)C3=CC=NC4=C3C=CC=C4)N1C[C@H](C=C)C(C2)CC1	Cinchonine	4	0.0188	0.1689
NCGC00090961-02	CCCCO	1-Butanol	4	0.0188	4.5
NCGC00016386-01	N(S(=O)(=O)C1=CC=C(N)C=C1)C2=NC(C)=CC=N2	Sulfamerazine	4	0.0202	-0.2571
NCGC00164535-01	CC1NCCOC1C2=CC=CC=C2.Cl	Phenmetrazine hydrochloride	4	0.0211	0.8168
NCGC00094956-01	O=C3N1/C(=C(\CS[C@@H]1[C@@H]3NC(=O)Cc2cccs2)C[n+]4ccccc4)C([O-])=O	Cephaloridine	4	0.0211	-2.7305
NCGC00159467-02	O=C(C3=CC=CC=C3)O[C@@H]1C[C@H](CC2)N(C)[C@H]2[C@H]1[C@@](OC)=O.Cl	Allococaine hydrochloride	4	0.0211	1
NCGC00181109-01	O=C(OCC)C1=C(O)C(C=C2OCCCCCCCCCC)=C(C=C2OCC)N=C1	Decoquinate	4	0.0211	-1.806
NCGC00016105-03	O=C2C3=C(NN=N3)N=C(N2)C1=CC=CC=C1OCCC	Zaprinast	4	0.0211	-0.6281
NCGC00167498-01	O[C@H](C1=CC=C(S(=O)(C)=O)C=C1)[C@H](NC(C(Cl)Cl)=O)COC(CN)=O.Cl	Thiamphenicol glycinate hydrochloride	4	0.0211	-0.7047
NCGC00013718-01	O=C(O[C@H]1C[C@@H](CC2)N(C)[C@@H]2C1)C(O)C3=CC=CC=C3.Br	Homatropine HBr	4	0.0211	9.5
NCGC00091049-04	O=C(O)CCCCCCC\C=C/C\C=C/CCCCC	Linoleic acid	4	0.0211	5
NCGC00016760-01	C1(=S)N(C)C=CN1C(=O)OCC	Carbimazole	4	0.0227	-6.6185
NCGC00016697-01	Cl.Cl.COc2ccc(CN1CCNCC1)c(OC)c2OC	Trimetazidine dihydrochloride	4	0.0227	1.5
NCGC00016950-01	[C@]23([C@](OC(c1occc1)=O)([C@H](C)C[C@H]2[C@H]5[C@]([C@H](C3)O)([C@@]\4(\C(=C/C(/C=C/4)=O)CC5)C)Cl)C(=O)CCl)C	Mometasone furoate	4	0.0227	0
NCGC00016323-01	O=S(NC1=CC=C(Cl)N=N1)(C2=CC=C(N)C=C2)=O	Sulfachloropyridazine	4	0.0227	0.8714
NCGC00017121-01	O=C(Oc1ccc(cc1)C(=O)OCC)CCCCCNC([NH3+])=N.[O-]S(C)(=O)=O	Gabexate mesylate	4	0.0227	4
NCGC00160541-01	OC(C(C)(C)OCC(O2)=C(C)N=C2C1=CC=C(Cl)C=C1)=O	Romazarit	4	0.0237	3
NCGC00167448-01	O=C(CCC(O)=O)C(C=C1OCC)=C(OCC)C=C1OCC	Trepibutone	4	0.0237	-2.1811
NCGC00095112-01	O=C(C(C=C1)=CC=C1C(C)(C)C)CC(C(C=C2)=CC=C2OC)=O	1-(4-tert-Butylphenyl)-3-(4-methoxyphenyl)propane-1,3-dione	4	0.0237	2.5
NCGC00095169-01	C[N+](C)(C)CCOP([O-])(=O)OCCCCCCCCCCCCCCCC	Miltefosine	4	0.0237	4
NCGC00164492-01	O=S(NC1=CC(C)=NC(C)=N1)(C2=CC=C(C=C2)N)=O	Sulfisomidine	4	0.0237	1.7257
NCGC00016878-01	C3(S(=O)(=O)N)=C(OC1=CC=CC=C1)C(N2CCCC2)=CC(C(=O)O)=C3	Piretanide	4	0.0255	1
NCGC00016281-06	CC(=O)NC1=CC=C(C=C1)OCC	Phenacetin	4	0.0266	-4.713
NCGC00015099-05	OC(CNC(C)C)COC(C=CC=C1)=C1CC=C	Alprenolol	4	0.0266	7
NCGC00091596-02	CCCCCCCCCCCCCCCCCC(O)=O	Octadecanoic acid	4	0.0266	-0.9248
NCGC00090745-02	OB(O)O	Boric acid	4	0.0266	-0.0722
NCGC00160399-01	O=C(O)CC1=C(C(C=C3)=CC=C3Cl)N=C(C2=CC=CC=C2)S1	Fentiazac	4	0.0266	-7.5054
NCGC00094812-01	O=C(NC1=C(C=CC([As](O)(O)=O)=C1)O)C	Acetarsol	4	0.0266	2.5
NCGC00181006-01	OC(C1=CC=C(C=C1)O)C(C)NC.Cl	dl-1-(4-Hydroxyphenyl)-2-methyl-2-methylaminoethanol hydrochloride	4	0.0266	-1
NCGC00016772-01	Oc1cc(cc(O)c1)C(O)CNC(C)(C)C.O=S(=O)(O)O.CC(C)(C)NCC(O)c1cc(O)cc(O)c1	Terbutaline hemisulfate	4	0.0266	-7.6063
NCGC00164362-01	O=S(C1=CC=C(C(CCCCCCCCC)CC)C=C1)([O-])=O.[Na+]	Sodium dodecylbenzenesulfonate	4	0.0266	2
NCGC00090808-01	O[C@H]3[C@@H](N)[C@H](O)[C@@H](C)O[C@H]3O[C@H]1/C=C/C=C/C=C/C=C/C=C/C=C/C=C/[C@H](C)[C@@H](O)[C@@H](C)[C@H](C)OC(=O)C[C@H](O)C[C@H](O)CC[C@@H](O)[C@H](O)C[C@H](O)C[C@]2(O)C[C@H](O)[C@@H](C(O)=O)[C@H](C1)O2	Amphotericin B	4	0.0266	5.5
NCGC00166200-01	ClC(Cl)(Cl)C(O)NC(NC(O)C(Cl)(Cl)Cl)=O	Dichloralurea	4	0.0266	-6.1873
NCGC00160385-01	O[C@@H]1C[C@H](O)[C@H](C/C=C\CCCC(O)=O)[C@H]1/C=C/[C@@H](O)CCCCC	Dinoprost	4	0.0299	12.5
NCGC00015036-03	NC13CC(CC(C3)C2)CC2C1	Amantadine	4	0.0299	0.9514
NCGC00159454-02	C2C=CSC=2C(=O)C1=C(Cl)C(Cl)=C(OCC(O)=O)C=C1	Ticrynafen	4	0.0299	0.3225
NCGC00167527-01	FC(C(C)=C(C3=C4)C(C(C(O)=O)=CN3C2CC2)=O)=C4N(CCN1)CC1C.Cl	Grepafloxacin hydrochloride	4	0.0299	-7.1164
NCGC00016429-05	O[C@@H](COC2=C1C=CC=CC1=CC=C2)CNC(C)C	Dexpropranolol	4	0.0299	5
NCGC00181094-01	[Na+].Ic1c(NC(=O)CCC)c(I)cc(I)c1CC(CC)C([O-])=O	Sodium tyropanoate	4	0.0299	0.5
NCGC00091585-03	c(ccc1C(-c(ccc2)cc2)=C(C#N)C(=O)OCC(CC)CCCC)cc1	2-Ethylhexyl-2-cyano-3,3-diphenylacrylate	4	0.0299	-12.2556
NCGC00163481-02	O[C@H]2[C@]1([H])[C@H](O)[C@H](O)CN1CCC2	Swainsonine	4	0.0299	1
NCGC00094557-01	O=C(N)C1=C(Cl)C=C([N+]([O-])=O)C=C1	2-Chloro-4-nitrobenzamide	4	0.0299	5
NCGC00159380-02	O=C(C1=CC=CC=C1)OOC(=O)C2=CC=CC=C2	Benzoyl peroxide	4	0.0299	1.5
NCGC00016268-02	OC(=O)C1=CC=CN=C1	Nicotinic acid	4	0.0299	-0.4741
NCGC00095903-01	N#CC2=CC=C1[C@@](OCC1=C2)([C@]3=CC=C(C=C3)F)CCCN(C)C.OC(C(O)=O)=O	Escitalopram oxalate	4	0.0299	-0.0292
NCGC00021146-06	C1=CC=C4C(=C1)NC(=O)N(CCN3CCC(C(=O)C2=CC=C(F)C=C2)CC3)C4=O	Ketanserin	4	0.0299	3
NCGC00160437-01	C1(S(=O)(=O)N(CC)CC)=CC=C(C(=O)O)C=C1	Ethebenecid	4	0.0299	5
NCGC00094765-01	O=[C@](COC(C)=O)[C@](CC4)(O)[C@]2(C)[C@]4([H])[C@]1([H])CCC([C@@](C=C3)(C)[C@]([H])1[C@@H](O)C2)=CC3=O	Prednisolone acetate	4	0.0299	-0.0763
NCGC00094995-01	Cl.CCN(CC)CCOC(=O)C(c1ccccc1)c2ccccc2	Adiphenine hydrochloride	4	0.0299	0.5
NCGC00015819-06	O=C(CCC1=CC=CC=C1)C(C=CC=C2)=C2OCC(CNCCC)O	Propafenone	4	0.0299	-1.9434
NCGC00063561-02	c1ccc(cc1)c2ncnc2c3ccccc3	4,5-Diphenylimidazole	4	0.0299	4.5
NCGC00016617-01	Cl.COc1cc(ccc1OC)C(=O)OCCCCN(CC)C(C)Cc2ccc(OC)cc2	Mebeverine hydrochloride	4	0.0321	0.1719
NCGC00095163-01	Cl.Fc1ccc(cc1)N2C=C(C(=O)O)C(=O)c3cc(F)c(cc23)N4CCNCC4	Sarafloxacin hydrochloride	4	0.0335	-1.957
NCGC00181030-01	O=C1NC(=O)NC=C1	Uracil	4	0.0335	-0.061
NCGC00163699-01	O=C(O)/C=C/C=C/C=C/C=C/C(O[C@H](CC2)[C@@H](OC)[C@@]([C@@]3(C)O[C@@H]3C/C=C(C)/C)([H])[C@@]12OC1)=O	Fumagillin	4	0.0335	4.5
NCGC00159507-02	C1(OCC=C)=CC=C(CC(=O)O)C=C1Cl	Alclofenac	4	0.0335	-0.0835
NCGC00091357-01	C(=O)(O)c1cc(O)nc(O)n1	Orotic acid	4	0.0335	-2.9046
NCGC00015207-07	O=C2NC1=CC=C(OCCCCC3=NN=NN3C4CCCCC4)C=C1CC2	Cilostazol	4	0.0335	7.5
NCGC00015254-12	C1(Cl)=CC=C3C(=C1)N=C(N2CCN(C)CC2)C4=C(N3)C=CC=C4	Clozapine	4	0.0335	3
NCGC00167464-01	O=C(COP([O-])([O-])=O)[C@](CC3)(O)[C@]2(C)[C@]3([H])[C@]1([H])CCC([C@@](CC4)(C)[C@]([H])1[C@@H](O)C2)=CC4=O.[Na+].[Na+]	Hydrocortisone sodium phosphate	4	0.0335	3
NCGC00091400-01	NC(=S)NCC=C	Allylthiourea	4	0.0335	1.5
NCGC00095899-01	CN(C)CC\C2=C\Nc1ccc(cc12)Cn3cncn3	Rizatriptan	4	0.0335	3
NCGC00095993-01	NC(CC(C(C)3CCC(NCC(C)OP(O[C@@H]6[C@@H](CO)O[C@H](N(C=N8)C7=C8C=C(C)C(C)=C7)[C@@H]6O)([O-])=O)=O)C(N([Co+]C[C@H]([C@@H](O)[C@H]%10O)O[C@H]%10N(C=N%11)C9=C%11C(N)=NC=N9)\C3=C(C)/C(C(CCC(N)=O)C(C)4C)=N\C4=C/C5=N/C(C(CC(N)=O)(C)C5CCC(N)=O)=C(C)\C1=N2)C2(C)C(CC(N)=O)(C)C1CCC(N)=O)=O	Coenzyme B12	4	0.0335	-0.7968
NCGC00091655-02	C(C1C=CC(=CC=1)O)(CC)(C)C	4-(2-Methylbutan-2-yl)phenol	4	0.0335	1.2809
NCGC00091057-01	O=C1C(C(O)=CC(O)=C2)=C2O[C@H]([C@](C=C5)=CC3=C5O[C@H](CO)[C@@H]([C@]4=CC(OC)=C(O)C=C4)O3)[C@H]1O	Silybin	4	0.0335	4
NCGC00013495-01	OS(=O)(C)=O.CN1[C@H]2C[C@H](OC(C4=CC=CC=C4)C3=CC=CC=C3)C[C@@H]1CC2	Benztropine methylsulfonate	4	0.0335	-0.5
NCGC00166140-01	OC1=C(C)N=CC(CSSCC2=C(CO)C(O)=C(C)N=C2)=C1CO.Cl.Cl	Pyrithioxin dihydrochloride	4	0.0335	-8.7942
NCGC00167505-01	O=C(N)[C@H](CSSCCC4=O)NC([C@H]1N(C([C@@H](NC([C@H](CC(O)=O)NC(CNC([C@H](CCCCNC(N)=N)N4)=O)=O)=O)CC2=CNC3=C2C=CC=C3)=O)CCC1)=O	Eptifibatide	4	0.0335	0.2687
NCGC00094894-01	Cl.CCN(CC)CCNC(=O)COc1ccc(cc1)OC	Mefexamide hydrochloride	4	0.0335	0.5349
NCGC00016807-01	ClC1=CC(C(C(NC(C)(C)C)C)=O)=CC=C1.Cl	Bupropion hydrochloride	4	0.0335	-2.098
NCGC00015204-05	N(C(=O)NCCCl)(N=O)CCCl	Carmustine	4	0.0335	-1
NCGC00180996-01	O=C(C1=CC=CC=C1O)OCCC	Propyl salicylate	4	0.0335	7.5
NCGC00164587-01	N[C@H]1C[C@@H](NC(C(CN)O)=O)[C@H](O[C@H]3OC[C@@](O)(C)[C@H](NC)[C@H]3O)[C@@H](O)[C@@H]1O[C@@H]2[C@H](O)[C@@H](O)[C@H](O)[C@@H](CN)O2.O=S(O)(O)=O	Isepamicin sulfate	4	0.0335	1.5
NCGC00016711-01	Cl.Clc1ccc(cc1)C(OCCN2CCCCC2)c3ccccc3	Cloperastine hydrochloride	4	0.036	4.5
NCGC00024740-02	Clc2nc(SC1CCNCC1)ccc2	Anpirtoline	4	0.0376	6
NCGC00022304-05	CC(=O)N[C@@H](CS)C(=O)O	N-Acetyl-L-cysteine	4	0.0376	1.5
NCGC00166239-01	OS(C(C=C1)=CC=C1CC)(=O)=O	4-Ethylbenzenesulfonic acid	4	0.0376	-1.5
NCGC00016322-08	O=S(=O)(C1=CC=C(C=C1)N)C2=CC=C(C=C2)N	Dapsone	4	0.0376	3
NCGC00092362-01	ClC4=CC3=[C@@](C=C4O)[C@H]2C1=CC=CC=C1CC[C@@H]2N(C)CC3	Ecopipam	4	0.0376	-0.8261
NCGC00181011-01	O=C1C=C(O)C(Cl)=CN1	Gimeracil	4	0.0376	16
NCGC00163146-01	O[C@]([C@@H]3OC(C7=CC=CC=C7)=O)([C@H]4OC)C[C@@]([C@@]3([H])[C@]([C@]([C@@H]5OC)([H])[C@@H]1N(CC)C2)(OC(C)=O)[C@H]4O)([H])[C@]1([C@@H](OC)C[C@H]6O)[C@@]5([H])[C@]26COC	Aconitine	4	0.0376	-0.5
NCGC00160415-01	CCN(CC)CCOC1=CC=CC=C1OC	Guaiactamine	4	0.0376	-0.5
NCGC00017106-01	[Na+].CC1(C)S[C@@H]2[C@H](NC(=O)[C@@H](NC(=O)N3CCNC3=O)C3=CC=CC=C3)C(=O)N2[C@H]1C([O-])=O	Azlocillin sodium	4	0.0404	-0.545
NCGC00016537-01	[C@]43(\C(=C2\C(c1c(O)cccc1[C@](C2C[C@H]3[C@@H](/C(=C(\C4=O)C(NCN5CCCC5)=O)O)N(C)C)(O)C)=O)O)O	Rolitetracycline	4	0.0404	2
NCGC00016945-01	CC(=O)SC[C@H](Cc1ccccc1)C(=O)NCC(=O)OCc2ccccc2	Racecadotril	4	0.0404	-0.5
NCGC00093889-03	[C@]13([C@@H](N(C)c2c1cc(OC(=O)NC)cc2)N(C)CC3)C	Physostigmine	4	0.0422	0
NCGC00016526-02	COC5=C4C=[N+](C3=CC4=CC=C5OC)CCC2=C3C=C1OCOC1=C2.[Cl-]	Berberine chloride	4	0.0422	0.5
NCGC00167491-01	NC3=C(C2=CC=C3)CN(C2=O)C1CCC(NC1=O)=O	Lenalidomide	4	0.0422	2.5
NCGC00091456-01	CC1=NC=CN1	2-Methylimidazole	4	0.0422	-1.2233
NCGC00094337-02	OC(CNC(C)C)C1=CC=C(NS(=O)(C)=O)C=C1.Cl	Sotalol hydrochloride	4	0.0422	0.5
NCGC00165993-01	OC(C1=CC=CC=N1)=O	Picolinic acid	4	0.0422	1
NCGC00167467-01	O=C(C)O[C@@H]([C@H]4[N@@+]6(CCCCC6)C)[C@](CC5)(C)[C@](C4)([H])[C@@]3([H])[C@@]5([H])[C@@]2(C)C[C@@H]([C@@H](OC(C)=O)C[C@@]([H])2CC3)N1CCCCC1.[Br-]	Vecuronium bromide	4	0.0422	2
NCGC00091512-04	O=C/C=C/C1=CC=CC=C1	(2E)-3-Phenylprop-2-enal	4	0.0422	-0.2715
NCGC00164565-01	C1=CC=C5C(=C1)SN=C5N4CCN(CCC2=C(Cl)C=C3C(=C2)CC(=O)N3)CC4	Ziprasidone	4	0.0422	5.5
NCGC00018181-08	O=C1C2=C(N=C(C=C2)C)N(C=C1C(=O)O)CC	Nalidixic acid	4	0.0473	-5.0774
NCGC00164533-01	N=C(NC(N)=N)NCCCC	Buformin	4	0.0473	-0.3844
NCGC00181337-01	ClC1=C(C=CC(Cl)=C1)CO	2,4-Dichlorobenzyl alcohol	4	0.0473	-1.1785
NCGC00016403-01	NS(C1=CC=C(CN)C=C1)(=O)=O.Cl	Mafenide hydrochloride	4	0.0508	4
NCGC00016382-01	CN(C(=O)CN(CCO)CC(=O)N(C)C(C)(C)Cc1ccccc1)C(C)(C)Cc2ccccc2	Oxethazaine	4	0.0508	2
NCGC00095597-01	O=C(OC[C@H]1O)/C1=C/C[C@H](C3=C)[C@@](CC[C@H]2O)(C)[C@@](CC3)([H])[C@]2(C)CO	Andrographolide	4	0.0531	6
NCGC00160407-01	O=C(NC1=CC=CC=N1)C(C(C(S2)=C3C=C2Cl)=O)N(S(=O)3=O)C	Lornoxicam	4	0.0531	0.8468
NCGC00166061-01	O=C([C@H](CS)N)OCC.Cl	Ethyl L-cysteinate hydrochloride	4	0.0531	3.5
NCGC00014486-01	OC[C@@]([C@@](C[C@@H](C4=C(C(C(C2=C(C=CC=C23)OC)=O)=C(C(O)=C4C5)C3=O)O)O[C@H](O1)C[C@@H]([C@@H]([C@@H]1C)O)N)5O)=O.Cl	Adriamycin hydrochloride-DNA complex	4	0.0531	1.5
NCGC00013841-01	CN(C)CC/C=C1C(C=CC=C3)=C3C=CC2=C\1C=CC=C2.Cl	Cyclobenzaprine hydrochloride	4	0.0531	-2.0201
NCGC00016065-07	O=C(N(CC)CC2=CC=NC=C2)C(CO)C1=CC=CC=C1	Tropicamide	4	0.0531	-6.1616
NCGC00016023-11	N1C(=O)N(C)c2ncn(C)c2C1(=O)	Theobromine	4	0.0531	1
NCGC00166086-01	NC(C)CCCC(C)C	2-Amino-6-methylheptane	4	0.0531	-0.0358
NCGC00016794-09	CC1=C(C=C(C=C1)C)OCCCC(C(=O)O)(C)C	Gemfibrozil	4	0.0531	1
NCGC00091070-01	N(C(C)C)C(C)C	Diisopropylamine	4	0.0531	-1.5372
NCGC00094524-01	ClC1=NC(=NC(=N1)NCC)NCC	Simazine	4	0.0531	1
NCGC00159473-02	C1=CC=C(C(F)(F)F)C=C1CC(C)NCC	Fenfluramine	4	0.0531	-1.9751
NCGC00160592-01	O=C(NC1CC1)OCC(CCC)(C)COC(N)=O	Lorbamate	4	0.0531	-6.1427
NCGC00094679-01	Cl.CC2CC(OC(=O)C(O)c1ccccc1)CC(C)(C)N2C	Eucatropine hydrochloride	4	0.0531	2.5
NCGC00167428-01	OC(P([O-])(O)=O)(P(O)(O)=O)CCN(C)CCCCC.[Na+]	Ibandronate sodium	4	0.0531	6
NCGC00015821-02	O=C1N(CCC1)CC(N)=O	Piracetam	4	0.057	-0.5
NCGC00160545-01	O=C(C1=CC=CC=C1)NNC(C2=CC=CC=C2)C	Benmoxin	4	0.0596	-3.3467
NCGC00016485-01	C1(C(CCC3)C2=C3C=CC=C2)=NCCN1.Cl	Tetrahydrozoline hydrochloride	4	0.0596	6
NCGC00160491-01	FC1=CC=C(C(CCCN3CCN2CCCC2C3)=O)C=C1	Azabuperone	4	0.0596	1.5
NCGC00090868-01	FC(F)(F)C(Cl)Br	Halothane	4	0.0596	3
NCGC00093850-01	Cl.FC(F)C(N)(CCCN)C(=O)O	Eflornithine hydrochloride	4	0.0596	1.5
NCGC00163360-01	CN(CCC1)[C@H]1C2=CN=CC=C2	D-Nicotine	4	0.0596	2
NCGC00181041-01	O=C1N(C)SC(Cl)=C1	5-Chloro-2-methyl-3(2H)-isothiazolone	4	0.0596	-0.5
NCGC00167506-01	Cl[C@H](CC4)[C@H](OC)C[C@@H]4/C=[C@](C)/[C@@H](OC([C@]2([H])CCCCN12)=O)[C@H](C)[C@@H](O)CC([C@H](CC)/C=C(C)/C[C@H](C)C[C@H](OC)[C@@]([C@@H](OC)C[C@H]3C)([H])O[C@@]3(O)C(C1=O)=O)=O	Pimecrolimus	4	0.0596	-1.9471
NCGC00159553-01	OP(O)(CN1C(C(NC2=CC(C(F)(F)F)=C(N3CCOCC3)C=C12)=O)=O)=O	Fanapanel	4	0.0596	-2.8033
NCGC00016814-01	N[C@@H]3C[C@H](O)[C@@H](CN)O[C@@H]3O[C@H]2[C@H](O)[C@@H](O[C@H]1O[C@H](CO)[C@@H](O)[C@H](N)[C@H]1O)[C@H](N)C[C@@H]2N	Tobramycin	4	0.064	0.7634
NCGC00160557-01	ClC1=CC=C(C3C(C2=CC=CC=C2C3=O)=O)C=C1	Clorindione	4	0.0668	-0.0992
NCGC00164173-02	O=C(C2=CC=CC=C2)C1=C(O)C=C(OCCCCCCCC)C=C1	2-Hydroxy-4-octyloxybenzophenone	4	0.0668	7
NCGC00091396-02	C1=CC=CC(=C1)C(C(C2=CC=CC=C2)=O)O	Benzoin	4	0.0668	-4.9691
NCGC00159330-02	N1(C)C(=O)N(C)C3=C(C1=O)N(CC2OCCO2)C=N3	Doxofylline	4	0.0668	-0.0035
NCGC00166005-01	O=C([C@H](CS)N)OC.Cl	Methyl L-cysteinate hydrochloride	4	0.0668	-1.8525
NCGC00017147-01	[Cl-].Cl.O.Nc1scc(n1)\C(=N\OC)C(=O)N[C@@H]4C(=O)N3C(=C(C[N+]2(C)CCCC2)CS[C@@H]34)C(=O)O	Cefepime chloride hydrochloride hydrate	4	0.0668	3
NCGC00160624-01	O=C(OC)C1=CC=C(NC(C)=O)C=C1OCC	Ethopabate	4	0.0668	-6.2766
NCGC00164632-01	C/14=C(/C[C@H]([C@H]2[C@H]3[C@](CC[C@H]\12)([C@@](C#C)(O)CC3)C)C)CC(CC4)=O	Tibolone	4	0.0668	5.5
NCGC00017135-01		Ketorolac tromethamine	4	0.0718	2.5
NCGC00017101-01	[Na+].CN1N=NN=C1SCC1=C(N2[C@H](SC1)[C@H](NC(=O)[C@H](O)C1=CC=CC=C1)C2=O)C([O-])=O	Cefamandole sodium	4	0.0718	4
NCGC00016858-01	O=C3N1/C(=C(/C)CS[C@@H]1[C@@H]3NC(=O)[C@H](N)c2ccc(O)cc2)C(O)=O	Cefadroxil	4	0.0718	0.235
NCGC00016362-01	C1(NCCCC)=CC=C(C(=O)OCCOCCOCCOCCOCCOCCOCCOCCOCCOC)C=C1	Benzonatate	4	0.0718	0
NCGC00016393-01	C(C1C(=CC(=CC=1)OC)O)(C2=C(O)C=CC=C2)=O	2,2'-Dihydroxy-4-methoxybenzophenone	4	0.0718	-2.4044
NCGC00091952-01	C[NH+](C)CCC(C2=CC=CC=C2)C1=CC=CC=[NH+]1.O=C([O-])/C=C\C([O-])=O	Pheniramine maleate	4	0.075	1.0374
NCGC00167983-01	O=C4C=C5[C@@](C=C4)(C)[C@]3([H])[C@](CC5)([H])[C@@]2([H])[C@@](C[C@@H]3O)(C)[C@]1(C(CO)=O)OC(C)(C)O[C@@H]1C2	Desonide	4	0.075	7
NCGC00164621-01	O=C(N)C(C1=CC=CC=C1)(C2=CC=CC=C2)CC[N+]3(CCCCC3)C.[Br-]	Fenpiverinium bromide	4	0.075	2
NCGC00160377-01	O=C(NS(=O)(C2=CC=C(C=C2)C)=O)N[C@H](CC1=CC=CC=C1)C	Tosifen	4	0.075	2.5
NCGC00181166-01	C(S(=O)(=O)[O-])CS.[Na+]	Sodium 2-mercaptoethanesulfonate	4	0.075	3.5
NCGC00090777-05	O=C(OC(C)C)/C=C(C)/C=C/CC(C)CCCC(C)(C)OC	Methoprene	4	0.075	3.5
NCGC00022715-03	O=C1C=C(NC(=S)N1)CCC	6-Propyl-2-thiouracil	4	0.075	3
NCGC00160521-01	CN(C)[C@H]3C[C@@H](C)O[C@@H](O[C@@H]2[C@@H](C)[C@H](O[C@H]1C[C@@](C)(OC)[C@@H](O)[C@H](C)O1)[C@@H](C)C(=O)O[C@H](CC)[C@@](C)(O)[C@H](O)[C@@H](C)C(=O)[C@H](C)C[C@@]2(C)O)[C@@H]3O	Erythromycin	4	0.075	-7.8576
NCGC00160660-01	OC(CCN1C2=C(C=CC=C2)C(CN3C=CN=C3)=C1C)=O	Dazmegrel	4	0.075	-4.8272
NCGC00016623-01	Cl.N=C(N)NC(=N)N1CCOCC1	Moroxidine hydrochloride	4	0.0805	-0.5
NCGC00017073-01	[Na+].[Na+].[O-]C(=O)CCC(=O)O[C@H]4CC[C@]3(C)[C@H]5C(=O)C=C1[C@@](C)(CC[C@@]2(C)CC[C@@](C)(C[C@@H]12)C([O-])=O)[C@]5(C)CC[C@H]3C4(C)C	Carbenoxolone sodium	4	0.0805	1
NCGC00181304-01	O=C1N=C(N)C2N1C2	Imexon	4	0.0841	-3.9709
NCGC00016977-01	Cl.NS(=O)(=O)c1cc2[C@H](C[C@H](C)S(=O)(=O)c2s1)NCC	Dorzolamide hydrochloride	4	0.0841	-2
NCGC00166226-01	OC(C(C=C1)=CC=C1CCC)=O	4-Propylbenzoic acid	4	0.0841	-6.5418
NCGC00095048-01	C1N(C(=O)CCBr)CCN(C(=O)CCBr)C1	Pipobroman	4	0.0841	0.4293
NCGC00166222-02	C1(CNCCNCC2=CC=CC=C2)=CC=CC=C1.Cl.Cl	N,N'-Dibenzylethane-1,2-diamine dihydrochloride	4	0.0841	3.5
NCGC00159451-02	NC(S2)=C(C(OCC)=O)C1=C2CN(CC3=CC=CC=C3)CC1.Cl	Tinoridine hydrochloride	4	0.0841	-0.2104
NCGC00159465-02	O=C3N1/C(=C(\CS[C@@H]1[C@@H]3NC(=O)Cn2cnnn2)CSc4nnc(C)s4)C(O)=O	Cefazolin	4	0.0841	-2.8832
NCGC00161405-01	O=C(C(C1=CNC2=CC=C(C=C12)OC)CN)OC.Cl	Indorenate hydrochloride	4	0.0841	-11.313
NCGC00181347-01	[O-][N+]1=C(C)C=NC(C(O)=O)=C1	Acipimox	4	0.0841	-8.1496
NCGC00016657-01	NC(=O)c4cc[n+](CC=2CS[C@@H]3[C@H](NC(=O)Cc1cccs1)C(=O)N3C=2C([O-])=O)cc4	Cefalonium	4	0.0903	-1.3065
NCGC00160614-01	N[C@@]([C@H]([C@H]1O)O[C@H]([C@@H]([C@H]1O)O)O)=O	Glucuronamide	4	0.0944	4.5
NCGC00018243-07	O=S(=O)(Nc1nc(C)cc(C)n1)c2ccc(N)cc2	Sulfamethazine	4	0.0944	3
NCGC00063341-02	C#CCOc1ccc2c(c1)OC(=O)C=C2C	Giparmen	4	0.0944	-7.3537
NCGC00167453-01	OC(C(CC)(C)OC3=CC=C(C=C3)C2(CCCCC2)C1=CC=C(OC(CC)(C)C(O)=O)C=C1)=O	Clinofibrate	4	0.0944	4
NCGC00160353-01	CC(C(O)=O)(OC1=CC=C(C=C1)C2CCCC3=C2C=CC=C3)C	Nafenopin	4	0.0944	2.5
NCGC00164509-01	N[C@H](C(O)=O)C1=CC=C(O)C=C1	Oxfenicine	4	0.0944	-9.1832
NCGC00016202-02	N#C[Fe-2](C#N)(N=O)(C#N)(C#N)C#N.[Na+].[Na+].O.O	Sodium nitroprusside dihydrate	4	0.0944	-12.4167
NCGC00164327-02	CCCCC(CC)COS(=O)([O-])=O.[Na+]	Sodium ethasulfate	4	0.0944	-0.5
NCGC00015506-03	NC2=C1C=CC=CC1=NC3=C2C(CCC3)O.O=C(O)/C=C\C(O)=O	Hydroxytacrine maleate	4	0.0944	10.5
NCGC00016860-01	O=S(=O)(O)O.O=S(=O)(O)O.NCC[C@H](O)C(=O)N[C@@H]3C[C@H](N)[C@@H](O[C@H]1O[C@H](CN)[C@@H](O)[C@H](O)[C@H]1N)[C@H](O[C@@H]2O[C@H](CO)[C@H](O)[C@H]2O)[C@H]3O	Butirosin disulfate	4	0.1014	2.5
NCGC00016906-01	Cl.O=C(Oc1cc(ccc1OC(=O)C(C)(C)C)C(O)CNC)C(C)(C)C	Dipivefrin hydrochloride	4	0.1014	6.5
NCGC00016308-01	C(C(=O)N)(CC[N+](C)(C(C)C)C(C)C)(C1=CC=CC=C1)C2=CC=CC=C2	Isopropamide	4	0.1014	0.4541
NCGC00167421-01	FC(F)(F)C(OCF)C(F)(F)F	Sevoflurane	4	0.1059	2.5
NCGC00023100-03	CC(=O)[C@H]1CC[C@H]2[C@@H]3CC[C@H]4C[C@H](O)CC[C@]4(C)[C@H]3C(=O)C[C@]12C	Alphaxalone	4	0.1059	8
NCGC00093356-03	O=C1N([C@@H]2O[C@H](CO)[C@@H](O)[C@@H]2O)C=CC(N)=N1	Cytarabine	4	0.1059	-3.8975
NCGC00167452-01	O=C2C(N=C(C([O-])=O)C=C3O)=C3C1=NC(C=CC=C4)=C4OC1=C2.[Na+]	Pirenoxine sodium	4	0.1059	4.5
NCGC00160468-01	O=C(CCCCCCCCCCCCCCC)OC(COC(CCCCCCCCCCCCCCC)=O)COC(CCCCCCCCCCCCCCC)=O	Tripalmitin	4	0.1059	3.5
NCGC00166145-02	NC(CNC([C@H](CC(C)C)N[C@]([C@@H]1CCCN1[C@]([C@H](CSSC[C@H](N)C(N[C@@H](CC3=CC=C(O)C=C3)C2=O)=O)NC([C@H](CC(N)=O)NC([C@@H](NC([C@](N2)([H])[C@@H](C)CC)=O)CCC(N)=O)=O)=O)=O)=O)=O)=O.O=C(C)O	Oxytocin acetate	4	0.1059	3
NCGC00016634-01	O=C(O)/C=C/C(=O)O.CC(=O)c1cc2N(CCCN(C)C)c3ccccc3Sc2cc1	Acetopromazine maleate	4	0.1137	3.5
NCGC00166217-01	BrC(F)(F)C(F)(F)C(F)(F)C(F)(F)C(F)(F)C(F)(F)C(F)(F)C(F)(F)F	1-Bromoheptadecafluorooctane	4	0.1189	-7.374
NCGC00164566-01	O[C@@H](CC([O-])=O)C[C@@H](/C=C/C3=C(C2=C(N=C3C4CC4)C=CC=C2)C1=CC=C(C=C1)F)O.O[C@@H](CC([O-])=O)C[C@@H](/C=C/C7=C(C6=C(N=C7C8CC8)C=CC=C6)C5=CC=C(C=C5)F)O.[Ca+2]	Pitavastatin calcium	4	0.1189	-18.8122
NCGC00160482-01	O=S(NC1=NC=CN=C1OC)(C2=CC=C(N)C=C2)=O	Sulfalene	4	0.1189	-10.2908
NCGC00094439-01	CC[N+](CC)(CC)CC.[Cl-]	Tetraethylammonium chloride	4	0.1189	-7.4514
NCGC00162319-02	NC3=NC1=C(C=N3)C[C@](N(CCC)CCC2)([H])[C@@]2([H])C1	Quinelorane	4	0.1334	8
NCGC00016089-05	OC1=C(OC)C=C(CNC(CCCCCCCC)=O)C=C1	Nonivamide	4	0.1334	2
NCGC00160422-01	NC(C)(C)CC1=CC=C(C=C1)Cl.Cl	Chlorphentermine hydrochloride	4	0.1334	-10.9628
NCGC00167479-01	O=C(OCC)C(CS)NCCNC(CS)C(OCC)=O.Cl.Cl	N,N'-1,2-Ethylenediylbiscysteine, diethyl ester dihydrochloride	4	0.1334	3
NCGC00021141-04	CN(C)CCOC1=C(CC2=CC=CC=C2)C=CC=C1.OC(C(CC(O)=O)(O)CC(O)=O)=O	Phenyltoloxamine citrate	4	0.1334	3.5
NCGC00095188-01	FC(F)OC(C=C2)=CC1=C2NC(S(CC3=NC=CC(OC)=C3OC)=O)=N1	Pantoprazole	4	0.1334	-1.3363
NCGC00025335-01	CS(=O)(=O)O.CCOc3ccccc3O[C@H](c1ccccc1)[C@H]2CNCCO2	Reboxetine mesylate	4	0.1334	1
NCGC00016383-01	CC1(C(=O)N(C)C(=O)O1)C	Trimethadione	4	0.1432	-2.0899
NCGC00091493-01	CC=CC1=CC=C(C=C1)OC	Anethole	4	0.1496	-1.2676
NCGC00164515-01	O=S(C(C)(C)S(=O)(CC)=O)(CC)=O	Sulfonmethane	4	0.1496	3
NCGC00018242-04	Nc1ccc(cc1)S(=O)(=O)NC(C)=O	Sulfacetamide	4	0.1496	0.2902
NCGC00016278-07	C2=CC=CC(NC1=CC=CC(C)=C1C)=C2C(=O)O	Mefenamic acid	4	0.1496	2
NCGC00181342-01	O=[C@@](OCC)[C@@H](N[C@@H](C)C(N2C(N(C)C[C@H]2[C@](O)=O)=O)=O)CCC1=CC=CC=C1.Cl	Imidapril hydrochloride	4	0.1496	5
NCGC00160501-01	O=C1CCCCC1CN2CCCCC2	Pimeclone	4	0.1496	3
NCGC00093867-01	N[C@H](CO)[C@@H](O)CCCCCCCCCCCCCCC	Safingol	4	0.1496	4
NCGC00181037-01	FC(C(OC(F)F)Cl)(F)F	Isoflurane	4	0.1496	-0.3853
NCGC00160623-01	O=C(OCC(CC)CCCC)C=CC1=CC=C(OC)C=C1	2-Ethylhexyl-4-methoxycinnamate	4	0.1496	0.8695
NCGC00016504-01	C1=CC=C4C(=C1)N(C3CCN(CCCC(=O)C2=CC=C(F)C=C2)CC=3)C(=O)N4	Droperidol	4	0.1496	7
NCGC00167588-02	O=C(N[C@@H](CO)C(N[C@H](C(N[C@H](COC(C)(C)C)C(N[C@@H](CC(C)C)C(N[C@@H](CCCNC(N)=N)C(N6[C@H]([C@@](NNC(N)=O)=O)CCC6)=O)=O)=O)=O)CC4=CC=C(O)C=C4)=O)[C@@H](NC([C@@H](N[C@@]([C@@H](N5)CCC5=O)=O)CC3=CNC=N3)=O)CC1=CNC2=C1C=CC=C2.O=C(C)O	Goserelin acetate	4	0.1496	4
NCGC00016979-01	NS(=O)(=O)c1cc2[C@H](CN(CCCOC)S(=O)(=O)c2s1)NCC	Brinzolamide	4	0.1607	-3.1266
NCGC00163221-01	[Cl-].[Cl-].Clc2ccccc2C[N+](CC)(CC)CCNC(=O)C(=O)NCC[N+](Cc1ccccc1Cl)(CC)CC	Ambenonium chloride	4	0.1679	-0.9798
NCGC00181297-01	BrC(C(C)=C(C(C)=C1)NC(CN(CC(O)=O)CC(O)=O)=O)=C1C	Mebrofenin	4	0.1679	-0.8879
NCGC00181354-01	O=C(OC(C(C)=C(C3=C2CC[C@](CCC[C@H](C)CCC[C@H](C)CCCC(C)C)(C)O3)C)=C2C)/C=C(C)/C=C/C=C(C)/C=C/C1=C(C)CCCC(C)1C	Tretinoin tocoferil	4	0.1679	10.5
NCGC00159449-02	C2=CC=C(C(C(=O)SCCN(CC)CC)C1=CC=CC=C1)C=C2	Thiphenamil	4	0.1679	5
NCGC00095127-01	C1[C@@H]([C@H]([C@@H]([C@H]([N@]1CCO)CO)O)O)O	Miglitol	4	0.1679	4.5
NCGC00159474-02	O=C(CO)[C@]2(O)[C@@]1(C)C[C@H](O)[C@]([C@](C[C@@H]4F)([H])[C@@]([H])1CC2)([H])[C@](C=C3)(C)C4=CC3=O	Fluprednisolone	4	0.1679	1.5
NCGC00159354-02	C[C@@]1(CC2)[C@H](OC(C)=O)C[C@H]2[C@](C)1C	Bornyl acetate	4	0.1679	-1.3209
NCGC00159373-02	OC1=CC(C)=CC=C1C(C)C	Thymol	4	0.1679	0.7076
NCGC00181050-01	O[C@@H]1[C@H](OCCO)[C@@H](O)[C@H](O)[C@@H](CO)O1	Hydroxyethyl glucose	4	0.1679	4.5
NCGC00164623-01	OC(CC2=CC\1=C(C=C2)OCC3=C(C=CC=C3)C1=C/CCN(C)C)=O.Cl	Olopatadine hydrochloride	4	0.1679	7
NCGC00163309-01	OP(O)(=O)OP(O)(=O)OP(O)(=O)OC[C@H]3O[C@@H](n2cnc1c(N)ncnc12)[C@H](O)[C@@H]3O	Adenosine triphosphate	4	0.1679	-0.1899
NCGC00159431-02	NC(C(=O)O)CCSC	dl-Methionine	4	0.1679	3.5
NCGC00166104-01	O=C(N)CCCCC1SSCC1	alpha-Lipoic acid amide	4	0.1679	0
NCGC00160162-02	OC(C=C1)=CC=C1CCN(C)C	Hordenine	4	0.1679	3
NCGC00016757-01	O=C(C1=CC=CC(=C1)C(C(=O)O)C)C2=CC=CC=C2	Ketoprofen	4	0.1679	1.5
NCGC00159448-02	COC1=CC=C(C=C1)/C=C/C(O)=O	4-Methoxy-(2E)-cinnamic acid	4	0.1679	-1.5
NCGC00167499-01	O=C(COC(C)=O)NCCCOC1=CC(CN2CCCCC2)=CC=C1.Cl	Roxatidine acetate hydrochloride	4	0.1679	-1.7888
NCGC00024778-01	CNCCCCOc2ccccc2Cc1ccccc1	Bifemelane	4	0.1679	5
NCGC00163232-01	[Br-].[Br-].[N+]1(C)(CCCCC1)[C@@H]6[C@@H]([C@@]5([C@H]([C@H]4[C@@H]([C@]3(C[C@H]([N+]2(C)CCCCC2)[C@H](C[C@@H]3CC4)OC(=O)C)C)CC5)C6)C)OC(=O)C	Pancuronium bromide	4	0.1679	2
NCGC00091341-01	O=[Cd]	Cadmium oxide	4	0.1679	-2.2689
NCGC00181039-01	O=C(CCCCCCC/C=C\C\C=C/CCCCC)OCC	Ethyl linoleate	4	0.1679	-0.6633
NCGC00164248-01	OC[C@H]1O[C@@](CO)(O[C@H]2O[C@H](CO)[C@@H](O)[C@H](O)[C@H]2O)[C@@H](O)[C@@H]1O	Sucralox	4	0.1679	3
NCGC00091766-01	CC(=O)OCC	Ethyl acetate	4	0.1679	-6.9932
NCGC00016987-01	CN5c1ccccc1C26CC4C([C@H]2O)C3CC(N4[C@H](O)C3CC)[C@H]56	Ajmaline	4	0.1803	8
NCGC00181040-01	CCCC1NCCCC1	dl-Coniine	4	0.1884	-0.5
NCGC00094390-01	COC1=C(N2CCNCC2)C=CC=C1.Cl	1-(2-Methoxyphenyl)piperazine hydrochloride	4	0.1884	3.5
NCGC00094412-02	Cl.OC(CNC(C)(C)C)c1ccccc1Cl	Tulobuterol hydrochloride	4	0.1884	5
NCGC00095147-01	OCCOc1ccc(cc1OCCO)C=4Oc5cc(OCCO)cc(O)c5C(=O)C=4O[C@H]3O[C@@H](CO[C@H]2O[C@H](C)[C@@H](O)[C@H](O)[C@@H]2O)[C@H](O)[C@@H](O)[C@@H]3O	Troxerutin	4	0.1884	1
NCGC00026844-02	O=C(O)c2cccnc2Nc1cccc(C)c1C	Nixylic acid	4	0.1884	-2
NCGC00093350-02	NCC[C@H](O)C(=O)N[C@@H]3C[C@H](N)[C@@H](O[C@H]1O[C@H](CN)[C@@H](O)[C@H](O)[C@H]1O)[C@H](O)[C@H]3O[C@H]2O[C@H](CO)[C@@H](O)[C@H](N)[C@H]2O	Amikacin	4	0.1884	0.5
NCGC00015278-09	C(C)(CCC)(COC(N)=O)COC(=O)NC(C)C	Carisoprodol	4	0.1884	1
NCGC00091527-01	NCCN	Ethylenediamine	4	0.1884	-0.9657
NCGC00164522-01	O=C(N1C)C(C2=C1C=CC=C2)=NNC(N)=S	Methisazone	4	0.1884	-6.6945
NCGC00160682-01	C1=C(N)C=CC(C(=O)OCC(C)C)=C1	Isocaine	4	0.1884	-1.5084
NCGC00016862-01	O=[C@](CO)[C@]([C@H]2C1)(O[C@@](CCC)([H])O2)[C@](C[C@@H]3O)(C)[C@@]1([C@@]([C@@]([C@](C)4C=C5)3[H])(CCC4=CC5=O)[H])[H]	Budesonide	4	0.1884	4
NCGC00159463-02	CCOC2=CC=C(C=C2)N/C(C)=N/C1=CC=C(C=C1)OCC	Phenacaine	4	0.1884	-1.8288
NCGC00163786-03	O=[C@](OCC2=COC(CC3=CC=CC=C3)=C2)[C@H]1C(C)(C)[C@@H]1\C=C(C)/C	Bioresmethrin	4	0.1884	3.5
NCGC00181356-01	C[N+]4(CCCCC4)CC1OC(C2=CC=CC=C2)(C3CCCCC3)OC1.[I-]	Oxapium iodide	4	0.1884	3.5
NCGC00159516-02	OC(C(C=CC=C1)=C1S(N2C)(=O)=O)=C2C(NC3=NC=C(C)S3)=O	Meloxicam	4	0.1884	-5.4538
NCGC00016339-01	C2=CC=CC(C1C(=O)N(C)C(=O)C1)=C2	Phensuximide	4	0.1884	0.5
NCGC00016948-01	O=C1C(C(O)=O)=CN3C2=C1C=C(F)C(N4CCN(C)CC4)=C2OCC3C	Ofloxacin	4	0.1884	4
NCGC00163507-01	O=C(OCC[N+](CC)(C)CC)C1=CC=C(C=C1)NC(C2=CC=CC=C2OCCCCCCCC)=O.[Br-]	Otilonium bromide	4	0.1884	1.5
NCGC00016829-05	Cc1cc(no1)NC(=O)C3=C(O)c2ccccc2S(=O)(=O)N3C	Isoxicam	4	0.1884	3.5
NCGC00181025-01	O=[C@](OCC2=C(F)C(F)=CC(F)=C2F)[C@H]1C(C)(C)[C@@H]1/C=C(Cl)/Cl	Transfluthrin	4	0.1884	1
NCGC00167444-01	O=C1N(C(C(O)=O)=C(CSC4=NN=NN4C)CS2)[C@@]2([H])[C@@]([H])1NC([C@@H]([C@@](C=C5)=CC=C5O)NC(C3=C(O)C=C(C)N=C3)=O)=O	Cefpiramide acid	4	0.1884	2
NCGC00095316-01	O=C(O)C1=CC=CC(OC(C)=O)=C1OC(C)=O	Dipyrocetyl	4	0.1884	0.5
NCGC00159446-02	C1=C(N)C=CC(S(=O)(=O)NC(=O)NCCCC)=C1	Carbutamide	4	0.1884	5.5
NCGC00016834-01	C2=CC=CC(C1=CC=C(C(=O)CCC(O)=O)C=C1)=C2	Fenbufen	4	0.2023	-9.1699
NCGC00016764-01	Nc2nc(C)ncc2CN(C=O)C(\C)=C(/CCOP(=O)(O)O)SC(=O)c1ccccc1	Benfotiamine	4	0.2023	6.5
NCGC00016752-01	Cl.O[C@@H]1[C@@H](O)[C@@H](O)[C@H](O[C@@H]1SC)[C@H](NC(=O)[C@@H]2C[C@@H](CCC)CN2C)[C@H](C)Cl	Clindamycin hydrochloride	4	0.2114	0
NCGC00065890-02	O=C2C1=CC=CN=C1N(C3CC3)C(N=CC=C4C)=C4N2	Nevirapine	4	0.2114	1.2031
NCGC00093739-04	O=C1N(C)[C@H](C2=CN=CC=C2)CC1	Cotinine	4	0.2114	1.5
NCGC00024613-01	O=C(O)CN3C(=O)c2cccc1cccc(c12)C3=O	Alrestatin	4	0.2114	4
NCGC00091238-02	N1=C(SSC2=NC3=C(C=CC=C3)S2)SC4=C1C=CC=C4	2,2'-Dithiobisbenzothiazole	4	0.2114	0.5
NCGC00160559-01	OC(CNCCOC2=CC=C(C(N)=O)C=C2)COC1=C(C)C=CC=C1	Tolamolol	4	0.2114	-0.8702
NCGC00025236-01	Cl.CC(CC1=CC=CC=C1)(NC(=O)CN)C1=CC=CC=C1	Remacemide hydrochloride	4	0.2114	4
NCGC00165978-01	O=S(C1=CC=C(C=C)C=C1)([O-])=O.[Na+]	Sodium 4-vinylbenzenesulfonate	4	0.2114	3
NCGC00016805-01	c2(C(N[C@H]1C(O[C@@H]([C@H]([C@@H]1O)O)CO)O)=O)c(c(N(C(=O)C)C)c(c(c2I)NC(=O)C)I)I	Metrizamide	4	0.2269	-3.2487
NCGC00016302-01	NC(C[C@]([C@@H]3CCC(N)=O)(C)C1=N\C3=C/C5=N\C([C@@H](CCC(N)=O)C(C)5C)=C(C)/C([C@@](CCC(NC[C@@H](C)OP([O-])(O[C@@H]6[C@@H](CO)O[C@H](N8C7=C(N=C8)C=C(C)C(C)=C7)[C@@H]6O)=O)=O)(C)[C@H]4CC(N)=O)=N[C@@]4([H])[C@@]2(C)[C@](CC(N)=O)(C)[C@H](CCC(N)=O)\C(N2[Co+]C#N)=C1/C)=O	Vitamin B12	4	0.2269	-15.1115
NCGC00163125-02	O=[C@](C)[C@@H]3[C@](CC2)(C)[C@](CC3)([H])[C@@]1([H])[C@@]2([H])[C@](CC[C@H](O)C4)(C)C4=CC1	Pregnenolone	4	0.2371	-0.844
NCGC00167840-01	O=C(N2CC=C)N([C@@H]([C@H](O)[C@@H]1O)O[C@@H]1CO)C(N=C3N)=C2C(N3)=O	Loxoribine	4	0.2371	4
[truncated: 924 more rows]
